# Supplementary material for: Analysis of conserved miRNAs in cynomolgus macaque genome using small RNA sequencing and homology searching
Source: PeerJ. 2020 Jul 10;8:e9347. doi: 10.7717/peerj.9347 (PMC7357559; doi:10.7717/peerj.9347)
Supplement: Supplemental Information 5 [file peerj-08-9347-s005.zip › LR745789-LR745838]

ID   LR745789; SV 1; linear; genomic DNA; STD; XXX; 58 BP.
XX
ST * private
XX
AC   LR745789;
XX
AC * _1
XX
PR   Project:PRJEB36250;
XX
DE   Macaca fascicularis miRNA for microRNA miR-10399-5p
XX
KW   .
XX
OS   Macaca fascicularis
OC   unclassified sequences.
XX
RN   [1]
RA   Zhuo M.;
RT   ;
RL   Submitted (16-JAN-2020) to the INSDC.
RL   School of Biology and Biological Engineering, Molecular Biology Laboratory,
RL   South China University of Technology,Guangzhou higher education mega
RL   center,Guangzhou 510006, China
XX
FH   Key             Location/Qualifiers
FH
FT   source          1..58
FT                   /organism="Macaca fascicularis"
FT                   /mol_type="genomic DNA"
FT   ncRNA           1..21
FT                   /product="microRNA miR-10399-5p"
FT                   /ncRNA_class="miRNA"
XX
SQ   Sequence 58 BP; 20 A; 11 C; 12 G; 15 T; 0 other;
     aattacagat tgtctcagag aaaacagatg agttactctc tcagacaagc tgtaggtc          58
//
ID   LR745790; SV 1; linear; genomic DNA; STD; XXX; 87 BP.
XX
ST * private
XX
AC   LR745790;
XX
AC * _2
XX
PR   Project:PRJEB36250;
XX
DE   Macaca fascicularis miRNA for microRNA miR-124-3p
XX
KW   .
XX
OS   Macaca fascicularis
OC   unclassified sequences.
XX
RN   [1]
RA   Zhuo M.;
RT   ;
RL   Submitted (16-JAN-2020) to the INSDC.
RL   School of Biology and Biological Engineering, Molecular Biology Laboratory,
RL   South China University of Technology,Guangzhou higher education mega
RL   center,Guangzhou 510006, China
XX
FH   Key             Location/Qualifiers
FH
FT   source          1..87
FT                   /organism="Macaca fascicularis"
FT                   /mol_type="genomic DNA"
FT   ncRNA           52..73
FT                   /product="microRNA miR-124-3p"
FT                   /ncRNA_class="miRNA"
XX
SQ   Sequence 87 BP; 20 A; 23 C; 24 G; 20 T; 0 other;
     tgagggcccc tctgcgtgtt cacagcggac cttgatttaa tgtctataca attaaggcac        60
     gcggtgaatg ccaagagagg cgcctcc                                            87
//
ID   LR745791; SV 1; linear; genomic DNA; STD; XXX; 88 BP.
XX
ST * private
XX
AC   LR745791;
XX
AC * _3
XX
PR   Project:PRJEB36250;
XX
DE   Macaca fascicularis miRNA for microRNA miR-1327-5p
XX
KW   .
XX
OS   Macaca fascicularis
OC   unclassified sequences.
XX
RN   [1]
RA   Zhuo M.;
RT   ;
RL   Submitted (16-JAN-2020) to the INSDC.
RL   School of Biology and Biological Engineering, Molecular Biology Laboratory,
RL   South China University of Technology,Guangzhou higher education mega
RL   center,Guangzhou 510006, China
XX
FH   Key             Location/Qualifiers
FH
FT   source          1..88
FT                   /organism="Macaca fascicularis"
FT                   /mol_type="genomic DNA"
FT   ncRNA           14..35
FT                   /product="microRNA miR-1327-5p"
FT                   /ncRNA_class="miRNA"
XX
SQ   Sequence 88 BP; 27 A; 14 C; 16 G; 31 T; 0 other;
     ggggactgct ctttaaaagg ctgttaaatg gtgatactat attttttaac atcagcatca        60
     tttagaaacc ttttagagaa cagttctc                                           88
//
ID   LR745792; SV 1; linear; genomic DNA; STD; XXX; 62 BP.
XX
ST * private
XX
AC   LR745792;
XX
AC * _4
XX
PR   Project:PRJEB36250;
XX
DE   Macaca fascicularis miRNA for microRNA miR-138-5p
XX
KW   .
XX
OS   Macaca fascicularis
OC   unclassified sequences.
XX
RN   [1]
RA   Zhuo M.;
RT   ;
RL   Submitted (16-JAN-2020) to the INSDC.
RL   School of Biology and Biological Engineering, Molecular Biology Laboratory,
RL   South China University of Technology,Guangzhou higher education mega
RL   center,Guangzhou 510006, China
XX
FH   Key             Location/Qualifiers
FH
FT   source          1..62
FT                   /organism="Macaca fascicularis"
FT                   /mol_type="genomic DNA"
FT   ncRNA           1..23
FT                   /product="microRNA miR-138-5p"
FT                   /ncRNA_class="miRNA"
XX
SQ   Sequence 62 BP; 16 A; 17 C; 17 G; 12 T; 0 other;
     agctggtgtt gtgaatcagg ccgttgccaa tcagagaacg gctacttcac aacaccaggg        60
     cc                                                                       62
//
ID   LR745793; SV 1; linear; genomic DNA; STD; XXX; 86 BP.
XX
ST * private
XX
AC   LR745793;
XX
AC * _5
XX
PR   Project:PRJEB36250;
XX
DE   Macaca fascicularis miRNA for microRNA miR-1468-5p
XX
KW   .
XX
OS   Macaca fascicularis
OC   unclassified sequences.
XX
RN   [1]
RA   Zhuo M.;
RT   ;
RL   Submitted (16-JAN-2020) to the INSDC.
RL   School of Biology and Biological Engineering, Molecular Biology Laboratory,
RL   South China University of Technology,Guangzhou higher education mega
RL   center,Guangzhou 510006, China
XX
FH   Key             Location/Qualifiers
FH
FT   source          1..86
FT                   /organism="Macaca fascicularis"
FT                   /mol_type="genomic DNA"
FT   ncRNA           13..34
FT                   /product="microRNA miR-1468-5p"
FT                   /ncRNA_class="miRNA"
XX
SQ   Sequence 86 BP; 21 A; 19 C; 18 G; 28 T; 0 other;
     ggcgggcggt ttctccgttt gcctgttttg ctgatgtaca ttcaactcat tctcagcaaa        60
     ataagcaaat ggaaaatttg tccatc                                             86
//
ID   LR745794; SV 1; linear; genomic DNA; STD; XXX; 64 BP.
XX
ST * private
XX
AC   LR745794;
XX
AC * _6
XX
PR   Project:PRJEB36250;
XX
DE   Macaca fascicularis miRNA for microRNA miR-1839-5p
XX
KW   .
XX
OS   Macaca fascicularis
OC   unclassified sequences.
XX
RN   [1]
RA   Zhuo M.;
RT   ;
RL   Submitted (16-JAN-2020) to the INSDC.
RL   School of Biology and Biological Engineering, Molecular Biology Laboratory,
RL   South China University of Technology,Guangzhou higher education mega
RL   center,Guangzhou 510006, China
XX
FH   Key             Location/Qualifiers
FH
FT   source          1..64
FT                   /organism="Macaca fascicularis"
FT                   /mol_type="genomic DNA"
FT   ncRNA           4..25
FT                   /product="microRNA miR-1839-5p"
FT                   /ncRNA_class="miRNA"
XX
SQ   Sequence 64 BP; 25 A; 12 C; 12 G; 15 T; 0 other;
     gaaaaggtag atagaacagg tcttgtttgc aaaataaact caaggcctac ttatctacca        60
     acag                                                                     64
//
ID   LR745795; SV 1; linear; genomic DNA; STD; XXX; 64 BP.
XX
ST * private
XX
AC   LR745795;
XX
AC * _7
XX
PR   Project:PRJEB36250;
XX
DE   Macaca fascicularis miRNA for microRNA miR-1839-3p
XX
KW   .
XX
OS   Macaca fascicularis
OC   unclassified sequences.
XX
RN   [1]
RA   Zhuo M.;
RT   ;
RL   Submitted (16-JAN-2020) to the INSDC.
RL   School of Biology and Biological Engineering, Molecular Biology Laboratory,
RL   South China University of Technology,Guangzhou higher education mega
RL   center,Guangzhou 510006, China
XX
FH   Key             Location/Qualifiers
FH
FT   source          1..64
FT                   /organism="Macaca fascicularis"
FT                   /mol_type="genomic DNA"
FT   ncRNA           42..62
FT                   /product="microRNA miR-1839-3p"
FT                   /ncRNA_class="miRNA"
XX
SQ   Sequence 64 BP; 25 A; 12 C; 12 G; 15 T; 0 other;
     gaaaaggtag atagaacagg tcttgtttgc aaaataaact caaggcctac ttatctacca        60
     acag                                                                     64
//
ID   LR745796; SV 1; linear; genomic DNA; STD; XXX; 60 BP.
XX
ST * private
XX
AC   LR745796;
XX
AC * _8
XX
PR   Project:PRJEB36250;
XX
DE   Macaca fascicularis miRNA for microRNA miR-1843-5p
XX
KW   .
XX
OS   Macaca fascicularis
OC   unclassified sequences.
XX
RN   [1]
RA   Zhuo M.;
RT   ;
RL   Submitted (16-JAN-2020) to the INSDC.
RL   School of Biology and Biological Engineering, Molecular Biology Laboratory,
RL   South China University of Technology,Guangzhou higher education mega
RL   center,Guangzhou 510006, China
XX
FH   Key             Location/Qualifiers
FH
FT   source          1..60
FT                   /organism="Macaca fascicularis"
FT                   /mol_type="genomic DNA"
FT   ncRNA           1..21
FT                   /product="microRNA miR-1843-5p"
FT                   /ncRNA_class="miRNA"
XX
SQ   Sequence 60 BP; 11 A; 16 C; 15 G; 18 T; 0 other;
     tatggaggtc tctgtctggc ttaggacagc tggctaagtc tgatcgttcc cctccataca        60
//
ID   LR745797; SV 1; linear; genomic DNA; STD; XXX; 60 BP.
XX
ST * private
XX
AC   LR745797;
XX
AC * _9
XX
PR   Project:PRJEB36250;
XX
DE   Macaca fascicularis miRNA for microRNA miR-1843-3p
XX
KW   .
XX
OS   Macaca fascicularis
OC   unclassified sequences.
XX
RN   [1]
RA   Zhuo M.;
RT   ;
RL   Submitted (16-JAN-2020) to the INSDC.
RL   School of Biology and Biological Engineering, Molecular Biology Laboratory,
RL   South China University of Technology,Guangzhou higher education mega
RL   center,Guangzhou 510006, China
XX
FH   Key             Location/Qualifiers
FH
FT   source          1..60
FT                   /organism="Macaca fascicularis"
FT                   /mol_type="genomic DNA"
FT   ncRNA           39..59
FT                   /product="microRNA miR-1843-3p"
FT                   /ncRNA_class="miRNA"
XX
SQ   Sequence 60 BP; 11 A; 16 C; 15 G; 18 T; 0 other;
     tatggaggtc tctgtctggc ttaggacagc tggctaagtc tgatcgttcc cctccataca        60
//
ID   LR745798; SV 1; linear; genomic DNA; STD; XXX; 111 BP.
XX
ST * private
XX
AC   LR745798;
XX
AC * _10
XX
PR   Project:PRJEB36250;
XX
DE   Macaca fascicularis miRNA for microRNA miR-1976-5p
XX
KW   .
XX
OS   Macaca fascicularis
OC   unclassified sequences.
XX
RN   [1]
RA   Zhuo M.;
RT   ;
RL   Submitted (16-JAN-2020) to the INSDC.
RL   School of Biology and Biological Engineering, Molecular Biology Laboratory,
RL   South China University of Technology,Guangzhou higher education mega
RL   center,Guangzhou 510006, China
XX
FH   Key             Location/Qualifiers
FH
FT   source          1..111
FT                   /organism="Macaca fascicularis"
FT                   /mol_type="genomic DNA"
FT   ncRNA           71..91
FT                   /product="microRNA miR-1976-5p"
FT                   /ncRNA_class="miRNA"
XX
SQ   Sequence 111 BP; 17 A; 25 C; 44 G; 25 T; 0 other;
     tggcctctgg gcacgggggt tgggtgtgca aagggtggca gcaaggaagg cagggttcct        60
     gaggtgtgtc ctcctgccct ccttgctgta gactttggcc tgagcaagga g                111
//
ID   LR745799; SV 1; linear; genomic DNA; STD; XXX; 95 BP.
XX
ST * private
XX
AC   LR745799;
XX
AC * _11
XX
PR   Project:PRJEB36250;
XX
DE   Macaca fascicularis miRNA for microRNA miR-200b-5p
XX
KW   .
XX
OS   Macaca fascicularis
OC   unclassified sequences.
XX
RN   [1]
RA   Zhuo M.;
RT   ;
RL   Submitted (16-JAN-2020) to the INSDC.
RL   School of Biology and Biological Engineering, Molecular Biology Laboratory,
RL   South China University of Technology,Guangzhou higher education mega
RL   center,Guangzhou 510006, China
XX
FH   Key             Location/Qualifiers
FH
FT   source          1..95
FT                   /organism="Macaca fascicularis"
FT                   /mol_type="genomic DNA"
FT   ncRNA           21..42
FT                   /product="microRNA miR-200b-5p"
FT                   /ncRNA_class="miRNA"
XX
SQ   Sequence 95 BP; 17 A; 26 C; 32 G; 20 T; 0 other;
     ccagctcggg cagccgtggc catcttactg ggcagcattg gatggagtca ggtctctaat        60
     actgcctggt aatgatgacg gcggggccct gcacg                                   95
//
ID   LR745800; SV 1; linear; genomic DNA; STD; XXX; 107 BP.
XX
ST * private
XX
AC   LR745800;
XX
AC * _12
XX
PR   Project:PRJEB36250;
XX
DE   Macaca fascicularis miRNA for microRNA miR-3074-5p
XX
KW   .
XX
OS   Macaca fascicularis
OC   unclassified sequences.
XX
RN   [1]
RA   Zhuo M.;
RT   ;
RL   Submitted (16-JAN-2020) to the INSDC.
RL   School of Biology and Biological Engineering, Molecular Biology Laboratory,
RL   South China University of Technology,Guangzhou higher education mega
RL   center,Guangzhou 510006, China
XX
FH   Key             Location/Qualifiers
FH
FT   source          1..107
FT                   /organism="Macaca fascicularis"
FT                   /mol_type="genomic DNA"
FT   ncRNA           26..46
FT                   /product="microRNA miR-3074-5p"
FT                   /ncRNA_class="miRNA"
XX
SQ   Sequence 107 BP; 24 A; 30 C; 34 G; 19 T; 0 other;
     caggctccaa gggggcttga ctcctgttcc tgctgaactg agccagtgtg cacaaaccaa        60
     ctgtgtttca gctcagtagg cacgggaggc agagcccagg gaggcca                     107
//
ID   LR745801; SV 1; linear; genomic DNA; STD; XXX; 113 BP.
XX
ST * private
XX
AC   LR745801;
XX
AC * _13
XX
PR   Project:PRJEB36250;
XX
DE   Macaca fascicularis miRNA for microRNA miR-30e-5p
XX
KW   .
XX
OS   Macaca fascicularis
OC   unclassified sequences.
XX
RN   [1]
RA   Zhuo M.;
RT   ;
RL   Submitted (16-JAN-2020) to the INSDC.
RL   School of Biology and Biological Engineering, Molecular Biology Laboratory,
RL   South China University of Technology,Guangzhou higher education mega
RL   center,Guangzhou 510006, China
XX
FH   Key             Location/Qualifiers
FH
FT   source          1..113
FT                   /organism="Macaca fascicularis"
FT                   /mol_type="genomic DNA"
FT   ncRNA           21..42
FT                   /product="microRNA miR-30e-5p"
FT                   /ncRNA_class="miRNA"
XX
SQ   Sequence 113 BP; 22 A; 28 C; 32 G; 31 T; 0 other;
     ttctgggcag tctttgctac tgtaaacatc cttgactgga agctgtaagg tgttcagagg        60
     agctttcagt cggatgttta cagcggcagg ctgccacggt cgtccccagc tac              113
//
ID   LR745802; SV 1; linear; genomic DNA; STD; XXX; 113 BP.
XX
ST * private
XX
AC   LR745802;
XX
AC * _14
XX
PR   Project:PRJEB36250;
XX
DE   Macaca fascicularis miRNA for microRNA miR-30e-3p
XX
KW   .
XX
OS   Macaca fascicularis
OC   unclassified sequences.
XX
RN   [1]
RA   Zhuo M.;
RT   ;
RL   Submitted (16-JAN-2020) to the INSDC.
RL   School of Biology and Biological Engineering, Molecular Biology Laboratory,
RL   South China University of Technology,Guangzhou higher education mega
RL   center,Guangzhou 510006, China
XX
FH   Key             Location/Qualifiers
FH
FT   source          1..113
FT                   /organism="Macaca fascicularis"
FT                   /mol_type="genomic DNA"
FT   ncRNA           64..84
FT                   /product="microRNA miR-30e-3p"
FT                   /ncRNA_class="miRNA"
XX
SQ   Sequence 113 BP; 22 A; 28 C; 32 G; 31 T; 0 other;
     ttctgggcag tctttgctac tgtaaacatc cttgactgga agctgtaagg tgttcagagg        60
     agctttcagt cggatgttta cagcggcagg ctgccacggt cgtccccagc tac              113
//
ID   LR745803; SV 1; linear; genomic DNA; STD; XXX; 112 BP.
XX
ST * private
XX
AC   LR745803;
XX
AC * _15
XX
PR   Project:PRJEB36250;
XX
DE   Macaca fascicularis miRNA for microRNA miR-3155a-5p
XX
KW   .
XX
OS   Macaca fascicularis
OC   unclassified sequences.
XX
RN   [1]
RA   Zhuo M.;
RT   ;
RL   Submitted (16-JAN-2020) to the INSDC.
RL   School of Biology and Biological Engineering, Molecular Biology Laboratory,
RL   South China University of Technology,Guangzhou higher education mega
RL   center,Guangzhou 510006, China
XX
FH   Key             Location/Qualifiers
FH
FT   source          1..112
FT                   /organism="Macaca fascicularis"
FT                   /mol_type="genomic DNA"
FT   ncRNA           30..49
FT                   /product="microRNA miR-3155a-5p"
FT                   /ncRNA_class="miRNA"
XX
SQ   Sequence 112 BP; 21 A; 36 C; 32 G; 23 T; 0 other;
     cacttttgag acgcctgttc cgggcatcag ctcccactgc agaggctggg gagccggaca        60
     gctcccttcc caagctctgc agtgggaact gatgcctgga acagttcctg ca               112
//
ID   LR745804; SV 1; linear; genomic DNA; STD; XXX; 81 BP.
XX
ST * private
XX
AC   LR745804;
XX
AC * _16
XX
PR   Project:PRJEB36250;
XX
DE   Macaca fascicularis miRNA for microRNA miR-3158-3p
XX
KW   .
XX
OS   Macaca fascicularis
OC   unclassified sequences.
XX
RN   [1]
RA   Zhuo M.;
RT   ;
RL   Submitted (16-JAN-2020) to the INSDC.
RL   School of Biology and Biological Engineering, Molecular Biology Laboratory,
RL   South China University of Technology,Guangzhou higher education mega
RL   center,Guangzhou 510006, China
XX
FH   Key             Location/Qualifiers
FH
FT   source          1..81
FT                   /organism="Macaca fascicularis"
FT                   /mol_type="genomic DNA"
FT   ncRNA           50..71
FT                   /product="microRNA miR-3158-3p"
FT                   /ncRNA_class="miRNA"
XX
SQ   Sequence 81 BP; 20 A; 23 C; 22 G; 16 T; 0 other;
     attcaggctg gtcctgcaga gaggaagccc ttccaatacc tggaagcaga agggcttcct        60
     ctctgcagga ccagcctgaa t                                                  81
//
ID   LR745805; SV 1; linear; genomic DNA; STD; XXX; 81 BP.
XX
ST * private
XX
AC   LR745805;
XX
AC * _17
XX
PR   Project:PRJEB36250;
XX
DE   Macaca fascicularis miRNA for microRNA miR-3160-2-3p
XX
KW   .
XX
OS   Macaca fascicularis
OC   unclassified sequences.
XX
RN   [1]
RA   Zhuo M.;
RT   ;
RL   Submitted (16-JAN-2020) to the INSDC.
RL   School of Biology and Biological Engineering, Molecular Biology Laboratory,
RL   South China University of Technology,Guangzhou higher education mega
RL   center,Guangzhou 510006, China
XX
FH   Key             Location/Qualifiers
FH
FT   source          1..81
FT                   /organism="Macaca fascicularis"
FT                   /mol_type="genomic DNA"
FT   ncRNA           52..73
FT                   /product="microRNA miR-3160-2-3p"
FT                   /ncRNA_class="miRNA"
XX
SQ   Sequence 81 BP; 17 A; 21 C; 25 G; 18 T; 0 other;
     acctgccctg ggctttctag tctcagctct cctgaccagt tgagctggag gagagctgag        60
     actagaaagc ccagggtagg t                                                  81
//
ID   LR745806; SV 1; linear; genomic DNA; STD; XXX; 83 BP.
XX
ST * private
XX
AC   LR745806;
XX
AC * _18
XX
PR   Project:PRJEB36250;
XX
DE   Macaca fascicularis miRNA for microRNA miR-3164-5p
XX
KW   .
XX
OS   Macaca fascicularis
OC   unclassified sequences.
XX
RN   [1]
RA   Zhuo M.;
RT   ;
RL   Submitted (16-JAN-2020) to the INSDC.
RL   School of Biology and Biological Engineering, Molecular Biology Laboratory,
RL   South China University of Technology,Guangzhou higher education mega
RL   center,Guangzhou 510006, China
XX
FH   Key             Location/Qualifiers
FH
FT   source          1..83
FT                   /organism="Macaca fascicularis"
FT                   /mol_type="genomic DNA"
FT   ncRNA           10..31
FT                   /product="microRNA miR-3164-5p"
FT                   /ncRNA_class="miRNA"
XX
SQ   Sequence 83 BP; 20 A; 19 C; 23 G; 21 T; 0 other;
     cttggaaact gtgactttaa gggaaatgac gcacagcagg ccctggaatc acgccgtttt        60
     gcttgaagtt gcagtttccc agg                                                83
//
ID   LR745807; SV 1; linear; genomic DNA; STD; XXX; 83 BP.
XX
ST * private
XX
AC   LR745807;
XX
AC * _19
XX
PR   Project:PRJEB36250;
XX
DE   Macaca fascicularis miRNA for microRNA miR-3164-3p
XX
KW   .
XX
OS   Macaca fascicularis
OC   unclassified sequences.
XX
RN   [1]
RA   Zhuo M.;
RT   ;
RL   Submitted (16-JAN-2020) to the INSDC.
RL   School of Biology and Biological Engineering, Molecular Biology Laboratory,
RL   South China University of Technology,Guangzhou higher education mega
RL   center,Guangzhou 510006, China
XX
FH   Key             Location/Qualifiers
FH
FT   source          1..83
FT                   /organism="Macaca fascicularis"
FT                   /mol_type="genomic DNA"
FT   ncRNA           54..75
FT                   /product="microRNA miR-3164-3p"
FT                   /ncRNA_class="miRNA"
XX
SQ   Sequence 83 BP; 20 A; 19 C; 23 G; 21 T; 0 other;
     cttggaaact gtgactttaa gggaaatgac gcacagcagg ccctggaatc acgccgtttt        60
     gcttgaagtt gcagtttccc agg                                                83
//
ID   LR745808; SV 1; linear; genomic DNA; STD; XXX; 112 BP.
XX
ST * private
XX
AC   LR745808;
XX
AC * _20
XX
PR   Project:PRJEB36250;
XX
DE   Macaca fascicularis miRNA for microRNA miR-3174-5p
XX
KW   .
XX
OS   Macaca fascicularis
OC   unclassified sequences.
XX
RN   [1]
RA   Zhuo M.;
RT   ;
RL   Submitted (16-JAN-2020) to the INSDC.
RL   School of Biology and Biological Engineering, Molecular Biology Laboratory,
RL   South China University of Technology,Guangzhou higher education mega
RL   center,Guangzhou 510006, China
XX
FH   Key             Location/Qualifiers
FH
FT   source          1..112
FT                   /organism="Macaca fascicularis"
FT                   /mol_type="genomic DNA"
FT   ncRNA           21..42
FT                   /product="microRNA miR-3174-5p"
FT                   /ncRNA_class="miRNA"
XX
SQ   Sequence 112 BP; 31 A; 27 C; 24 G; 30 T; 0 other;
     ccagcatcag cattacctgg tagtgagtta gaaatgcaga gccccgggct tctcagcaaa        60
     cctactggat ctgcatttta attcacatgc atggtaatgt ctgtaaagca ct               112
//
ID   LR745809; SV 1; linear; genomic DNA; STD; XXX; 76 BP.
XX
ST * private
XX
AC   LR745809;
XX
AC * _21
XX
PR   Project:PRJEB36250;
XX
DE   Macaca fascicularis miRNA for microRNA miR-3191-3p
XX
KW   .
XX
OS   Macaca fascicularis
OC   unclassified sequences.
XX
RN   [1]
RA   Zhuo M.;
RT   ;
RL   Submitted (16-JAN-2020) to the INSDC.
RL   School of Biology and Biological Engineering, Molecular Biology Laboratory,
RL   South China University of Technology,Guangzhou higher education mega
RL   center,Guangzhou 510006, China
XX
FH   Key             Location/Qualifiers
FH
FT   source          1..76
FT                   /organism="Macaca fascicularis"
FT                   /mol_type="genomic DNA"
FT   ncRNA           46..68
FT                   /product="microRNA miR-3191-3p"
FT                   /ncRNA_class="miRNA"
XX
SQ   Sequence 76 BP; 13 A; 25 C; 25 G; 13 T; 0 other;
     ggggtcacct gtctggccgt ctaccttcca cactgacaag ggccgtgggg acgtagctgg        60
     ccagacaggt gacccc                                                        76
//
ID   LR745810; SV 1; linear; genomic DNA; STD; XXX; 79 BP.
XX
ST * private
XX
AC   LR745810;
XX
AC * _22
XX
PR   Project:PRJEB36250;
XX
DE   Macaca fascicularis miRNA for microRNA miR-320b-3p
XX
KW   .
XX
OS   Macaca fascicularis
OC   unclassified sequences.
XX
RN   [1]
RA   Zhuo M.;
RT   ;
RL   Submitted (16-JAN-2020) to the INSDC.
RL   School of Biology and Biological Engineering, Molecular Biology Laboratory,
RL   South China University of Technology,Guangzhou higher education mega
RL   center,Guangzhou 510006, China
XX
FH   Key             Location/Qualifiers
FH
FT   source          1..79
FT                   /organism="Macaca fascicularis"
FT                   /mol_type="genomic DNA"
FT   ncRNA           39..60
FT                   /product="microRNA miR-320b-3p"
FT                   /ncRNA_class="miRNA"
XX
SQ   Sequence 79 BP; 26 A; 13 C; 15 G; 25 T; 0 other;
     aattaatccc tctctttcta gttcttccta gagtgaggaa aagctgggtt gagagggcaa        60
     acaaattaac taattaatt                                                     79
//
ID   LR745811; SV 1; linear; genomic DNA; STD; XXX; 72 BP.
XX
ST * private
XX
AC   LR745811;
XX
AC * _23
XX
PR   Project:PRJEB36250;
XX
DE   Macaca fascicularis miRNA for microRNA miR-320c-3p
XX
KW   .
XX
OS   Macaca fascicularis
OC   unclassified sequences.
XX
RN   [1]
RA   Zhuo M.;
RT   ;
RL   Submitted (16-JAN-2020) to the INSDC.
RL   School of Biology and Biological Engineering, Molecular Biology Laboratory,
RL   South China University of Technology,Guangzhou higher education mega
RL   center,Guangzhou 510006, China
XX
FH   Key             Location/Qualifiers
FH
FT   source          1..72
FT                   /organism="Macaca fascicularis"
FT                   /mol_type="genomic DNA"
FT   ncRNA           42..61
FT                   /product="microRNA miR-320c-3p"
FT                   /ncRNA_class="miRNA"
XX
SQ   Sequence 72 BP; 26 A; 12 C; 18 G; 16 T; 0 other;
     aaaaatgagg ccttatcttc ccagttcttc ccagagtcag gaaaagctgg gttgagaggg        60
     tagaaaaaaa at                                                            72
//
ID   LR745812; SV 1; linear; genomic DNA; STD; XXX; 48 BP.
XX
ST * private
XX
AC   LR745812;
XX
AC * _24
XX
PR   Project:PRJEB36250;
XX
DE   Macaca fascicularis miRNA for microRNA miR-320d-1-3p
XX
KW   .
XX
OS   Macaca fascicularis
OC   unclassified sequences.
XX
RN   [1]
RA   Zhuo M.;
RT   ;
RL   Submitted (16-JAN-2020) to the INSDC.
RL   School of Biology and Biological Engineering, Molecular Biology Laboratory,
RL   South China University of Technology,Guangzhou higher education mega
RL   center,Guangzhou 510006, China
XX
FH   Key             Location/Qualifiers
FH
FT   source          1..48
FT                   /organism="Macaca fascicularis"
FT                   /mol_type="genomic DNA"
FT   ncRNA           30..48
FT                   /product="microRNA miR-320d-1-3p"
FT                   /ncRNA_class="miRNA"
XX
SQ   Sequence 48 BP; 12 A; 10 C; 12 G; 14 T; 0 other;
     ttctcttccc agttcttccc aaagttgaga aaagctgggt tgagagga                     48
//
ID   LR745813; SV 1; linear; genomic DNA; STD; XXX; 47 BP.
XX
ST * private
XX
AC   LR745813;
XX
AC * _25
XX
PR   Project:PRJEB36250;
XX
DE   Macaca fascicularis miRNA for microRNA miR-320d-3-3p
XX
KW   .
XX
OS   Macaca fascicularis
OC   unclassified sequences.
XX
RN   [1]
RA   Zhuo M.;
RT   ;
RL   Submitted (16-JAN-2020) to the INSDC.
RL   School of Biology and Biological Engineering, Molecular Biology Laboratory,
RL   South China University of Technology,Guangzhou higher education mega
RL   center,Guangzhou 510006, China
XX
FH   Key             Location/Qualifiers
FH
FT   source          1..47
FT                   /organism="Macaca fascicularis"
FT                   /mol_type="genomic DNA"
FT   ncRNA           29..47
FT                   /product="microRNA miR-320d-3-3p"
FT                   /ncRNA_class="miRNA"
XX
SQ   Sequence 47 BP; 10 A; 10 C; 14 G; 13 T; 0 other;
     tctcttcctg gttcttcccg aagtcaggaa aagctgggtt gagagga                      47
//
ID   LR745814; SV 1; linear; genomic DNA; STD; XXX; 73 BP.
XX
ST * private
XX
AC   LR745814;
XX
AC * _26
XX
PR   Project:PRJEB36250;
XX
DE   Macaca fascicularis miRNA for microRNA miR-320e-3p
XX
KW   .
XX
OS   Macaca fascicularis
OC   unclassified sequences.
XX
RN   [1]
RA   Zhuo M.;
RT   ;
RL   Submitted (16-JAN-2020) to the INSDC.
RL   School of Biology and Biological Engineering, Molecular Biology Laboratory,
RL   South China University of Technology,Guangzhou higher education mega
RL   center,Guangzhou 510006, China
XX
FH   Key             Location/Qualifiers
FH
FT   source          1..73
FT                   /organism="Macaca fascicularis"
FT                   /mol_type="genomic DNA"
FT   ncRNA           43..64
FT                   /product="microRNA miR-320e-3p"
FT                   /ncRNA_class="miRNA"
XX
SQ   Sequence 73 BP; 17 A; 15 C; 23 G; 18 T; 0 other;
     ctccatgggg ctttctcttc ccagttcttc ctggagtcgg ggaaaagctg ggttgagagg        60
     gtgaacagaa aaa                                                           73
//
ID   LR745815; SV 1; linear; genomic DNA; STD; XXX; 87 BP.
XX
ST * private
XX
AC   LR745815;
XX
AC * _27
XX
PR   Project:PRJEB36250;
XX
DE   Macaca fascicularis miRNA for microRNA miR-3613-5p
XX
KW   .
XX
OS   Macaca fascicularis
OC   unclassified sequences.
XX
RN   [1]
RA   Zhuo M.;
RT   ;
RL   Submitted (16-JAN-2020) to the INSDC.
RL   School of Biology and Biological Engineering, Molecular Biology Laboratory,
RL   South China University of Technology,Guangzhou higher education mega
RL   center,Guangzhou 510006, China
XX
FH   Key             Location/Qualifiers
FH
FT   source          1..87
FT                   /organism="Macaca fascicularis"
FT                   /mol_type="genomic DNA"
FT   ncRNA           16..37
FT                   /product="microRNA miR-3613-5p"
FT                   /ncRNA_class="miRNA"
XX
SQ   Sequence 87 BP; 22 A; 16 C; 15 G; 34 T; 0 other;
     tggttgggtt tggattgttg tacttttttt tttgttcgtt gcatttttag gaacaaaaaa        60
     aaaagcccaa cccttcacac cacttca                                            87
//
ID   LR745816; SV 1; linear; genomic DNA; STD; XXX; 79 BP.
XX
ST * private
XX
AC   LR745816;
XX
AC * _28
XX
PR   Project:PRJEB36250;
XX
DE   Macaca fascicularis miRNA for microRNA miR-3620-5p
XX
KW   .
XX
OS   Macaca fascicularis
OC   unclassified sequences.
XX
RN   [1]
RA   Zhuo M.;
RT   ;
RL   Submitted (16-JAN-2020) to the INSDC.
RL   School of Biology and Biological Engineering, Molecular Biology Laboratory,
RL   South China University of Technology,Guangzhou higher education mega
RL   center,Guangzhou 510006, China
XX
FH   Key             Location/Qualifiers
FH
FT   source          1..79
FT                   /organism="Macaca fascicularis"
FT                   /mol_type="genomic DNA"
FT   ncRNA           23..44
FT                   /product="microRNA miR-3620-5p"
FT                   /ncRNA_class="miRNA"
XX
SQ   Sequence 79 BP; 13 A; 23 C; 33 G; 10 T; 0 other;
     gtgaggtggg ggccagcagg gagtgggctg ggctgggctg ggccaaggta caaggcctca        60
     ccctgcatcc cgcacccag                                                     79
//
ID   LR745817; SV 1; linear; genomic DNA; STD; XXX; 69 BP.
XX
ST * private
XX
AC   LR745817;
XX
AC * _29
XX
PR   Project:PRJEB36250;
XX
DE   Macaca fascicularis miRNA for microRNA miR-371b-5p
XX
KW   .
XX
OS   Macaca fascicularis
OC   unclassified sequences.
XX
RN   [1]
RA   Zhuo M.;
RT   ;
RL   Submitted (16-JAN-2020) to the INSDC.
RL   School of Biology and Biological Engineering, Molecular Biology Laboratory,
RL   South China University of Technology,Guangzhou higher education mega
RL   center,Guangzhou 510006, China
XX
FH   Key             Location/Qualifiers
FH
FT   source          1..69
FT                   /organism="Macaca fascicularis"
FT                   /mol_type="genomic DNA"
FT   ncRNA           7..27
FT                   /product="microRNA miR-371b-5p"
FT                   /ncRNA_class="miRNA"
XX
SQ   Sequence 69 BP; 20 A; 19 C; 16 G; 14 T; 0 other;
     ggtaacactc aaaacatggc ggcacttttt tcaccagaga gcagaaagtg cccccacagt        60
     ttgagtgcc                                                                69
//
ID   LR745818; SV 1; linear; genomic DNA; STD; XXX; 41 BP.
XX
ST * private
XX
AC   LR745818;
XX
AC * _30
XX
PR   Project:PRJEB36250;
XX
DE   Macaca fascicularis miRNA for microRNA miR-378g-5p
XX
KW   .
XX
OS   Macaca fascicularis
OC   unclassified sequences.
XX
RN   [1]
RA   Zhuo M.;
RT   ;
RL   Submitted (16-JAN-2020) to the INSDC.
RL   School of Biology and Biological Engineering, Molecular Biology Laboratory,
RL   South China University of Technology,Guangzhou higher education mega
RL   center,Guangzhou 510006, China
XX
FH   Key             Location/Qualifiers
FH
FT   source          1..41
FT                   /organism="Macaca fascicularis"
FT                   /mol_type="genomic DNA"
FT   ncRNA           2..21
FT                   /product="microRNA miR-378g-5p"
FT                   /ncRNA_class="miRNA"
XX
SQ   Sequence 41 BP; 9 A; 13 C; 12 G; 7 T; 0 other;
     cactgggctt ggagtcagaa gacctgactc cagcccaggt c                            41
//
ID   LR745819; SV 1; linear; genomic DNA; STD; XXX; 107 BP.
XX
ST * private
XX
AC   LR745819;
XX
AC * _31
XX
PR   Project:PRJEB36250;
XX
DE   Macaca fascicularis miRNA for microRNA miR-3913-1-5p
XX
KW   .
XX
OS   Macaca fascicularis
OC   unclassified sequences.
XX
RN   [1]
RA   Zhuo M.;
RT   ;
RL   Submitted (16-JAN-2020) to the INSDC.
RL   School of Biology and Biological Engineering, Molecular Biology Laboratory,
RL   South China University of Technology,Guangzhou higher education mega
RL   center,Guangzhou 510006, China
XX
FH   Key             Location/Qualifiers
FH
FT   source          1..107
FT                   /organism="Macaca fascicularis"
FT                   /mol_type="genomic DNA"
FT   ncRNA           23..44
FT                   /product="microRNA miR-3913-1-5p"
FT                   /ncRNA_class="miRNA"
XX
SQ   Sequence 107 BP; 37 A; 16 C; 16 G; 38 T; 0 other;
     ttgtttataa taaactgaaa tatttgggac tgatcttgac actcttacat aaaatgtttt        60
     ggcagacatc aagatcagtc ccaaatattt cagtttatta tagacag                     107
//
ID   LR745820; SV 1; linear; genomic DNA; STD; XXX; 81 BP.
XX
ST * private
XX
AC   LR745820;
XX
AC * _32
XX
PR   Project:PRJEB36250;
XX
DE   Macaca fascicularis miRNA for microRNA miR-4659a-3p
XX
KW   .
XX
OS   Macaca fascicularis
OC   unclassified sequences.
XX
RN   [1]
RA   Zhuo M.;
RT   ;
RL   Submitted (16-JAN-2020) to the INSDC.
RL   School of Biology and Biological Engineering, Molecular Biology Laboratory,
RL   South China University of Technology,Guangzhou higher education mega
RL   center,Guangzhou 510006, China
XX
FH   Key             Location/Qualifiers
FH
FT   source          1..81
FT                   /organism="Macaca fascicularis"
FT                   /mol_type="genomic DNA"
FT   ncRNA           49..70
FT                   /product="microRNA miR-4659a-3p"
FT                   /ncRNA_class="miRNA"
XX
SQ   Sequence 81 BP; 28 A; 14 C; 17 G; 22 T; 0 other;
     gaaactgatg aagctgccat gtctaagaag aaaactttgg agaaaaattt tcttcttaga        60
     catggcagcg tcaacagttt c                                                  81
//
ID   LR745821; SV 1; linear; genomic DNA; STD; XXX; 75 BP.
XX
ST * private
XX
AC   LR745821;
XX
AC * _33
XX
PR   Project:PRJEB36250;
XX
DE   Macaca fascicularis miRNA for microRNA miR-4661-5p
XX
KW   .
XX
OS   Macaca fascicularis
OC   unclassified sequences.
XX
RN   [1]
RA   Zhuo M.;
RT   ;
RL   Submitted (16-JAN-2020) to the INSDC.
RL   School of Biology and Biological Engineering, Molecular Biology Laboratory,
RL   South China University of Technology,Guangzhou higher education mega
RL   center,Guangzhou 510006, China
XX
FH   Key             Location/Qualifiers
FH
FT   source          1..75
FT                   /organism="Macaca fascicularis"
FT                   /mol_type="genomic DNA"
FT   ncRNA           10..31
FT                   /product="microRNA miR-4661-5p"
FT                   /ncRNA_class="miRNA"
XX
SQ   Sequence 75 BP; 23 A; 18 C; 16 G; 18 T; 0 other;
     tttactctga actagctctg cggatcctga tagacagcct gatagacagt atccacagag        60
     ctagtccaga gtaaa                                                         75
//
ID   LR745822; SV 1; linear; genomic DNA; STD; XXX; 82 BP.
XX
ST * private
XX
AC   LR745822;
XX
AC * _34
XX
PR   Project:PRJEB36250;
XX
DE   Macaca fascicularis miRNA for microRNA miR-4684-3p
XX
KW   .
XX
OS   Macaca fascicularis
OC   unclassified sequences.
XX
RN   [1]
RA   Zhuo M.;
RT   ;
RL   Submitted (16-JAN-2020) to the INSDC.
RL   School of Biology and Biological Engineering, Molecular Biology Laboratory,
RL   South China University of Technology,Guangzhou higher education mega
RL   center,Guangzhou 510006, China
XX
FH   Key             Location/Qualifiers
FH
FT   source          1..82
FT                   /organism="Macaca fascicularis"
FT                   /mol_type="genomic DNA"
FT   ncRNA           50..71
FT                   /product="microRNA miR-4684-3p"
FT                   /ncRNA_class="miRNA"
XX
SQ   Sequence 82 BP; 17 A; 17 C; 23 G; 25 T; 0 other;
     gcaccagggg tacctctcta ctgacttgca acatacattt gtattggtgt gttgcaagtc        60
     agtggagagg tacccttggt gt                                                 82
//
ID   LR745823; SV 1; linear; genomic DNA; STD; XXX; 112 BP.
XX
ST * private
XX
AC   LR745823;
XX
AC * _35
XX
PR   Project:PRJEB36250;
XX
DE   Macaca fascicularis miRNA for microRNA miR-486-5p
XX
KW   .
XX
OS   Macaca fascicularis
OC   unclassified sequences.
XX
RN   [1]
RA   Zhuo M.;
RT   ;
RL   Submitted (16-JAN-2020) to the INSDC.
RL   School of Biology and Biological Engineering, Molecular Biology Laboratory,
RL   South China University of Technology,Guangzhou higher education mega
RL   center,Guangzhou 510006, China
XX
FH   Key             Location/Qualifiers
FH
FT   source          1..112
FT                   /organism="Macaca fascicularis"
FT                   /mol_type="genomic DNA"
FT   ncRNA           21..42
FT                   /product="microRNA miR-486-5p"
FT                   /ncRNA_class="miRNA"
XX
SQ   Sequence 112 BP; 18 A; 36 C; 36 G; 22 T; 0 other;
     tctccatcct ccctggggca tcctgtactg agctgccccg aggcccttca tgctgcccag        60
     ctcggggcag ctcagtacag gatacctcgg ggtgggagtc agcaggaggt ga               112
//
ID   LR745824; SV 1; linear; genomic DNA; STD; XXX; 112 BP.
XX
ST * private
XX
AC   LR745824;
XX
AC * _36
XX
PR   Project:PRJEB36250;
XX
DE   Macaca fascicularis miRNA for microRNA miR-486-3p
XX
KW   .
XX
OS   Macaca fascicularis
OC   unclassified sequences.
XX
RN   [1]
RA   Zhuo M.;
RT   ;
RL   Submitted (16-JAN-2020) to the INSDC.
RL   School of Biology and Biological Engineering, Molecular Biology Laboratory,
RL   South China University of Technology,Guangzhou higher education mega
RL   center,Guangzhou 510006, China
XX
FH   Key             Location/Qualifiers
FH
FT   source          1..112
FT                   /organism="Macaca fascicularis"
FT                   /mol_type="genomic DNA"
FT   ncRNA           63..83
FT                   /product="microRNA miR-486-3p"
FT                   /ncRNA_class="miRNA"
XX
SQ   Sequence 112 BP; 18 A; 36 C; 36 G; 22 T; 0 other;
     tctccatcct ccctggggca tcctgtactg agctgccccg aggcccttca tgctgcccag        60
     ctcggggcag ctcagtacag gatacctcgg ggtgggagtc agcaggaggt ga               112
//
ID   LR745825; SV 1; linear; genomic DNA; STD; XXX; 92 BP.
XX
ST * private
XX
AC   LR745825;
XX
AC * _37
XX
PR   Project:PRJEB36250;
XX
DE   Macaca fascicularis miRNA for microRNA miR-4999-5p
XX
KW   .
XX
OS   Macaca fascicularis
OC   unclassified sequences.
XX
RN   [1]
RA   Zhuo M.;
RT   ;
RL   Submitted (16-JAN-2020) to the INSDC.
RL   School of Biology and Biological Engineering, Molecular Biology Laboratory,
RL   South China University of Technology,Guangzhou higher education mega
RL   center,Guangzhou 510006, China
XX
FH   Key             Location/Qualifiers
FH
FT   source          1..92
FT                   /organism="Macaca fascicularis"
FT                   /mol_type="genomic DNA"
FT   ncRNA           22..43
FT                   /product="microRNA miR-4999-5p"
FT                   /ncRNA_class="miRNA"
XX
SQ   Sequence 92 BP; 31 A; 12 C; 15 G; 34 T; 0 other;
     atagaaaata aaacacatac tgccgtattg tcaggtagtg ataggattta tcactacctg        60
     acaatacaat atgtgtttgt tttattttat gt                                      92
//
ID   LR745826; SV 1; linear; genomic DNA; STD; XXX; 92 BP.
XX
ST * private
XX
AC   LR745826;
XX
AC * _38
XX
PR   Project:PRJEB36250;
XX
DE   Macaca fascicularis miRNA for microRNA miR-4999-3p
XX
KW   .
XX
OS   Macaca fascicularis
OC   unclassified sequences.
XX
RN   [1]
RA   Zhuo M.;
RT   ;
RL   Submitted (16-JAN-2020) to the INSDC.
RL   School of Biology and Biological Engineering, Molecular Biology Laboratory,
RL   South China University of Technology,Guangzhou higher education mega
RL   center,Guangzhou 510006, China
XX
FH   Key             Location/Qualifiers
FH
FT   source          1..92
FT                   /organism="Macaca fascicularis"
FT                   /mol_type="genomic DNA"
FT   ncRNA           51..72
FT                   /product="microRNA miR-4999-3p"
FT                   /ncRNA_class="miRNA"
XX
SQ   Sequence 92 BP; 31 A; 12 C; 15 G; 34 T; 0 other;
     atagaaaata aaacacatac tgccgtattg tcaggtagtg ataggattta tcactacctg        60
     acaatacaat atgtgtttgt tttattttat gt                                      92
//
ID   LR745827; SV 1; linear; genomic DNA; STD; XXX; 79 BP.
XX
ST * private
XX
AC   LR745827;
XX
AC * _39
XX
PR   Project:PRJEB36250;
XX
DE   Macaca fascicularis miRNA for microRNA miR-548at-5p
XX
KW   .
XX
OS   Macaca fascicularis
OC   unclassified sequences.
XX
RN   [1]
RA   Zhuo M.;
RT   ;
RL   Submitted (16-JAN-2020) to the INSDC.
RL   School of Biology and Biological Engineering, Molecular Biology Laboratory,
RL   South China University of Technology,Guangzhou higher education mega
RL   center,Guangzhou 510006, China
XX
FH   Key             Location/Qualifiers
FH
FT   source          1..79
FT                   /organism="Macaca fascicularis"
FT                   /mol_type="genomic DNA"
FT   ncRNA           11..32
FT                   /product="microRNA miR-548at-5p"
FT                   /ncRNA_class="miRNA"
XX
SQ   Sequence 79 BP; 25 A; 16 C; 18 G; 20 T; 0 other;
     taggttggtg caaaagttgt tgcggttttg gccgccaaaa gaaatggcca aaaccgcaat        60
     aacttttgta ccaacctaa                                                     79
//
ID   LR745828; SV 1; linear; genomic DNA; STD; XXX; 85 BP.
XX
ST * private
XX
AC   LR745828;
XX
AC * _40
XX
PR   Project:PRJEB36250;
XX
DE   Macaca fascicularis miRNA for microRNA miR-548l-3p
XX
KW   .
XX
OS   Macaca fascicularis
OC   unclassified sequences.
XX
RN   [1]
RA   Zhuo M.;
RT   ;
RL   Submitted (16-JAN-2020) to the INSDC.
RL   School of Biology and Biological Engineering, Molecular Biology Laboratory,
RL   South China University of Technology,Guangzhou higher education mega
RL   center,Guangzhou 510006, China
XX
FH   Key             Location/Qualifiers
FH
FT   source          1..85
FT                   /organism="Macaca fascicularis"
FT                   /mol_type="genomic DNA"
FT   ncRNA           51..72
FT                   /product="microRNA miR-548l-3p"
FT                   /ncRNA_class="miRNA"
XX
SQ   Sequence 85 BP; 26 A; 14 C; 18 G; 27 T; 0 other;
     tattaggttg gtgcaaaagt atttgcgggt tttgtcattg aaagtaatgg caaaaactgc        60
     aattacttct gcaccaacct aatgc                                              85
//
ID   LR745829; SV 1; linear; genomic DNA; STD; XXX; 86 BP.
XX
ST * private
XX
AC   LR745829;
XX
AC * _41
XX
PR   Project:PRJEB36250;
XX
DE   Macaca fascicularis miRNA for microRNA miR-6503-5p
XX
KW   .
XX
OS   Macaca fascicularis
OC   unclassified sequences.
XX
RN   [1]
RA   Zhuo M.;
RT   ;
RL   Submitted (16-JAN-2020) to the INSDC.
RL   School of Biology and Biological Engineering, Molecular Biology Laboratory,
RL   South China University of Technology,Guangzhou higher education mega
RL   center,Guangzhou 510006, China
XX
FH   Key             Location/Qualifiers
FH
FT   source          1..86
FT                   /organism="Macaca fascicularis"
FT                   /mol_type="genomic DNA"
FT   ncRNA           16..36
FT                   /product="microRNA miR-6503-5p"
FT                   /ncRNA_class="miRNA"
XX
SQ   Sequence 86 BP; 20 A; 22 C; 28 G; 16 T; 0 other;
     aatggtcccc cagggaggtc tgcgttctaa tccccagaag ctaaggatta gggggacaag        60
     gatgcagacc tccctggggg accgtt                                             86
//
ID   LR745830; SV 1; linear; genomic DNA; STD; XXX; 86 BP.
XX
ST * private
XX
AC   LR745830;
XX
AC * _42
XX
PR   Project:PRJEB36250;
XX
DE   Macaca fascicularis miRNA for microRNA miR-6503-3p
XX
KW   .
XX
OS   Macaca fascicularis
OC   unclassified sequences.
XX
RN   [1]
RA   Zhuo M.;
RT   ;
RL   Submitted (16-JAN-2020) to the INSDC.
RL   School of Biology and Biological Engineering, Molecular Biology Laboratory,
RL   South China University of Technology,Guangzhou higher education mega
RL   center,Guangzhou 510006, China
XX
FH   Key             Location/Qualifiers
FH
FT   source          1..86
FT                   /organism="Macaca fascicularis"
FT                   /mol_type="genomic DNA"
FT   ncRNA           53..73
FT                   /product="microRNA miR-6503-3p"
FT                   /ncRNA_class="miRNA"
XX
SQ   Sequence 86 BP; 20 A; 22 C; 28 G; 16 T; 0 other;
     aatggtcccc cagggaggtc tgcgttctaa tccccagaag ctaaggatta gggggacaag        60
     gatgcagacc tccctggggg accgtt                                             86
//
ID   LR745831; SV 1; linear; genomic DNA; STD; XXX; 86 BP.
XX
ST * private
XX
AC   LR745831;
XX
AC * _43
XX
PR   Project:PRJEB36250;
XX
DE   Macaca fascicularis miRNA for microRNA miR-6503-2-5p
XX
KW   .
XX
OS   Macaca fascicularis
OC   unclassified sequences.
XX
RN   [1]
RA   Zhuo M.;
RT   ;
RL   Submitted (16-JAN-2020) to the INSDC.
RL   School of Biology and Biological Engineering, Molecular Biology Laboratory,
RL   South China University of Technology,Guangzhou higher education mega
RL   center,Guangzhou 510006, China
XX
FH   Key             Location/Qualifiers
FH
FT   source          1..86
FT                   /organism="Macaca fascicularis"
FT                   /mol_type="genomic DNA"
FT   ncRNA           14..32
FT                   /product="microRNA miR-6503-2-5p"
FT                   /ncRNA_class="miRNA"
XX
SQ   Sequence 86 BP; 22 A; 21 C; 28 G; 15 T; 0 other;
     aatggtcccc gagggaggtc tgcattctaa tccccagaag cgaaggatta gggggacaag        60
     gatgcagacc tccctggggg accatt                                             86
//
ID   LR745832; SV 1; linear; genomic DNA; STD; XXX; 86 BP.
XX
ST * private
XX
AC   LR745832;
XX
AC * _44
XX
PR   Project:PRJEB36250;
XX
DE   Macaca fascicularis miRNA for microRNA miR-6503-3p
XX
KW   .
XX
OS   Macaca fascicularis
OC   unclassified sequences.
XX
RN   [1]
RA   Zhuo M.;
RT   ;
RL   Submitted (16-JAN-2020) to the INSDC.
RL   School of Biology and Biological Engineering, Molecular Biology Laboratory,
RL   South China University of Technology,Guangzhou higher education mega
RL   center,Guangzhou 510006, China
XX
FH   Key             Location/Qualifiers
FH
FT   source          1..86
FT                   /organism="Macaca fascicularis"
FT                   /mol_type="genomic DNA"
FT   ncRNA           53..73
FT                   /product="microRNA miR-6503-3p"
FT                   /ncRNA_class="miRNA"
XX
SQ   Sequence 86 BP; 22 A; 21 C; 28 G; 15 T; 0 other;
     aatggtcccc gagggaggtc tgcattctaa tccccagaag cgaaggatta gggggacaag        60
     gatgcagacc tccctggggg accatt                                             86
//
ID   LR745833; SV 1; linear; genomic DNA; STD; XXX; 81 BP.
XX
ST * private
XX
AC   LR745833;
XX
AC * _45
XX
PR   Project:PRJEB36250;
XX
DE   Macaca fascicularis miRNA for microRNA miR-6516-5p
XX
KW   .
XX
OS   Macaca fascicularis
OC   unclassified sequences.
XX
RN   [1]
RA   Zhuo M.;
RT   ;
RL   Submitted (16-JAN-2020) to the INSDC.
RL   School of Biology and Biological Engineering, Molecular Biology Laboratory,
RL   South China University of Technology,Guangzhou higher education mega
RL   center,Guangzhou 510006, China
XX
FH   Key             Location/Qualifiers
FH
FT   source          1..81
FT                   /organism="Macaca fascicularis"
FT                   /mol_type="genomic DNA"
FT   ncRNA           12..33
FT                   /product="microRNA miR-6516-5p"
FT                   /ncRNA_class="miRNA"
XX
SQ   Sequence 81 BP; 22 A; 12 C; 22 G; 25 T; 0 other;
     tgggttttga atttgcagta acaggtgtga gcattctagc agcagtttgg tgatcatgta        60
     tgatactgca aacaggacct a                                                  81
//
ID   LR745834; SV 1; linear; genomic DNA; STD; XXX; 73 BP.
XX
ST * private
XX
AC   LR745834;
XX
AC * _46
XX
PR   Project:PRJEB36250;
XX
DE   Macaca fascicularis miRNA for microRNA miR-6735-5p
XX
KW   .
XX
OS   Macaca fascicularis
OC   unclassified sequences.
XX
RN   [1]
RA   Zhuo M.;
RT   ;
RL   Submitted (16-JAN-2020) to the INSDC.
RL   School of Biology and Biological Engineering, Molecular Biology Laboratory,
RL   South China University of Technology,Guangzhou higher education mega
RL   center,Guangzhou 510006, China
XX
FH   Key             Location/Qualifiers
FH
FT   source          1..73
FT                   /organism="Macaca fascicularis"
FT                   /mol_type="genomic DNA"
FT   ncRNA           7..30
FT                   /product="microRNA miR-6735-5p"
FT                   /ncRNA_class="miRNA"
XX
SQ   Sequence 73 BP; 18 A; 22 C; 24 G; 9 T; 0 other;
     gcagccaggg cagagagcac aggaatctga ggtgactggc acagaagact caggcctgtg        60
     gctcctcccc cag                                                           73
//
ID   LR745835; SV 1; linear; genomic DNA; STD; XXX; 73 BP.
XX
ST * private
XX
AC   LR745835;
XX
AC * _47
XX
PR   Project:PRJEB36250;
XX
DE   Macaca fascicularis miRNA for microRNA miR-6735-3p
XX
KW   .
XX
OS   Macaca fascicularis
OC   unclassified sequences.
XX
RN   [1]
RA   Zhuo M.;
RT   ;
RL   Submitted (16-JAN-2020) to the INSDC.
RL   School of Biology and Biological Engineering, Molecular Biology Laboratory,
RL   South China University of Technology,Guangzhou higher education mega
RL   center,Guangzhou 510006, China
XX
FH   Key             Location/Qualifiers
FH
FT   source          1..73
FT                   /organism="Macaca fascicularis"
FT                   /mol_type="genomic DNA"
FT   ncRNA           52..73
FT                   /product="microRNA miR-6735-3p"
FT                   /ncRNA_class="miRNA"
XX
SQ   Sequence 73 BP; 18 A; 22 C; 24 G; 9 T; 0 other;
     gcagccaggg cagagagcac aggaatctga ggtgactggc acagaagact caggcctgtg        60
     gctcctcccc cag                                                           73
//
ID   LR745836; SV 1; linear; genomic DNA; STD; XXX; 66 BP.
XX
ST * private
XX
AC   LR745836;
XX
AC * _48
XX
PR   Project:PRJEB36250;
XX
DE   Macaca fascicularis miRNA for microRNA miR-6816-3p
XX
KW   .
XX
OS   Macaca fascicularis
OC   unclassified sequences.
XX
RN   [1]
RA   Zhuo M.;
RT   ;
RL   Submitted (16-JAN-2020) to the INSDC.
RL   School of Biology and Biological Engineering, Molecular Biology Laboratory,
RL   South China University of Technology,Guangzhou higher education mega
RL   center,Guangzhou 510006, China
XX
FH   Key             Location/Qualifiers
FH
FT   source          1..66
FT                   /organism="Macaca fascicularis"
FT                   /mol_type="genomic DNA"
FT   ncRNA           42..65
FT                   /product="microRNA miR-6816-3p"
FT                   /ncRNA_class="miRNA"
XX
SQ   Sequence 66 BP; 11 A; 21 C; 25 G; 9 T; 0 other;
     ccgagtgggg cggggtgggt ccctgcaggg actgtgacac tgaaggacct gcacctccgc        60
     ccacag                                                                   66
//
ID   LR745837; SV 1; linear; genomic DNA; STD; XXX; 68 BP.
XX
ST * private
XX
AC   LR745837;
XX
AC * _49
XX
PR   Project:PRJEB36250;
XX
DE   Macaca fascicularis miRNA for microRNA miR-6866-5p
XX
KW   .
XX
OS   Macaca fascicularis
OC   unclassified sequences.
XX
RN   [1]
RA   Zhuo M.;
RT   ;
RL   Submitted (16-JAN-2020) to the INSDC.
RL   School of Biology and Biological Engineering, Molecular Biology Laboratory,
RL   South China University of Technology,Guangzhou higher education mega
RL   center,Guangzhou 510006, China
XX
FH   Key             Location/Qualifiers
FH
FT   source          1..68
FT                   /organism="Macaca fascicularis"
FT                   /mol_type="genomic DNA"
FT   ncRNA           6..26
FT                   /product="microRNA miR-6866-5p"
FT                   /ncRNA_class="miRNA"
XX
SQ   Sequence 68 BP; 17 A; 11 C; 18 G; 22 T; 0 other;
     ccattttaga ggctggaata gggattattg agtctggaag agtaaggatc cctttatctg        60
     tcctctag                                                                 68
//
ID   LR745838; SV 1; linear; genomic DNA; STD; XXX; 91 BP.
XX
ST * private
XX
AC   LR745838;
XX
AC * _50
XX
PR   Project:PRJEB36250;
XX
DE   Macaca fascicularis miRNA for microRNA miR-935-3p
XX
KW   .
XX
OS   Macaca fascicularis
OC   unclassified sequences.
XX
RN   [1]
RA   Zhuo M.;
RT   ;
RL   Submitted (16-JAN-2020) to the INSDC.
RL   School of Biology and Biological Engineering, Molecular Biology Laboratory,
RL   South China University of Technology,Guangzhou higher education mega
RL   center,Guangzhou 510006, China
XX
FH   Key             Location/Qualifiers
FH
FT   source          1..91
FT                   /organism="Macaca fascicularis"
FT                   /mol_type="genomic DNA"
FT   ncRNA           56..78
FT                   /product="microRNA miR-935-3p"
FT                   /ncRNA_class="miRNA"
XX
SQ   Sequence 91 BP; 6 A; 39 C; 33 G; 13 T; 0 other;
     ggcgggggcg cgggcggcag tggcgggagc ggcccctcgg ccatcctccg tctgcccagt        60
     taccgcttcc gctaccgccg ccgctcccgc t                                       91
//
