# Supplementary material for: Analysis of conserved miRNAs in cynomolgus macaque genome using small RNA sequencing and homology searching
Source: PeerJ. 2020 Jul 10;8:e9347. doi: 10.7717/peerj.9347 (PMC7357559; doi:10.7717/peerj.9347)
Supplement: Supplemental Information 5 [file peerj-08-9347-s005.zip › LR594712-LR594765]

ID   LR594712; SV 1; linear; transcribed RNA; STD; XXX; 73 BP.
XX
ST * private
XX
AC   LR594712;
XX
AC * _1
XX
PR   Project:PRJEB32837;
XX
DE   cynomolgus macaque miRNA for microRNA miR-1246-5p
XX
KW   .
XX
OS   cynomolgus macaque
OC   unclassified sequences.
XX
RN   [1]
RA   Zhuo M.;
RT   ;
RL   Submitted (31-MAY-2019) to the INSDC.
RL   School of Biology and Biological Engineering, Molecular Biology Laboratory,
RL   South China University of Technology,Guangzhou higher education mega
RL   center,Guangzhou 510006, China
XX
FH   Key             Location/Qualifiers
FH
FT   source          1..73
FT                   /organism="cynomolgus macaque"
FT                   /mol_type="transcribed RNA"
FT   ncRNA           11..29
FT                   /product="microRNA miR-1246-5p"
FT                   /ncRNA_class="miRNA"
XX
SQ   Sequence 73 BP; 23 A; 15 C; 18 G; 17 T; 0 other;
     tgcatccttg aatggatttt tggagcagga gtggacacct gacccaaagg aaatcaatcc        60
     ataggctagc aat                                                           73
//
ID   LR594713; SV 1; linear; transcribed RNA; STD; XXX; 106 BP.
XX
ST * private
XX
AC   LR594713;
XX
AC * _2
XX
PR   Project:PRJEB32837;
XX
DE   cynomolgus macaque miRNA for microRNA miR-1248-5p
XX
KW   .
XX
OS   cynomolgus macaque
OC   unclassified sequences.
XX
RN   [1]
RA   Zhuo M.;
RT   ;
RL   Submitted (31-MAY-2019) to the INSDC.
RL   School of Biology and Biological Engineering, Molecular Biology Laboratory,
RL   South China University of Technology,Guangzhou higher education mega
RL   center,Guangzhou 510006, China
XX
FH   Key             Location/Qualifiers
FH
FT   source          1..106
FT                   /organism="cynomolgus macaque"
FT                   /mol_type="transcribed RNA"
FT   ncRNA           4..30
FT                   /product="microRNA miR-1248-5p"
FT                   /ncRNA_class="miRNA"
XX
SQ   Sequence 106 BP; 37 A; 19 C; 20 G; 30 T; 0 other;
     tttaccttct tgtataagca ctgtgctaaa attgcagaca ctaggactat gtcttggttt        60
     ttgcaataat gctagcagag tacacacaag aagaaaagta acagca                      106
//
ID   LR594714; SV 1; linear; transcribed RNA; STD; XXX; 141 BP.
XX
ST * private
XX
AC   LR594714;
XX
AC * _3
XX
PR   Project:PRJEB32837;
XX
DE   cynomolgus macaque miRNA for microRNA miR-1294-5p
XX
KW   .
XX
OS   cynomolgus macaque
OC   unclassified sequences.
XX
RN   [1]
RA   Zhuo M.;
RT   ;
RL   Submitted (31-MAY-2019) to the INSDC.
RL   School of Biology and Biological Engineering, Molecular Biology Laboratory,
RL   South China University of Technology,Guangzhou higher education mega
RL   center,Guangzhou 510006, China
XX
FH   Key             Location/Qualifiers
FH
FT   source          1..141
FT                   /organism="cynomolgus macaque"
FT                   /mol_type="transcribed RNA"
FT   ncRNA           48..69
FT                   /product="microRNA miR-1294-5p"
FT                   /ncRNA_class="miRNA"
XX
SQ   Sequence 141 BP; 35 A; 25 C; 37 G; 44 T; 0 other;
     cacttaatat gtgccaagat ctgttcattt atgatctcac tgagtcctgt gaggttggca        60
     ttgttgtctg gcgttgtctg atatacaaca gtgccaactt cacaggactc agtgaagtga       120
     agctgaggat taggaaggtg t                                                 141
//
ID   LR594715; SV 1; linear; transcribed RNA; STD; XXX; 82 BP.
XX
ST * private
XX
AC   LR594715;
XX
AC * _4
XX
PR   Project:PRJEB32837;
XX
DE   cynomolgus macaque miRNA for microRNA miR-1301-3p
XX
KW   .
XX
OS   cynomolgus macaque
OC   unclassified sequences.
XX
RN   [1]
RA   Zhuo M.;
RT   ;
RL   Submitted (31-MAY-2019) to the INSDC.
RL   School of Biology and Biological Engineering, Molecular Biology Laboratory,
RL   South China University of Technology,Guangzhou higher education mega
RL   center,Guangzhou 510006, China
XX
FH   Key             Location/Qualifiers
FH
FT   source          1..82
FT                   /organism="cynomolgus macaque"
FT                   /mol_type="transcribed RNA"
FT   ncRNA           48..71
FT                   /product="microRNA miR-1301-3p"
FT                   /ncRNA_class="miRNA"
XX
SQ   Sequence 82 BP; 12 A; 21 C; 30 G; 19 T; 0 other;
     ggattgtggg gggtcgctct aggcaccgca gcactgtgct ggggatgttg cagctgcctg        60
     ggagtgactt cacacagtcc tc                                                 82
//
ID   LR594716; SV 1; linear; transcribed RNA; STD; XXX; 149 BP.
XX
ST * private
XX
AC   LR594716;
XX
AC * _5
XX
PR   Project:PRJEB32837;
XX
DE   cynomolgus macaque miRNA for microRNA miR-1307-5p
XX
KW   .
XX
OS   cynomolgus macaque
OC   unclassified sequences.
XX
RN   [1]
RA   Zhuo M.;
RT   ;
RL   Submitted (31-MAY-2019) to the INSDC.
RL   School of Biology and Biological Engineering, Molecular Biology Laboratory,
RL   South China University of Technology,Guangzhou higher education mega
RL   center,Guangzhou 510006, China
XX
FH   Key             Location/Qualifiers
FH
FT   source          1..149
FT                   /organism="cynomolgus macaque"
FT                   /mol_type="transcribed RNA"
FT   ncRNA           41..61
FT                   /product="microRNA miR-1307-5p"
FT                   /ncRNA_class="miRNA"
XX
SQ   Sequence 149 BP; 27 A; 44 C; 40 G; 38 T; 0 other;
     catcaagacc cagctgagtc actgtcactg cctaccaatc tcgaccggac ctcgaccggc        60
     tcgtctgtgt tgccaatcga ctcggcgtgg cgtcggtcgt ggtagatagg cggtcatgca       120
     tacgaatttt cagctcttgt tctggtgac                                         149
//
ID   LR594717; SV 1; linear; transcribed RNA; STD; XXX; 149 BP.
XX
ST * private
XX
AC   LR594717;
XX
AC * _6
XX
PR   Project:PRJEB32837;
XX
DE   cynomolgus macaque miRNA for microRNA miR-1307-3p
XX
KW   .
XX
OS   cynomolgus macaque
OC   unclassified sequences.
XX
RN   [1]
RA   Zhuo M.;
RT   ;
RL   Submitted (31-MAY-2019) to the INSDC.
RL   School of Biology and Biological Engineering, Molecular Biology Laboratory,
RL   South China University of Technology,Guangzhou higher education mega
RL   center,Guangzhou 510006, China
XX
FH   Key             Location/Qualifiers
FH
FT   source          1..149
FT                   /organism="cynomolgus macaque"
FT                   /mol_type="transcribed RNA"
FT   ncRNA           80..101
FT                   /product="microRNA miR-1307-3p"
FT                   /ncRNA_class="miRNA"
XX
SQ   Sequence 149 BP; 27 A; 44 C; 40 G; 38 T; 0 other;
     catcaagacc cagctgagtc actgtcactg cctaccaatc tcgaccggac ctcgaccggc        60
     tcgtctgtgt tgccaatcga ctcggcgtgg cgtcggtcgt ggtagatagg cggtcatgca       120
     tacgaatttt cagctcttgt tctggtgac                                         149
//
ID   LR594718; SV 1; linear; transcribed RNA; STD; XXX; 96 BP.
XX
ST * private
XX
AC   LR594718;
XX
AC * _7
XX
PR   Project:PRJEB32837;
XX
DE   cynomolgus macaque miRNA for microRNA miR-151b-3p
XX
KW   .
XX
OS   cynomolgus macaque
OC   unclassified sequences.
XX
RN   [1]
RA   Zhuo M.;
RT   ;
RL   Submitted (31-MAY-2019) to the INSDC.
RL   School of Biology and Biological Engineering, Molecular Biology Laboratory,
RL   South China University of Technology,Guangzhou higher education mega
RL   center,Guangzhou 510006, China
XX
FH   Key             Location/Qualifiers
FH
FT   source          1..96
FT                   /organism="cynomolgus macaque"
FT                   /mol_type="transcribed RNA"
FT   ncRNA           60..77
FT                   /product="microRNA miR-151b-3p"
FT                   /ncRNA_class="miRNA"
XX
SQ   Sequence 96 BP; 28 A; 31 C; 20 G; 17 T; 0 other;
     acctctgatg tatcaatctc tcttcggggc tcccgagaca cagaaacaga cacctgccct        60
     cgaggagctc acagtctaga caaacaaacc cagggt                                  96
//
ID   LR594719; SV 1; linear; transcribed RNA; STD; XXX; 110 BP.
XX
ST * private
XX
AC   LR594719;
XX
AC * _8
XX
PR   Project:PRJEB32837;
XX
DE   cynomolgus macaque miRNA for microRNA miR-199b-5p
XX
KW   .
XX
OS   cynomolgus macaque
OC   unclassified sequences.
XX
RN   [1]
RA   Zhuo M.;
RT   ;
RL   Submitted (31-MAY-2019) to the INSDC.
RL   School of Biology and Biological Engineering, Molecular Biology Laboratory,
RL   South China University of Technology,Guangzhou higher education mega
RL   center,Guangzhou 510006, China
XX
FH   Key             Location/Qualifiers
FH
FT   source          1..110
FT                   /organism="cynomolgus macaque"
FT                   /mol_type="transcribed RNA"
FT   ncRNA           26..48
FT                   /product="microRNA miR-199b-5p"
FT                   /ncRNA_class="miRNA"
XX
SQ   Sequence 110 BP; 23 A; 31 C; 27 G; 29 T; 0 other;
     ccagaggaca cctccactcc gtctacccag tgtttagact atctgttcag gactcccaaa        60
     ttgtacagta gtctgcacat tggttaggct gggctgggtt agaccctcgg                  110
//
ID   LR594720; SV 1; linear; transcribed RNA; STD; XXX; 110 BP.
XX
ST * private
XX
AC   LR594720;
XX
AC * _9
XX
PR   Project:PRJEB32837;
XX
DE   cynomolgus macaque miRNA for microRNA miR-199b-3p
XX
KW   .
XX
OS   cynomolgus macaque
OC   unclassified sequences.
XX
RN   [1]
RA   Zhuo M.;
RT   ;
RL   Submitted (31-MAY-2019) to the INSDC.
RL   School of Biology and Biological Engineering, Molecular Biology Laboratory,
RL   South China University of Technology,Guangzhou higher education mega
RL   center,Guangzhou 510006, China
XX
FH   Key             Location/Qualifiers
FH
FT   source          1..110
FT                   /organism="cynomolgus macaque"
FT                   /mol_type="transcribed RNA"
FT   ncRNA           65..86
FT                   /product="microRNA miR-199b-3p"
FT                   /ncRNA_class="miRNA"
XX
SQ   Sequence 110 BP; 23 A; 31 C; 27 G; 29 T; 0 other;
     ccagaggaca cctccactcc gtctacccag tgtttagact atctgttcag gactcccaaa        60
     ttgtacagta gtctgcacat tggttaggct gggctgggtt agaccctcgg                  110
//
ID   LR594721; SV 1; linear; transcribed RNA; STD; XXX; 95 BP.
XX
ST * private
XX
AC   LR594721;
XX
AC * _10
XX
PR   Project:PRJEB32837;
XX
DE   cynomolgus macaque miRNA for microRNA miR-200b-3p
XX
KW   .
XX
OS   cynomolgus macaque
OC   unclassified sequences.
XX
RN   [1]
RA   Zhuo M.;
RT   ;
RL   Submitted (31-MAY-2019) to the INSDC.
RL   School of Biology and Biological Engineering, Molecular Biology Laboratory,
RL   South China University of Technology,Guangzhou higher education mega
RL   center,Guangzhou 510006, China
XX
FH   Key             Location/Qualifiers
FH
FT   source          1..95
FT                   /organism="cynomolgus macaque"
FT                   /mol_type="transcribed RNA"
FT   ncRNA           57..78
FT                   /product="microRNA miR-200b-3p"
FT                   /ncRNA_class="miRNA"
XX
SQ   Sequence 95 BP; 17 A; 26 C; 32 G; 20 T; 0 other;
     ccagctcggg cagccgtggc catcttactg ggcagcattg gatggagtca ggtctctaat        60
     actgcctggt aatgatgacg gcggggccct gcacg                                   95
//
ID   LR594722; SV 1; linear; transcribed RNA; STD; XXX; 88 BP.
XX
ST * private
XX
AC   LR594722;
XX
AC * _11
XX
PR   Project:PRJEB32837;
XX
DE   cynomolgus macaque miRNA for microRNA miR-219b-5p
XX
KW   .
XX
OS   cynomolgus macaque
OC   unclassified sequences.
XX
RN   [1]
RA   Zhuo M.;
RT   ;
RL   Submitted (31-MAY-2019) to the INSDC.
RL   School of Biology and Biological Engineering, Molecular Biology Laboratory,
RL   South China University of Technology,Guangzhou higher education mega
RL   center,Guangzhou 510006, China
XX
FH   Key             Location/Qualifiers
FH
FT   source          1..88
FT                   /organism="cynomolgus macaque"
FT                   /mol_type="transcribed RNA"
FT   ncRNA           14..35
FT                   /product="microRNA miR-219b-5p"
FT                   /ncRNA_class="miRNA"
XX
SQ   Sequence 88 BP; 22 A; 25 C; 24 G; 17 T; 0 other;
     ggagctcagc cacagatgtc cagccacaat tctcggttgg ccgcagactc gtacaagaat        60
     tgcgtttgga caatcagtgg cgaagccc                                           88
//
ID   LR594723; SV 1; linear; transcribed RNA; STD; XXX; 87 BP.
XX
ST * private
XX
AC   LR594723;
XX
AC * _12
XX
PR   Project:PRJEB32837;
XX
DE   cynomolgus macaque miRNA for microRNA miR-2355-3p
XX
KW   .
XX
OS   cynomolgus macaque
OC   unclassified sequences.
XX
RN   [1]
RA   Zhuo M.;
RT   ;
RL   Submitted (31-MAY-2019) to the INSDC.
RL   School of Biology and Biological Engineering, Molecular Biology Laboratory,
RL   South China University of Technology,Guangzhou higher education mega
RL   center,Guangzhou 510006, China
XX
FH   Key             Location/Qualifiers
FH
FT   source          1..87
FT                   /organism="cynomolgus macaque"
FT                   /mol_type="transcribed RNA"
FT   ncRNA           54..75
FT                   /product="microRNA miR-2355-3p"
FT                   /ncRNA_class="miRNA"
XX
SQ   Sequence 87 BP; 23 A; 18 C; 18 G; 28 T; 0 other;
     cacacgtgtc atccccagat acagtggaca atatgctatt ataattgtat ggcattgtcc        60
     ttgctgtttg gagataatac tgctgac                                            87
//
ID   LR594724; SV 1; linear; transcribed RNA; STD; XXX; 66 BP.
XX
ST * private
XX
AC   LR594724;
XX
AC * _13
XX
PR   Project:PRJEB32837;
XX
DE   cynomolgus macaque miRNA for microRNA miR-3064-5p
XX
KW   .
XX
OS   cynomolgus macaque
OC   unclassified sequences.
XX
RN   [1]
RA   Zhuo M.;
RT   ;
RL   Submitted (31-MAY-2019) to the INSDC.
RL   School of Biology and Biological Engineering, Molecular Biology Laboratory,
RL   South China University of Technology,Guangzhou higher education mega
RL   center,Guangzhou 510006, China
XX
FH   Key             Location/Qualifiers
FH
FT   source          1..66
FT                   /organism="cynomolgus macaque"
FT                   /mol_type="transcribed RNA"
FT   ncRNA           3..23
FT                   /product="microRNA miR-3064-5p"
FT                   /ncRNA_class="miRNA"
XX
SQ   Sequence 66 BP; 14 A; 17 C; 15 G; 20 T; 0 other;
     ggtctggctg ttgtggtgtg caaaactccg tacattgcta ttttgccaca ctgcaacacc        60
     ttacag                                                                   66
//
ID   LR594725; SV 1; linear; transcribed RNA; STD; XXX; 81 BP.
XX
ST * private
XX
AC   LR594725;
XX
AC * _14
XX
PR   Project:PRJEB32837;
XX
DE   cynomolgus macaque miRNA for microRNA miR-3074-5p
XX
KW   .
XX
OS   cynomolgus macaque
OC   unclassified sequences.
XX
RN   [1]
RA   Zhuo M.;
RT   ;
RL   Submitted (31-MAY-2019) to the INSDC.
RL   School of Biology and Biological Engineering, Molecular Biology Laboratory,
RL   South China University of Technology,Guangzhou higher education mega
RL   center,Guangzhou 510006, China
XX
FH   Key             Location/Qualifiers
FH
FT   source          1..81
FT                   /organism="cynomolgus macaque"
FT                   /mol_type="transcribed RNA"
FT   ncRNA           12..32
FT                   /product="microRNA miR-3074-5p"
FT                   /ncRNA_class="miRNA"
XX
SQ   Sequence 81 BP; 19 A; 19 C; 25 G; 18 T; 0 other;
     gctcgactcc tgttcctgct gaactgagcc agtgtgtaaa atgagaactg atatcagctc        60
     agtaggcacc ggagggcggg t                                                  81
//
ID   LR594726; SV 1; linear; transcribed RNA; STD; XXX; 81 BP.
XX
ST * private
XX
AC   LR594726;
XX
AC * _15
XX
PR   Project:PRJEB32837;
XX
DE   cynomolgus macaque miRNA for microRNA miR-3120-5p
XX
KW   .
XX
OS   cynomolgus macaque
OC   unclassified sequences.
XX
RN   [1]
RA   Zhuo M.;
RT   ;
RL   Submitted (31-MAY-2019) to the INSDC.
RL   School of Biology and Biological Engineering, Molecular Biology Laboratory,
RL   South China University of Technology,Guangzhou higher education mega
RL   center,Guangzhou 510006, China
XX
FH   Key             Location/Qualifiers
FH
FT   source          1..81
FT                   /organism="cynomolgus macaque"
FT                   /mol_type="transcribed RNA"
FT   ncRNA           13..33
FT                   /product="microRNA miR-3120-5p"
FT                   /ncRNA_class="miRNA"
XX
SQ   Sequence 81 BP; 18 A; 19 C; 25 G; 19 T; 0 other;
     gtcatgtgac tgcctgtctg tgcctgctgt acaggtgagc ggatgttctg cacagcaagt        60
     gtagacaggc agacacatga c                                                  81
//
ID   LR594727; SV 1; linear; transcribed RNA; STD; XXX; 81 BP.
XX
ST * private
XX
AC   LR594727;
XX
AC * _16
XX
PR   Project:PRJEB32837;
XX
DE   cynomolgus macaque miRNA for microRNA miR-3120-3p
XX
KW   .
XX
OS   cynomolgus macaque
OC   unclassified sequences.
XX
RN   [1]
RA   Zhuo M.;
RT   ;
RL   Submitted (31-MAY-2019) to the INSDC.
RL   School of Biology and Biological Engineering, Molecular Biology Laboratory,
RL   South China University of Technology,Guangzhou higher education mega
RL   center,Guangzhou 510006, China
XX
FH   Key             Location/Qualifiers
FH
FT   source          1..81
FT                   /organism="cynomolgus macaque"
FT                   /mol_type="transcribed RNA"
FT   ncRNA           51..71
FT                   /product="microRNA miR-3120-3p"
FT                   /ncRNA_class="miRNA"
XX
SQ   Sequence 81 BP; 18 A; 19 C; 25 G; 19 T; 0 other;
     gtcatgtgac tgcctgtctg tgcctgctgt acaggtgagc ggatgttctg cacagcaagt        60
     gtagacaggc agacacatga c                                                  81
//
ID   LR594728; SV 1; linear; transcribed RNA; STD; XXX; 82 BP.
XX
ST * private
XX
AC   LR594728;
XX
AC * _17
XX
PR   Project:PRJEB32837;
XX
DE   cynomolgus macaque miRNA for microRNA miR-3155a-3p
XX
KW   .
XX
OS   cynomolgus macaque
OC   unclassified sequences.
XX
RN   [1]
RA   Zhuo M.;
RT   ;
RL   Submitted (31-MAY-2019) to the INSDC.
RL   School of Biology and Biological Engineering, Molecular Biology Laboratory,
RL   South China University of Technology,Guangzhou higher education mega
RL   center,Guangzhou 510006, China
XX
FH   Key             Location/Qualifiers
FH
FT   source          1..82
FT                   /organism="cynomolgus macaque"
FT                   /mol_type="transcribed RNA"
FT   ncRNA           52..72
FT                   /product="microRNA miR-3155a-3p"
FT                   /ncRNA_class="miRNA"
XX
SQ   Sequence 82 BP; 15 A; 27 C; 26 G; 14 T; 0 other;
     tccgggcatc agctcccact gcagaggctg gggagccgga cagctccctt cccaagctct        60
     gcagtgggaa ctgatgcctg ga                                                 82
//
ID   LR594729; SV 1; linear; transcribed RNA; STD; XXX; 81 BP.
XX
ST * private
XX
AC   LR594729;
XX
AC * _18
XX
PR   Project:PRJEB32837;
XX
DE   cynomolgus macaque miRNA for microRNA miR-3158-3p
XX
KW   .
XX
OS   cynomolgus macaque
OC   unclassified sequences.
XX
RN   [1]
RA   Zhuo M.;
RT   ;
RL   Submitted (31-MAY-2019) to the INSDC.
RL   School of Biology and Biological Engineering, Molecular Biology Laboratory,
RL   South China University of Technology,Guangzhou higher education mega
RL   center,Guangzhou 510006, China
XX
FH   Key             Location/Qualifiers
FH
FT   source          1..81
FT                   /organism="cynomolgus macaque"
FT                   /mol_type="transcribed RNA"
FT   ncRNA           50..71
FT                   /product="microRNA miR-3158-3p"
FT                   /ncRNA_class="miRNA"
XX
SQ   Sequence 81 BP; 16 A; 22 C; 23 G; 20 T; 0 other;
     attcaggctg gtcctgcaga gaggaagccc ttctgcttcc aggtattgga agggcttcct        60
     ctctgcagga ccagcctgaa t                                                  81
//
ID   LR594730; SV 1; linear; transcribed RNA; STD; XXX; 85 BP.
XX
ST * private
XX
AC   LR594730;
XX
AC * _19
XX
PR   Project:PRJEB32837;
XX
DE   cynomolgus macaque miRNA for microRNA miR-3160-1-3p
XX
KW   .
XX
OS   cynomolgus macaque
OC   unclassified sequences.
XX
RN   [1]
RA   Zhuo M.;
RT   ;
RL   Submitted (31-MAY-2019) to the INSDC.
RL   School of Biology and Biological Engineering, Molecular Biology Laboratory,
RL   South China University of Technology,Guangzhou higher education mega
RL   center,Guangzhou 510006, China
XX
FH   Key             Location/Qualifiers
FH
FT   source          1..85
FT                   /organism="cynomolgus macaque"
FT                   /mol_type="transcribed RNA"
FT   ncRNA           54..75
FT                   /product="microRNA miR-3160-1-3p"
FT                   /ncRNA_class="miRNA"
XX
SQ   Sequence 85 BP; 18 A; 26 C; 23 G; 18 T; 0 other;
     ggacctaccc tgggctttct agtctcagct ctcctccagc tcaactggtc aggagagctg        60
     agactagaaa gcccagggca ggttc                                              85
//
ID   LR594731; SV 1; linear; transcribed RNA; STD; XXX; 80 BP.
XX
ST * private
XX
AC   LR594731;
XX
AC * _20
XX
PR   Project:PRJEB32837;
XX
DE   cynomolgus macaque miRNA for microRNA miR-3198-3p
XX
KW   .
XX
OS   cynomolgus macaque
OC   unclassified sequences.
XX
RN   [1]
RA   Zhuo M.;
RT   ;
RL   Submitted (31-MAY-2019) to the INSDC.
RL   School of Biology and Biological Engineering, Molecular Biology Laboratory,
RL   South China University of Technology,Guangzhou higher education mega
RL   center,Guangzhou 510006, China
XX
FH   Key             Location/Qualifiers
FH
FT   source          1..80
FT                   /organism="cynomolgus macaque"
FT                   /mol_type="transcribed RNA"
FT   ncRNA           49..70
FT                   /product="microRNA miR-3198-3p"
FT                   /ncRNA_class="miRNA"
XX
SQ   Sequence 80 BP; 18 A; 21 C; 23 G; 18 T; 0 other;
     gactctgttc tcactgttca cccagcacta gcagtaccag acggttctgt ggagtcctgg        60
     ggaatggaga gagcacagtc                                                    80
//
ID   LR594732; SV 1; linear; transcribed RNA; STD; XXX; 72 BP.
XX
ST * private
XX
AC   LR594732;
XX
AC * _21
XX
PR   Project:PRJEB32837;
XX
DE   cynomolgus macaque miRNA for microRNA miR-320d-2-3p
XX
KW   .
XX
OS   cynomolgus macaque
OC   unclassified sequences.
XX
RN   [1]
RA   Zhuo M.;
RT   ;
RL   Submitted (31-MAY-2019) to the INSDC.
RL   School of Biology and Biological Engineering, Molecular Biology Laboratory,
RL   South China University of Technology,Guangzhou higher education mega
RL   center,Guangzhou 510006, China
XX
FH   Key             Location/Qualifiers
FH
FT   source          1..72
FT                   /organism="cynomolgus macaque"
FT                   /mol_type="transcribed RNA"
FT   ncRNA           42..60
FT                   /product="microRNA miR-320d-2-3p"
FT                   /ncRNA_class="miRNA"
XX
SQ   Sequence 72 BP; 24 A; 14 C; 16 G; 18 T; 0 other;
     tatcaataag ccttctcttc ccagttcttc ttggagtcaa gaaaagctgg gttgagaggc        60
     acagaaaaga aa                                                            72
//
ID   LR594733; SV 1; linear; transcribed RNA; STD; XXX; 95 BP.
XX
ST * private
XX
AC   LR594733;
XX
AC * _22
XX
PR   Project:PRJEB32837;
XX
DE   cynomolgus macaque miRNA for microRNA miR-326-3p
XX
KW   .
XX
OS   cynomolgus macaque
OC   unclassified sequences.
XX
RN   [1]
RA   Zhuo M.;
RT   ;
RL   Submitted (31-MAY-2019) to the INSDC.
RL   School of Biology and Biological Engineering, Molecular Biology Laboratory,
RL   South China University of Technology,Guangzhou higher education mega
RL   center,Guangzhou 510006, China
XX
FH   Key             Location/Qualifiers
FH
FT   source          1..95
FT                   /organism="cynomolgus macaque"
FT                   /mol_type="transcribed RNA"
FT   ncRNA           60..79
FT                   /product="microRNA miR-326-3p"
FT                   /ncRNA_class="miRNA"
XX
SQ   Sequence 95 BP; 11 A; 28 C; 33 G; 23 T; 0 other;
     ctcatctgtc tgttgggctg gaggcagggc ctttgtgaag gcgggtggtg ctcagatcgc        60
     ctctgggccc ttcctccagc cccgaggcgg attca                                   95
//
ID   LR594734; SV 1; linear; transcribed RNA; STD; XXX; 80 BP.
XX
ST * private
XX
AC   LR594734;
XX
AC * _23
XX
PR   Project:PRJEB32837;
XX
DE   cynomolgus macaque miRNA for microRNA miR-3609-3p
XX
KW   .
XX
OS   cynomolgus macaque
OC   unclassified sequences.
XX
RN   [1]
RA   Zhuo M.;
RT   ;
RL   Submitted (31-MAY-2019) to the INSDC.
RL   School of Biology and Biological Engineering, Molecular Biology Laboratory,
RL   South China University of Technology,Guangzhou higher education mega
RL   center,Guangzhou 510006, China
XX
FH   Key             Location/Qualifiers
FH
FT   source          1..80
FT                   /organism="cynomolgus macaque"
FT                   /mol_type="transcribed RNA"
FT   ncRNA           51..74
FT                   /product="microRNA miR-3609-3p"
FT                   /ncRNA_class="miRNA"
XX
SQ   Sequence 80 BP; 20 A; 16 C; 15 G; 29 T; 0 other;
     gtaacattaa cttttattct cgttttcctt ttctctacct tgtagagaag caaagtgatg        60
     agtaatactg gctggagccc                                                    80
//
ID   LR594735; SV 1; linear; transcribed RNA; STD; XXX; 77 BP.
XX
ST * private
XX
AC   LR594735;
XX
AC * _24
XX
PR   Project:PRJEB32837;
XX
DE   cynomolgus macaque miRNA for microRNA miR-3614-5p
XX
KW   .
XX
OS   cynomolgus macaque
OC   unclassified sequences.
XX
RN   [1]
RA   Zhuo M.;
RT   ;
RL   Submitted (31-MAY-2019) to the INSDC.
RL   School of Biology and Biological Engineering, Molecular Biology Laboratory,
RL   South China University of Technology,Guangzhou higher education mega
RL   center,Guangzhou 510006, China
XX
FH   Key             Location/Qualifiers
FH
FT   source          1..77
FT                   /organism="cynomolgus macaque"
FT                   /mol_type="transcribed RNA"
FT   ncRNA           15..37
FT                   /product="microRNA miR-3614-5p"
FT                   /ncRNA_class="miRNA"
XX
SQ   Sequence 77 BP; 8 A; 17 C; 23 G; 29 T; 0 other;
     ggttctgtct tgggtcactt ggatctgaag gctgcccctt tgctctctgg ggtagccttc        60
     agatcttggt gttttga                                                       77
//
ID   LR594736; SV 1; linear; transcribed RNA; STD; XXX; 89 BP.
XX
ST * private
XX
AC   LR594736;
XX
AC * _25
XX
PR   Project:PRJEB32837;
XX
DE   cynomolgus macaque miRNA for microRNA miR-3691-5p
XX
KW   .
XX
OS   cynomolgus macaque
OC   unclassified sequences.
XX
RN   [1]
RA   Zhuo M.;
RT   ;
RL   Submitted (31-MAY-2019) to the INSDC.
RL   School of Biology and Biological Engineering, Molecular Biology Laboratory,
RL   South China University of Technology,Guangzhou higher education mega
RL   center,Guangzhou 510006, China
XX
FH   Key             Location/Qualifiers
FH
FT   source          1..89
FT                   /organism="cynomolgus macaque"
FT                   /mol_type="transcribed RNA"
FT   ncRNA           15..37
FT                   /product="microRNA miR-3691-5p"
FT                   /ncRNA_class="miRNA"
XX
SQ   Sequence 89 BP; 19 A; 23 C; 28 G; 19 T; 0 other;
     ttgaggcact gggtagtgga tgatggagac tcggtaccca ctgcagaggg tggggaccaa        60
     gtctgcatca tccactcctc agtgcctca                                          89
//
ID   LR594737; SV 1; linear; transcribed RNA; STD; XXX; 80 BP.
XX
ST * private
XX
AC   LR594737;
XX
AC * _26
XX
PR   Project:PRJEB32837;
XX
DE   cynomolgus macaque miRNA for microRNA miR-378c-5p
XX
KW   .
XX
OS   cynomolgus macaque
OC   unclassified sequences.
XX
RN   [1]
RA   Zhuo M.;
RT   ;
RL   Submitted (31-MAY-2019) to the INSDC.
RL   School of Biology and Biological Engineering, Molecular Biology Laboratory,
RL   South China University of Technology,Guangzhou higher education mega
RL   center,Guangzhou 510006, China
XX
FH   Key             Location/Qualifiers
FH
FT   source          1..80
FT                   /organism="cynomolgus macaque"
FT                   /mol_type="transcribed RNA"
FT   ncRNA           10..34
FT                   /product="microRNA miR-378c-5p"
FT                   /ncRNA_class="miRNA"
XX
SQ   Sequence 80 BP; 19 A; 13 C; 27 G; 21 T; 0 other;
     gaggccatca ctggatttgg agtcggaaga gtggagttgg atcagatgtc agctctgact        60
     ttgaaggtag tgagtacctc                                                    80
//
ID   LR594738; SV 1; linear; transcribed RNA; STD; XXX; 57 BP.
XX
ST * private
XX
AC   LR594738;
XX
AC * _27
XX
PR   Project:PRJEB32837;
XX
DE   cynomolgus macaque miRNA for microRNA miR-4485-3p
XX
KW   .
XX
OS   cynomolgus macaque
OC   unclassified sequences.
XX
RN   [1]
RA   Zhuo M.;
RT   ;
RL   Submitted (31-MAY-2019) to the INSDC.
RL   School of Biology and Biological Engineering, Molecular Biology Laboratory,
RL   South China University of Technology,Guangzhou higher education mega
RL   center,Guangzhou 510006, China
XX
FH   Key             Location/Qualifiers
FH
FT   source          1..57
FT                   /organism="cynomolgus macaque"
FT                   /mol_type="transcribed RNA"
FT   ncRNA           31..50
FT                   /product="microRNA miR-4485-3p"
FT                   /ncRNA_class="miRNA"
XX
SQ   Sequence 57 BP; 12 A; 19 C; 16 G; 10 T; 0 other;
     agaggcaccg cctgcccagt gacacatgtt taacggccgc ggtaccctga ctgtgca           57
//
ID   LR594739; SV 1; linear; transcribed RNA; STD; XXX; 66 BP.
XX
ST * private
XX
AC   LR594739;
XX
AC * _28
XX
PR   Project:PRJEB32837;
XX
DE   cynomolgus macaque miRNA for microRNA miR-4676-5p
XX
KW   .
XX
OS   cynomolgus macaque
OC   unclassified sequences.
XX
RN   [1]
RA   Zhuo M.;
RT   ;
RL   Submitted (31-MAY-2019) to the INSDC.
RL   School of Biology and Biological Engineering, Molecular Biology Laboratory,
RL   South China University of Technology,Guangzhou higher education mega
RL   center,Guangzhou 510006, China
XX
FH   Key             Location/Qualifiers
FH
FT   source          1..66
FT                   /organism="cynomolgus macaque"
FT                   /mol_type="transcribed RNA"
FT   ncRNA           4..24
FT                   /product="microRNA miR-4676-5p"
FT                   /ncRNA_class="miRNA"
XX
SQ   Sequence 66 BP; 15 A; 14 C; 16 G; 21 T; 0 other;
     aaagagccag tggtgagaca gtgagttgat tacttctcac tgtttcacca ctggctcttt        60
     ggttca                                                                   66
//
ID   LR594740; SV 1; linear; transcribed RNA; STD; XXX; 81 BP.
XX
ST * private
XX
AC   LR594740;
XX
AC * _29
XX
PR   Project:PRJEB32837;
XX
DE   cynomolgus macaque miRNA for microRNA miR-4684-5p
XX
KW   .
XX
OS   cynomolgus macaque
OC   unclassified sequences.
XX
RN   [1]
RA   Zhuo M.;
RT   ;
RL   Submitted (31-MAY-2019) to the INSDC.
RL   School of Biology and Biological Engineering, Molecular Biology Laboratory,
RL   South China University of Technology,Guangzhou higher education mega
RL   center,Guangzhou 510006, China
XX
FH   Key             Location/Qualifiers
FH
FT   source          1..81
FT                   /organism="cynomolgus macaque"
FT                   /mol_type="transcribed RNA"
FT   ncRNA           14..35
FT                   /product="microRNA miR-4684-5p"
FT                   /ncRNA_class="miRNA"
XX
SQ   Sequence 81 BP; 17 A; 17 C; 23 G; 24 T; 0 other;
     gcaccagggg tacctctcta ctgacttgca acatacattt gtattggtgt gttgcaagtc        60
     agtggagagg tacccttggt g                                                  81
//
ID   LR594741; SV 1; linear; transcribed RNA; STD; XXX; 84 BP.
XX
ST * private
XX
AC   LR594741;
XX
AC * _30
XX
PR   Project:PRJEB32837;
XX
DE   cynomolgus macaque miRNA for microRNA miR-4791-5p
XX
KW   .
XX
OS   cynomolgus macaque
OC   unclassified sequences.
XX
RN   [1]
RA   Zhuo M.;
RT   ;
RL   Submitted (31-MAY-2019) to the INSDC.
RL   School of Biology and Biological Engineering, Molecular Biology Laboratory,
RL   South China University of Technology,Guangzhou higher education mega
RL   center,Guangzhou 510006, China
XX
FH   Key             Location/Qualifiers
FH
FT   source          1..84
FT                   /organism="cynomolgus macaque"
FT                   /mol_type="transcribed RNA"
FT   ncRNA           8..25
FT                   /product="microRNA miR-4791-5p"
FT                   /ncRNA_class="miRNA"
XX
SQ   Sequence 84 BP; 33 A; 10 C; 16 G; 25 T; 0 other;
     taagaactgg atatgaagac tgaaataagc tccatatcaa tgagaatttc aatgggatta        60
     tgtatagtca atgtccagta atta                                               84
//
ID   LR594742; SV 1; linear; transcribed RNA; STD; XXX; 85 BP.
XX
ST * private
XX
AC   LR594742;
XX
AC * _31
XX
PR   Project:PRJEB32837;
XX
DE   cynomolgus macaque miRNA for microRNA miR-548ab-5p
XX
KW   .
XX
OS   cynomolgus macaque
OC   unclassified sequences.
XX
RN   [1]
RA   Zhuo M.;
RT   ;
RL   Submitted (31-MAY-2019) to the INSDC.
RL   School of Biology and Biological Engineering, Molecular Biology Laboratory,
RL   South China University of Technology,Guangzhou higher education mega
RL   center,Guangzhou 510006, China
XX
FH   Key             Location/Qualifiers
FH
FT   source          1..85
FT                   /organism="cynomolgus macaque"
FT                   /mol_type="transcribed RNA"
FT   ncRNA           11..32
FT                   /product="microRNA miR-548ab-5p"
FT                   /ncRNA_class="miRNA"
XX
SQ   Sequence 85 BP; 24 A; 14 C; 17 G; 30 T; 0 other;
     atgttcgtgc aaaagtaatt gtgggttttg ctattaattg tgattacttg taatggcaaa        60
     acgcgcaatt acttttgcac caacc                                              85
//
ID   LR594743; SV 1; linear; transcribed RNA; STD; XXX; 81 BP.
XX
ST * private
XX
AC   LR594743;
XX
AC * _32
XX
PR   Project:PRJEB32837;
XX
DE   cynomolgus macaque miRNA for microRNA miR-548ad-5p
XX
KW   .
XX
OS   cynomolgus macaque
OC   unclassified sequences.
XX
RN   [1]
RA   Zhuo M.;
RT   ;
RL   Submitted (31-MAY-2019) to the INSDC.
RL   School of Biology and Biological Engineering, Molecular Biology Laboratory,
RL   South China University of Technology,Guangzhou higher education mega
RL   center,Guangzhou 510006, China
XX
FH   Key             Location/Qualifiers
FH
FT   source          1..81
FT                   /organism="cynomolgus macaque"
FT                   /mol_type="transcribed RNA"
FT   ncRNA           16..35
FT                   /product="microRNA miR-548ad-5p"
FT                   /ncRNA_class="miRNA"
XX
SQ   Sequence 81 BP; 27 A; 14 C; 16 G; 24 T; 0 other;
     ctattaggtt ggtgcaaaag taattgtggt ttttgaaagt aacttggcga aaaccacaat        60
     gactttgcac caacctaata c                                                  81
//
ID   LR594744; SV 1; linear; transcribed RNA; STD; XXX; 65 BP.
XX
ST * private
XX
AC   LR594744;
XX
AC * _33
XX
PR   Project:PRJEB32837;
XX
DE   cynomolgus macaque miRNA for microRNA miR-548ae-5p
XX
KW   .
XX
OS   cynomolgus macaque
OC   unclassified sequences.
XX
RN   [1]
RA   Zhuo M.;
RT   ;
RL   Submitted (31-MAY-2019) to the INSDC.
RL   School of Biology and Biological Engineering, Molecular Biology Laboratory,
RL   South China University of Technology,Guangzhou higher education mega
RL   center,Guangzhou 510006, China
XX
FH   Key             Location/Qualifiers
FH
FT   source          1..65
FT                   /organism="cynomolgus macaque"
FT                   /mol_type="transcribed RNA"
FT   ncRNA           5..24
FT                   /product="microRNA miR-548ae-5p"
FT                   /ncRNA_class="miRNA"
XX
SQ   Sequence 65 BP; 24 A; 11 C; 11 G; 19 T; 0 other;
     gtgcaaaaat aattgtggtt tttgcagtta aaagtaatgg caaaaaccgc aattactttc        60
     acacc                                                                    65
//
ID   LR594745; SV 1; linear; transcribed RNA; STD; XXX; 73 BP.
XX
ST * private
XX
AC   LR594745;
XX
AC * _34
XX
PR   Project:PRJEB32837;
XX
DE   cynomolgus macaque miRNA for microRNA miR-548ah-3p
XX
KW   .
XX
OS   cynomolgus macaque
OC   unclassified sequences.
XX
RN   [1]
RA   Zhuo M.;
RT   ;
RL   Submitted (31-MAY-2019) to the INSDC.
RL   School of Biology and Biological Engineering, Molecular Biology Laboratory,
RL   South China University of Technology,Guangzhou higher education mega
RL   center,Guangzhou 510006, China
XX
FH   Key             Location/Qualifiers
FH
FT   source          1..73
FT                   /organism="cynomolgus macaque"
FT                   /mol_type="transcribed RNA"
FT   ncRNA           47..68
FT                   /product="microRNA miR-548ah-3p"
FT                   /ncRNA_class="miRNA"
XX
SQ   Sequence 73 BP; 25 A; 10 C; 17 G; 21 T; 0 other;
     aggttggtgc aaaagtgatt gcagtgtttg ctgataaaag taatgacaaa aactgcagtt        60
     acttttacac cag                                                           73
//
ID   LR594746; SV 1; linear; transcribed RNA; STD; XXX; 69 BP.
XX
ST * private
XX
AC   LR594746;
XX
AC * _35
XX
PR   Project:PRJEB32837;
XX
DE   cynomolgus macaque miRNA for microRNA miR-548am-3p
XX
KW   .
XX
OS   cynomolgus macaque
OC   unclassified sequences.
XX
RN   [1]
RA   Zhuo M.;
RT   ;
RL   Submitted (31-MAY-2019) to the INSDC.
RL   School of Biology and Biological Engineering, Molecular Biology Laboratory,
RL   South China University of Technology,Guangzhou higher education mega
RL   center,Guangzhou 510006, China
XX
FH   Key             Location/Qualifiers
FH
FT   source          1..69
FT                   /organism="cynomolgus macaque"
FT                   /mol_type="transcribed RNA"
FT   ncRNA           43..64
FT                   /product="microRNA miR-548am-3p"
FT                   /ncRNA_class="miRNA"
XX
SQ   Sequence 69 BP; 22 A; 14 C; 11 G; 22 T; 0 other;
     tggtacaaaa gtaattgcgg tttttgccat tactttcaat ggcaaaaacc gcaattactt        60
     ttgcaccaa                                                                69
//
ID   LR594747; SV 1; linear; transcribed RNA; STD; XXX; 62 BP.
XX
ST * private
XX
AC   LR594747;
XX
AC * _36
XX
PR   Project:PRJEB32837;
XX
DE   cynomolgus macaque miRNA for microRNA miR-548av-3p
XX
KW   .
XX
OS   cynomolgus macaque
OC   unclassified sequences.
XX
RN   [1]
RA   Zhuo M.;
RT   ;
RL   Submitted (31-MAY-2019) to the INSDC.
RL   School of Biology and Biological Engineering, Molecular Biology Laboratory,
RL   South China University of Technology,Guangzhou higher education mega
RL   center,Guangzhou 510006, China
XX
FH   Key             Location/Qualifiers
FH
FT   source          1..62
FT                   /organism="cynomolgus macaque"
FT                   /mol_type="transcribed RNA"
FT   ncRNA           43..62
FT                   /product="microRNA miR-548av-3p"
FT                   /ncRNA_class="miRNA"
XX
SQ   Sequence 62 BP; 17 A; 12 C; 10 G; 23 T; 0 other;
     aaaagtactt gtggatttgc cattaccttt acctttaatg gcaaaactgc agttactttt        60
     gc                                                                       62
//
ID   LR594748; SV 1; linear; transcribed RNA; STD; XXX; 107 BP.
XX
ST * private
XX
AC   LR594748;
XX
AC * _37
XX
PR   Project:PRJEB32837;
XX
DE   cynomolgus macaque miRNA for microRNA miR-548ay-5p
XX
KW   .
XX
OS   cynomolgus macaque
OC   unclassified sequences.
XX
RN   [1]
RA   Zhuo M.;
RT   ;
RL   Submitted (31-MAY-2019) to the INSDC.
RL   School of Biology and Biological Engineering, Molecular Biology Laboratory,
RL   South China University of Technology,Guangzhou higher education mega
RL   center,Guangzhou 510006, China
XX
FH   Key             Location/Qualifiers
FH
FT   source          1..107
FT                   /organism="cynomolgus macaque"
FT                   /mol_type="transcribed RNA"
FT   ncRNA           28..48
FT                   /product="microRNA miR-548ay-5p"
FT                   /ncRNA_class="miRNA"
XX
SQ   Sequence 107 BP; 33 A; 20 C; 22 G; 32 T; 0 other;
     agaagatgct tactactagg ttggtgcaaa agtaattgtg gtttttgcat ttaaagtaat        60
     ggccaaaacc gcgattactc ttgcacgaac ctaacggtaa cacttct                     107
//
ID   LR594749; SV 1; linear; transcribed RNA; STD; XXX; 74 BP.
XX
ST * private
XX
AC   LR594749;
XX
AC * _38
XX
PR   Project:PRJEB32837;
XX
DE   cynomolgus macaque miRNA for microRNA miR-548n-5p
XX
KW   .
XX
OS   cynomolgus macaque
OC   unclassified sequences.
XX
RN   [1]
RA   Zhuo M.;
RT   ;
RL   Submitted (31-MAY-2019) to the INSDC.
RL   School of Biology and Biological Engineering, Molecular Biology Laboratory,
RL   South China University of Technology,Guangzhou higher education mega
RL   center,Guangzhou 510006, China
XX
FH   Key             Location/Qualifiers
FH
FT   source          1..74
FT                   /organism="cynomolgus macaque"
FT                   /mol_type="transcribed RNA"
FT   ncRNA           10..31
FT                   /product="microRNA miR-548n-5p"
FT                   /ncRNA_class="miRNA"
XX
SQ   Sequence 74 BP; 24 A; 14 C; 15 G; 21 T; 0 other;
     aggttggtgc aaaagtaatt gtgcgttttg ccattaaaag tggcaaaacc gcaattactt        60
     ttgcaccaac ctaa                                                          74
//
ID   LR594750; SV 1; linear; transcribed RNA; STD; XXX; 68 BP.
XX
ST * private
XX
AC   LR594750;
XX
AC * _39
XX
PR   Project:PRJEB32837;
XX
DE   cynomolgus macaque miRNA for microRNA miR-548o-3p
XX
KW   .
XX
OS   cynomolgus macaque
OC   unclassified sequences.
XX
RN   [1]
RA   Zhuo M.;
RT   ;
RL   Submitted (31-MAY-2019) to the INSDC.
RL   School of Biology and Biological Engineering, Molecular Biology Laboratory,
RL   South China University of Technology,Guangzhou higher education mega
RL   center,Guangzhou 510006, China
XX
FH   Key             Location/Qualifiers
FH
FT   source          1..68
FT                   /organism="cynomolgus macaque"
FT                   /mol_type="transcribed RNA"
FT   ncRNA           43..64
FT                   /product="microRNA miR-548o-3p"
FT                   /ncRNA_class="miRNA"
XX
SQ   Sequence 68 BP; 22 A; 11 C; 14 G; 21 T; 0 other;
     tggtgcaaaa gtaattgcag tgtttgtcat taaaagtaat ggcaaaaact gcagttactt        60
     ttgcaccc                                                                 68
//
ID   LR594751; SV 1; linear; transcribed RNA; STD; XXX; 76 BP.
XX
ST * private
XX
AC   LR594751;
XX
AC * _40
XX
PR   Project:PRJEB32837;
XX
DE   cynomolgus macaque miRNA for microRNA miR-548p-3p
XX
KW   .
XX
OS   cynomolgus macaque
OC   unclassified sequences.
XX
RN   [1]
RA   Zhuo M.;
RT   ;
RL   Submitted (31-MAY-2019) to the INSDC.
RL   School of Biology and Biological Engineering, Molecular Biology Laboratory,
RL   South China University of Technology,Guangzhou higher education mega
RL   center,Guangzhou 510006, China
XX
FH   Key             Location/Qualifiers
FH
FT   source          1..76
FT                   /organism="cynomolgus macaque"
FT                   /mol_type="transcribed RNA"
FT   ncRNA           47..68
FT                   /product="microRNA miR-548p-3p"
FT                   /ncRNA_class="miRNA"
XX
SQ   Sequence 76 BP; 26 A; 13 C; 11 G; 26 T; 0 other;
     attaggttgg tacaaaagta attgcagttt ttgccattac ttttaatagc aaaaaccaca        60
     gttacttttg caccaa                                                        76
//
ID   LR594752; SV 1; linear; transcribed RNA; STD; XXX; 82 BP.
XX
ST * private
XX
AC   LR594752;
XX
AC * _41
XX
PR   Project:PRJEB32837;
XX
DE   cynomolgus macaque miRNA for microRNA miR-548u-3p
XX
KW   .
XX
OS   cynomolgus macaque
OC   unclassified sequences.
XX
RN   [1]
RA   Zhuo M.;
RT   ;
RL   Submitted (31-MAY-2019) to the INSDC.
RL   School of Biology and Biological Engineering, Molecular Biology Laboratory,
RL   South China University of Technology,Guangzhou higher education mega
RL   center,Guangzhou 510006, China
XX
FH   Key             Location/Qualifiers
FH
FT   source          1..82
FT                   /organism="cynomolgus macaque"
FT                   /mol_type="transcribed RNA"
FT   ncRNA           50..72
FT                   /product="microRNA miR-548u-3p"
FT                   /ncRNA_class="miRNA"
XX
SQ   Sequence 82 BP; 24 A; 13 C; 15 G; 30 T; 0 other;
     attaggatgg tgcaaaagta attgtggttt ttgtctttac ttttaatggc aaagactgca        60
     attacttttg caccaaccca at                                                 82
//
ID   LR594753; SV 1; linear; transcribed RNA; STD; XXX; 84 BP.
XX
ST * private
XX
AC   LR594753;
XX
AC * _42
XX
PR   Project:PRJEB32837;
XX
DE   cynomolgus macaque miRNA for microRNA miR-548x-3p
XX
KW   .
XX
OS   cynomolgus macaque
OC   unclassified sequences.
XX
RN   [1]
RA   Zhuo M.;
RT   ;
RL   Submitted (31-MAY-2019) to the INSDC.
RL   School of Biology and Biological Engineering, Molecular Biology Laboratory,
RL   South China University of Technology,Guangzhou higher education mega
RL   center,Guangzhou 510006, China
XX
FH   Key             Location/Qualifiers
FH
FT   source          1..84
FT                   /organism="cynomolgus macaque"
FT                   /mol_type="transcribed RNA"
FT   ncRNA           51..70
FT                   /product="microRNA miR-548x-3p"
FT                   /ncRNA_class="miRNA"
XX
SQ   Sequence 84 BP; 31 A; 12 C; 14 G; 27 T; 0 other;
     atattaggtt gatgcaaaag taattgtggg ttttgccatt aaaagtaatg caaaaactgc        60
     aattactttt gcaccaacct aata                                               84
//
ID   LR594754; SV 1; linear; transcribed RNA; STD; XXX; 95 BP.
XX
ST * private
XX
AC   LR594754;
XX
AC * _43
XX
PR   Project:PRJEB32837;
XX
DE   cynomolgus macaque miRNA for microRNA miR-550a-3-5p
XX
KW   .
XX
OS   cynomolgus macaque
OC   unclassified sequences.
XX
RN   [1]
RA   Zhuo M.;
RT   ;
RL   Submitted (31-MAY-2019) to the INSDC.
RL   School of Biology and Biological Engineering, Molecular Biology Laboratory,
RL   South China University of Technology,Guangzhou higher education mega
RL   center,Guangzhou 510006, China
XX
FH   Key             Location/Qualifiers
FH
FT   source          1..95
FT                   /organism="cynomolgus macaque"
FT                   /mol_type="transcribed RNA"
FT   ncRNA           21..43
FT                   /product="microRNA miR-550a-3-5p"
FT                   /ncRNA_class="miRNA"
XX
SQ   Sequence 95 BP; 17 A; 24 C; 28 G; 26 T; 0 other;
     gatgctttgc tggctggtgc agtgcctgag ggggtaagag ccctgttgtt gtaagatagt        60
     gtcttactcc ctcaggcaca tctccagcaa gtccc                                   95
//
ID   LR594755; SV 1; linear; transcribed RNA; STD; XXX; 73 BP.
XX
ST * private
XX
AC   LR594755;
XX
AC * _44
XX
PR   Project:PRJEB32837;
XX
DE   cynomolgus macaque miRNA for microRNA miR-5690-5p
XX
KW   .
XX
OS   cynomolgus macaque
OC   unclassified sequences.
XX
RN   [1]
RA   Zhuo M.;
RT   ;
RL   Submitted (31-MAY-2019) to the INSDC.
RL   School of Biology and Biological Engineering, Molecular Biology Laboratory,
RL   South China University of Technology,Guangzhou higher education mega
RL   center,Guangzhou 510006, China
XX
FH   Key             Location/Qualifiers
FH
FT   source          1..73
FT                   /organism="cynomolgus macaque"
FT                   /mol_type="transcribed RNA"
FT   ncRNA           10..30
FT                   /product="microRNA miR-5690-5p"
FT                   /ncRNA_class="miRNA"
XX
SQ   Sequence 73 BP; 24 A; 8 C; 14 G; 27 T; 0 other;
     cttttaattt cagctactac ctctattagg atttgggaat tatactaata gaggtagtag        60
     ttgaaattaa gag                                                           73
//
ID   LR594756; SV 1; linear; transcribed RNA; STD; XXX; 96 BP.
XX
ST * private
XX
AC   LR594756;
XX
AC * _45
XX
PR   Project:PRJEB32837;
XX
DE   cynomolgus macaque miRNA for microRNA miR-610-5p
XX
KW   .
XX
OS   cynomolgus macaque
OC   unclassified sequences.
XX
RN   [1]
RA   Zhuo M.;
RT   ;
RL   Submitted (31-MAY-2019) to the INSDC.
RL   School of Biology and Biological Engineering, Molecular Biology Laboratory,
RL   South China University of Technology,Guangzhou higher education mega
RL   center,Guangzhou 510006, China
XX
FH   Key             Location/Qualifiers
FH
FT   source          1..96
FT                   /organism="cynomolgus macaque"
FT                   /mol_type="transcribed RNA"
FT   ncRNA           16..36
FT                   /product="microRNA miR-610-5p"
FT                   /ncRNA_class="miRNA"
XX
SQ   Sequence 96 BP; 31 A; 19 C; 18 G; 28 T; 0 other;
     tctatttgtc ttaggtgagc taaatgtgtg ctaggacaca tttgagccaa atgtcccagc        60
     acacatttag ctcacataag aaaaatgaac tctagt                                  96
//
ID   LR594757; SV 1; linear; transcribed RNA; STD; XXX; 99 BP.
XX
ST * private
XX
AC   LR594757;
XX
AC * _46
XX
PR   Project:PRJEB32837;
XX
DE   cynomolgus macaque miRNA for microRNA miR-641-5p
XX
KW   .
XX
OS   cynomolgus macaque
OC   unclassified sequences.
XX
RN   [1]
RA   Zhuo M.;
RT   ;
RL   Submitted (31-MAY-2019) to the INSDC.
RL   School of Biology and Biological Engineering, Molecular Biology Laboratory,
RL   South China University of Technology,Guangzhou higher education mega
RL   center,Guangzhou 510006, China
XX
FH   Key             Location/Qualifiers
FH
FT   source          1..99
FT                   /organism="cynomolgus macaque"
FT                   /mol_type="transcribed RNA"
FT   ncRNA           16..39
FT                   /product="microRNA miR-641-5p"
FT                   /ncRNA_class="miRNA"
XX
SQ   Sequence 99 BP; 23 A; 28 C; 20 G; 28 T; 0 other;
     tgggtgaaag gaaggaaaga cataggatag agtcacctct gtcctctgtc ctccacctat        60
     agaggtgact atcctatgtc tttccttcct ctcacccct                               99
//
ID   LR594758; SV 1; linear; transcribed RNA; STD; XXX; 67 BP.
XX
ST * private
XX
AC   LR594758;
XX
AC * _47
XX
PR   Project:PRJEB32837;
XX
DE   cynomolgus macaque miRNA for microRNA miR-6501-5p
XX
KW   .
XX
OS   cynomolgus macaque
OC   unclassified sequences.
XX
RN   [1]
RA   Zhuo M.;
RT   ;
RL   Submitted (31-MAY-2019) to the INSDC.
RL   School of Biology and Biological Engineering, Molecular Biology Laboratory,
RL   South China University of Technology,Guangzhou higher education mega
RL   center,Guangzhou 510006, China
XX
FH   Key             Location/Qualifiers
FH
FT   source          1..67
FT                   /organism="cynomolgus macaque"
FT                   /mol_type="transcribed RNA"
FT   ncRNA           3..24
FT                   /product="microRNA miR-6501-5p"
FT                   /ncRNA_class="miRNA"
XX
SQ   Sequence 67 BP; 15 A; 15 C; 24 G; 13 T; 0 other;
     ggagttgcca gggctgcctt tggtgacagc agcagtagag ttgccagagc agcctgcggt        60
     aacagta                                                                  67
//
ID   LR594759; SV 1; linear; transcribed RNA; STD; XXX; 97 BP.
XX
ST * private
XX
AC   LR594759;
XX
AC * _48
XX
PR   Project:PRJEB32837;
XX
DE   cynomolgus macaque miRNA for microRNA miR-655-3p
XX
KW   .
XX
OS   cynomolgus macaque
OC   unclassified sequences.
XX
RN   [1]
RA   Zhuo M.;
RT   ;
RL   Submitted (31-MAY-2019) to the INSDC.
RL   School of Biology and Biological Engineering, Molecular Biology Laboratory,
RL   South China University of Technology,Guangzhou higher education mega
RL   center,Guangzhou 510006, China
XX
FH   Key             Location/Qualifiers
FH
FT   source          1..97
FT                   /organism="cynomolgus macaque"
FT                   /mol_type="transcribed RNA"
FT   ncRNA           61..82
FT                   /product="microRNA miR-655-3p"
FT                   /ncRNA_class="miRNA"
XX
SQ   Sequence 97 BP; 28 A; 16 C; 17 G; 36 T; 0 other;
     aactattcaa ggatatttga ggagaggtta tccgtgttat gttcgcttca ttcatcatga        60
     ataatacatg gttaacctct ttttgaatat cagactc                                 97
//
ID   LR594760; SV 1; linear; transcribed RNA; STD; XXX; 72 BP.
XX
ST * private
XX
AC   LR594760;
XX
AC * _49
XX
PR   Project:PRJEB32837;
XX
DE   cynomolgus macaque miRNA for microRNA miR-6731-5p
XX
KW   .
XX
OS   cynomolgus macaque
OC   unclassified sequences.
XX
RN   [1]
RA   Zhuo M.;
RT   ;
RL   Submitted (31-MAY-2019) to the INSDC.
RL   School of Biology and Biological Engineering, Molecular Biology Laboratory,
RL   South China University of Technology,Guangzhou higher education mega
RL   center,Guangzhou 510006, China
XX
FH   Key             Location/Qualifiers
FH
FT   source          1..72
FT                   /organism="cynomolgus macaque"
FT                   /mol_type="transcribed RNA"
FT   ncRNA           6..27
FT                   /product="microRNA miR-6731-5p"
FT                   /ncRNA_class="miRNA"
XX
SQ   Sequence 72 BP; 14 A; 24 C; 20 G; 14 T; 0 other;
     acaggtggga gagcagggta ttgtggaagc tccaggtgcc aactgcctgc ctctatcccc        60
     cactctcccc ag                                                            72
//
ID   LR594761; SV 1; linear; transcribed RNA; STD; XXX; 54 BP.
XX
ST * private
XX
AC   LR594761;
XX
AC * _50
XX
PR   Project:PRJEB32837;
XX
DE   cynomolgus macaque miRNA for microRNA miR-6813-5p
XX
KW   .
XX
OS   cynomolgus macaque
OC   unclassified sequences.
XX
RN   [1]
RA   Zhuo M.;
RT   ;
RL   Submitted (31-MAY-2019) to the INSDC.
RL   School of Biology and Biological Engineering, Molecular Biology Laboratory,
RL   South China University of Technology,Guangzhou higher education mega
RL   center,Guangzhou 510006, China
XX
FH   Key             Location/Qualifiers
FH
FT   source          1..54
FT                   /organism="cynomolgus macaque"
FT                   /mol_type="transcribed RNA"
FT   ncRNA           4..26
FT                   /product="microRNA miR-6813-5p"
FT                   /ncRNA_class="miRNA"
XX
SQ   Sequence 54 BP; 8 A; 17 C; 17 G; 12 T; 0 other;
     aggcaggggc tggggtttca ggttctcagt cagaaccttg gcccctctcc ccag              54
//
ID   LR594762; SV 1; linear; transcribed RNA; STD; XXX; 56 BP.
XX
ST * private
XX
AC   LR594762;
XX
AC * _51
XX
PR   Project:PRJEB32837;
XX
DE   cynomolgus macaque miRNA for microRNA miR-7155-3p
XX
KW   .
XX
OS   cynomolgus macaque
OC   unclassified sequences.
XX
RN   [1]
RA   Zhuo M.;
RT   ;
RL   Submitted (31-MAY-2019) to the INSDC.
RL   School of Biology and Biological Engineering, Molecular Biology Laboratory,
RL   South China University of Technology,Guangzhou higher education mega
RL   center,Guangzhou 510006, China
XX
FH   Key             Location/Qualifiers
FH
FT   source          1..56
FT                   /organism="cynomolgus macaque"
FT                   /mol_type="transcribed RNA"
FT   ncRNA           38..56
FT                   /product="microRNA miR-7155-3p"
FT                   /ncRNA_class="miRNA"
XX
SQ   Sequence 56 BP; 9 A; 18 C; 17 G; 12 T; 0 other;
     tctggggtct tgggccatct ggttgtgaca gccccgatgg cccaagacct cagacc            56
//
ID   LR594763; SV 1; linear; transcribed RNA; STD; XXX; 98 BP.
XX
ST * private
XX
AC   LR594763;
XX
AC * _52
XX
PR   Project:PRJEB32837;
XX
DE   cynomolgus macaque miRNA for microRNA miR-744-5p
XX
KW   .
XX
OS   cynomolgus macaque
OC   unclassified sequences.
XX
RN   [1]
RA   Zhuo M.;
RT   ;
RL   Submitted (31-MAY-2019) to the INSDC.
RL   School of Biology and Biological Engineering, Molecular Biology Laboratory,
RL   South China University of Technology,Guangzhou higher education mega
RL   center,Guangzhou 510006, China
XX
FH   Key             Location/Qualifiers
FH
FT   source          1..98
FT                   /organism="cynomolgus macaque"
FT                   /mol_type="transcribed RNA"
FT   ncRNA           11..32
FT                   /product="microRNA miR-744-5p"
FT                   /ncRNA_class="miRNA"
XX
SQ   Sequence 98 BP; 22 A; 27 C; 26 G; 23 T; 0 other;
     ttgggcaagg tgcggggcta gggctaacag cagtcttact gaaggtttcc tggaaaccac        60
     gcacatgctg ttgccactaa cctcaacctt actcggtc                                98
//
ID   LR594764; SV 1; linear; transcribed RNA; STD; XXX; 98 BP.
XX
ST * private
XX
AC   LR594764;
XX
AC * _53
XX
PR   Project:PRJEB32837;
XX
DE   cynomolgus macaque miRNA for microRNA miR-744-3p
XX
KW   .
XX
OS   cynomolgus macaque
OC   unclassified sequences.
XX
RN   [1]
RA   Zhuo M.;
RT   ;
RL   Submitted (31-MAY-2019) to the INSDC.
RL   School of Biology and Biological Engineering, Molecular Biology Laboratory,
RL   South China University of Technology,Guangzhou higher education mega
RL   center,Guangzhou 510006, China
XX
FH   Key             Location/Qualifiers
FH
FT   source          1..98
FT                   /organism="cynomolgus macaque"
FT                   /mol_type="transcribed RNA"
FT   ncRNA           68..89
FT                   /product="microRNA miR-744-3p"
FT                   /ncRNA_class="miRNA"
XX
SQ   Sequence 98 BP; 22 A; 27 C; 26 G; 23 T; 0 other;
     ttgggcaagg tgcggggcta gggctaacag cagtcttact gaaggtttcc tggaaaccac        60
     gcacatgctg ttgccactaa cctcaacctt actcggtc                                98
//
ID   LR594765; SV 1; linear; transcribed RNA; STD; XXX; 91 BP.
XX
ST * private
XX
AC   LR594765;
XX
AC * _54
XX
PR   Project:PRJEB32837;
XX
DE   cynomolgus macaque miRNA for microRNA miR-7848-3p
XX
KW   .
XX
OS   cynomolgus macaque
OC   unclassified sequences.
XX
RN   [1]
RA   Zhuo M.;
RT   ;
RL   Submitted (31-MAY-2019) to the INSDC.
RL   School of Biology and Biological Engineering, Molecular Biology Laboratory,
RL   South China University of Technology,Guangzhou higher education mega
RL   center,Guangzhou 510006, China
XX
FH   Key             Location/Qualifiers
FH
FT   source          1..91
FT                   /organism="cynomolgus macaque"
FT                   /mol_type="transcribed RNA"
FT   ncRNA           59..81
FT                   /product="microRNA miR-7848-3p"
FT                   /ncRNA_class="miRNA"
XX
SQ   Sequence 91 BP; 15 A; 27 C; 24 G; 25 T; 0 other;
     ctgggtgggt gtggcaggcc caccgtgggt atgcaaagct ctgacaatgt tttacttgct        60
     accctcggtc tgcttaccac actcccagtt c                                       91
//
