# Supplementary material for: Analysis of conserved miRNAs in cynomolgus macaque genome using small RNA sequencing and homology searching
Source: PeerJ. 2020 Jul 10;8:e9347. doi: 10.7717/peerj.9347 (PMC7357559; doi:10.7717/peerj.9347)
Supplement: Supplemental Information 6 [file peerj-08-9347-s006.zip]

Archive with 4 entries (4 files):
- CE04.csv
- CE01.csv
- CE02.csv
- CE03.csv
