# Supplementary material for: Analysis of conserved miRNAs in cynomolgus macaque genome using small RNA sequencing and homology searching
Source: PeerJ. 2020 Jul 10;8:e9347. doi: 10.7717/peerj.9347 (PMC7357559; doi:10.7717/peerj.9347)
Supplement: Supplemental Information 6 [file peerj-08-9347-s006.zip › CE04.csv]

>mml-let-7a-1
TGGGATGAGGTAGTAGGTTGTATAGTTTTAGGGTCACACCCACCACTGGGAGATAACTATACAATCTACTGTCTTTCCTA mml-let-7a-1 80
(((((.(((..((((((((((((((((...(((.....))).((....))....))))))))))))))))..)))))))) structure -35.60
*****TGAGGTAGTAGGTTGTATAGTT***************************************************** mml-let-7a 22
....ATGAGGTAGTAGGTTGTATAGTT..................................................... t0002660 23 118
....ATGAGGTAGTAGGTTGTATAGT...................................................... t0007416 22 25
....ATGAGGTAGTAGGTTGTATAG....................................................... t0012444 21 12
....ATGAGGTAGTAGGTTGTATAGTTT.................................................... t0012846 24 11
.....TGAGGTAGTAGGTTGTATAGTT..................................................... t0000002 22 2491282
.....TGAGGTAGTAGGTTGTATAGT...................................................... t0000007 21 337272
.....TGAGGTAGTAGGTTGTATAGTTT.................................................... t0000009 23 295814
.....TGAGGTAGTAGGTTGTATAG....................................................... t0000027 20 102617
.....TGAGGTAGTAGGTTGTATAGTTTT................................................... t0000141 24 9415
.....TGAGGTAGTAGGTTGTATA........................................................ t0000187 19 6174
.....TGAGGTAGTAGGTTGTAT......................................................... t0000810 18 721
.....TGAGGTAGTAGGTTGTATAGTTTTA.................................................. t0004006 25 62
......GAGGTAGTAGGTTGTATAGTT..................................................... t0000486 21 1567
......GAGGTAGTAGGTTGTATAGTTT.................................................... t0001385 22 319
......GAGGTAGTAGGTTGTATAGT...................................................... t0001806 20 212
......GAGGTAGTAGGTTGTATAG....................................................... t0004030 19 61
......GAGGTAGTAGGTTGTATAGTTTT................................................... t0009002 23 19
......GAGGTAGTAGGTTGTATA........................................................ t0135773 18 1
.......AGGTAGTAGGTTGTATAGTT..................................................... t0002077 20 169
.......AGGTAGTAGGTTGTATAGTTT.................................................... t0007522 21 24
.......AGGTAGTAGGTTGTATAGT...................................................... t0008760 19 20
.......AGGTAGTAGGTTGTATAG....................................................... t0018208 18 7
.......AGGTAGTAGGTTGTATAGTTTT................................................... t0041959 22 2
........GGTAGTAGGTTGTATAGTT..................................................... t0004415 19 54
........GGTAGTAGGTTGTATAGTTT.................................................... t0014169 20 10
........GGTAGTAGGTTGTATAGT...................................................... t0020273 18 6
.........GTAGTAGGTTGTATAGTT..................................................... t0017839 18 7
.........GTAGTAGGTTGTATAGTTT.................................................... t0058234 19 2
........................................................CTATACAATCTACTGTCTTT.... t0018493 20 7
........................................................CTATACAATCTACTGTCTTTC... t0019485 21 6
>mml-let-7a-2
AGGCTGAGGTAGTAGGTTGTATAGTTTAGAATTACATCAAGGGAGATAACTGTACAGCCTCCTAGCTTTCCT mml-let-7a-2 72
(((..(((.(((.(((((((((((((.....(..(.....)..)...))))))))))))).))).))).))) structure -25.10
****TGAGGTAGTAGGTTGTATAGTT********************************************** mml-let-7a 22
...CTGAGGTAGTAGGTTGTATAGTT.............................................. t0001034 23 489
...CTGAGGTAGTAGGTTGTATAGT............................................... t0004548 22 52
...CTGAGGTAGTAGGTTGTATAGTTT............................................. t0004790 24 48
...CTGAGGTAGTAGGTTGTATAG................................................ t0008922 21 19
...CTGAGGTAGTAGGTTGTATA................................................. t0041373 20 2
....TGAGGTAGTAGGTTGTATAGTT.............................................. t0000002 22 2491282
....TGAGGTAGTAGGTTGTATAGT............................................... t0000007 21 337272
....TGAGGTAGTAGGTTGTATAGTTT............................................. t0000009 23 295814
....TGAGGTAGTAGGTTGTATAG................................................ t0000027 20 102617
....TGAGGTAGTAGGTTGTATA................................................. t0000187 19 6174
....TGAGGTAGTAGGTTGTATAGTTTA............................................ t0000354 24 2411
....TGAGGTAGTAGGTTGTAT.................................................. t0000810 18 721
.....GAGGTAGTAGGTTGTATAGTT.............................................. t0000486 21 1567
.....GAGGTAGTAGGTTGTATAGTTT............................................. t0001385 22 319
.....GAGGTAGTAGGTTGTATAGT............................................... t0001806 20 212
.....GAGGTAGTAGGTTGTATAG................................................ t0004030 19 61
.....GAGGTAGTAGGTTGTATAGTTTA............................................ t0019343 23 6
.....GAGGTAGTAGGTTGTATA................................................. t0135773 18 1
......AGGTAGTAGGTTGTATAGTT.............................................. t0002077 20 169
......AGGTAGTAGGTTGTATAGTTT............................................. t0007522 21 24
......AGGTAGTAGGTTGTATAGT............................................... t0008760 19 20
......AGGTAGTAGGTTGTATAG................................................ t0018208 18 7
.......GGTAGTAGGTTGTATAGTT.............................................. t0004415 19 54
.......GGTAGTAGGTTGTATAGTTT............................................. t0014169 20 10
.......GGTAGTAGGTTGTATAGT............................................... t0020273 18 6
........GTAGTAGGTTGTATAGTT.............................................. t0017839 18 7
........GTAGTAGGTTGTATAGTTT............................................. t0058234 19 2
>mml-let-7a-3
GGGTGAGGTAGTAGGTTGTATAGTTTGGGGCTCTGCCCTGCTATGGGATAACTATACAATCTACTGTCTTTCCT mml-let-7a-3 74
(((.(((..((((((((((((((((((((((...)))))).........))))))))))))))))..))).))) structure -34.40
***TGAGGTAGTAGGTTGTATAGTT************************************************* mml-let-7a 22
.GGTGAGGTAGTAGGTTGTATA.................................................... t0106807 21 1
.GGTGAGGTAGTAGGTTGTATAGTT................................................. t0173973 24 1
..GTGAGGTAGTAGGTTGTATAGTT................................................. t0002140 23 162
..GTGAGGTAGTAGGTTGTATAGT.................................................. t0003385 22 81
..GTGAGGTAGTAGGTTGTATAGTTT................................................ t0007698 24 24
..GTGAGGTAGTAGGTTGTATAG................................................... t0008559 21 20
..GTGAGGTAGTAGGTTGTATA.................................................... t0022499 20 5
..GTGAGGTAGTAGGTTGTAT..................................................... t0192372 19 1
...TGAGGTAGTAGGTTGTATAGTT................................................. t0000002 22 2491282
...TGAGGTAGTAGGTTGTATAGT.................................................. t0000007 21 337272
...TGAGGTAGTAGGTTGTATAGTTT................................................ t0000009 23 295814
...TGAGGTAGTAGGTTGTATAG................................................... t0000027 20 102617
...TGAGGTAGTAGGTTGTATA.................................................... t0000187 19 6174
...TGAGGTAGTAGGTTGTAT..................................................... t0000810 18 721
...TGAGGTAGTAGGTTGTATAGTTTG............................................... t0002529 24 126
...TGAGGTAGTAGGTTGTATAGTTTGG.............................................. t0206579 25 1
....GAGGTAGTAGGTTGTATAGTT................................................. t0000486 21 1567
....GAGGTAGTAGGTTGTATAGTTT................................................ t0001385 22 319
....GAGGTAGTAGGTTGTATAGT.................................................. t0001806 20 212
....GAGGTAGTAGGTTGTATAG................................................... t0004030 19 61
....GAGGTAGTAGGTTGTATA.................................................... t0135773 18 1
.....AGGTAGTAGGTTGTATAGTT................................................. t0002077 20 169
.....AGGTAGTAGGTTGTATAGTTT................................................ t0007522 21 24
.....AGGTAGTAGGTTGTATAGT.................................................. t0008760 19 20
.....AGGTAGTAGGTTGTATAGTTTG............................................... t0017439 22 7
.....AGGTAGTAGGTTGTATAG................................................... t0018208 18 7
......GGTAGTAGGTTGTATAGTT................................................. t0004415 19 54
......GGTAGTAGGTTGTATAGTTT................................................ t0014169 20 10
......GGTAGTAGGTTGTATAGT.................................................. t0020273 18 6
.......GTAGTAGGTTGTATAGTT................................................. t0017839 18 7
.......GTAGTAGGTTGTATAGTTT................................................ t0058234 19 2
...................................................CTATACAATCTACTGTCTTT... t0018493 20 7
...................................................CTATACAATCTACTGTCTTTC.. t0019485 21 6
>mml-let-7b
CGGGGTGAGGTAGTAGGTTGTGTGGTTTCAGGGCAGTGATGTTGCCCCTCAGAAGATAACTATACAACCTACTGCCTTCCCTG mml-let-7b 83
(((((.(((((((((((((((((((((((.((((((.....))))))....))....)))))))))))))))))))))))))) structure -47.00
*****TGAGGTAGTAGGTTGTGTGGTT******************************************************** mml-let-7b 22
....GTGAGGTAGTAGGTTGTGT............................................................ t0124060 19 1
....GTGAGGTAGTAGGTTGTGTG........................................................... t0184503 20 1
.....TGAGGTAGTAGGTTGTGTGGTT........................................................ t0000006 22 365985
.....TGAGGTAGTAGGTTGTGTGGTTT....................................................... t0000010 23 286683
.....TGAGGTAGTAGGTTGTGTGGT......................................................... t0000038 21 66424
.....TGAGGTAGTAGGTTGTGTGG.......................................................... t0000086 20 18612
.....TGAGGTAGTAGGTTGTGTG........................................................... t0000319 19 2897
.....TGAGGTAGTAGGTTGTGT............................................................ t0001630 18 249
.....TGAGGTAGTAGGTTGTGTGGTTTC...................................................... t0001776 24 217
.....TGAGGTAGTAGGTTGTGTGGTTTCA..................................................... t0008693 25 20
......GAGGTAGTAGGTTGTGTGGTT........................................................ t0001611 21 253
......GAGGTAGTAGGTTGTGTGGTTT....................................................... t0001885 22 199
......GAGGTAGTAGGTTGTGTGGT......................................................... t0005305 20 41
......GAGGTAGTAGGTTGTGTGG.......................................................... t0013014 19 11
......GAGGTAGTAGGTTGTGTG........................................................... t0034658 18 3
.......AGGTAGTAGGTTGTGTGGTTT....................................................... t0006232 21 32
.......AGGTAGTAGGTTGTGTGGTT........................................................ t0006693 20 29
.......AGGTAGTAGGTTGTGTGG.......................................................... t0042836 18 2
.......AGGTAGTAGGTTGTGTGGT......................................................... t0043705 19 2
........GGTAGTAGGTTGTGTGGTT........................................................ t0012467 19 12
........GGTAGTAGGTTGTGTGGTTT....................................................... t0023105 20 5
.........GTAGTAGGTTGTGTGGTTT....................................................... t0034010 19 3
.........GTAGTAGGTTGTGTGGTT........................................................ t0129853 18 1
..........TAGTAGGTTGTGTGGTTT....................................................... t0068026 18 1
...........................TCAGGGCAGTGATGTTGC...................................... t0193171 18 1
...........................................................CTATACAACCTACTGCCTTC.... t0027409 20 4
...........................................................CTATACAACCTACTGCCTTCC... t0211502 21 1
>mml-let-7c
GCATCCGGGTTGAGGTAGTAGGTTGTATGGTTTAGAGTTACACCCTGGGAGTTAACTGTACAACCTTCTAGCTTTCCTTGGAGC mml-let-7c 84
((.((((((..(((.(((.(((((((((((((..((.(..(.....)..).))))))))))))))).))).)))..)))))))) structure -33.50
**********TGAGGTAGTAGGTTGTATGGTT**************************************************** mml-let-7c 22
........GTTGAGGTAGTAGGTTGTATGGTT.................................................... t0031035 24 3
.........TTGAGGTAGTAGGTTGTATGGTT.................................................... t0004928 23 46
.........TTGAGGTAGTAGGTTGTATGGT..................................................... t0006645 22 29
.........TTGAGGTAGTAGGTTGTATGGTTT................................................... t0019220 24 6
..........TGAGGTAGTAGGTTGTATGGTT.................................................... t0000101 22 15975
..........TGAGGTAGTAGGTTGTATGGTTT................................................... t0000250 23 4155
..........TGAGGTAGTAGGTTGTATGGT..................................................... t0000404 21 2088
..........TGAGGTAGTAGGTTGTAT........................................................ t0000810 18 721
..........TGAGGTAGTAGGTTGTATGG...................................................... t0001634 20 247
..........TGAGGTAGTAGGTTGTATGGTTTA.................................................. t0003706 24 70
..........TGAGGTAGTAGGTTGTATG....................................................... t0006704 19 29
...........GAGGTAGTAGGTTGTATGGTT.................................................... t0010379 21 15
...........GAGGTAGTAGGTTGTATGGTTTA.................................................. t0102203 23 1
...........GAGGTAGTAGGTTGTATGGT..................................................... t0138022 20 1
...........GAGGTAGTAGGTTGTATGGTTT................................................... t0157204 22 1
............AGGTAGTAGGTTGTATGGTT.................................................... t0180443 20 1
................................TAGAGTTACACCCTGGGAGTTAA............................. t0075651 23 1
>mml-let-7d
CCTAGGAAGAGGTAGTAGGTTGCATAGTTTTAGGGCAGGGATTTTGCCCACAAGGAGGTAACTATACGACCTGCTGCCTTTCTTAGG mml-let-7d 87
(((((((.((((((((((((((.((((((...((((((.....)))))).(.....)..)))))).))))))))))))))))))))) structure -42.60
*******AGAGGTAGTAGGTTGCATAGTT********************************************************** mml-let-7d 22
.....GAAGAGGTAGTAGGTTGCATAGTT.......................................................... t0178071 24 1
.....GAAGAGGTAGTAGGTTGCATAGTTT......................................................... t0211977 25 1
......AAGAGGTAGTAGGTTGCATAGTT.......................................................... t0004108 23 60
......AAGAGGTAGTAGGTTGCATAGT........................................................... t0009107 22 19
......AAGAGGTAGTAGGTTGCATAGTTT......................................................... t0012890 24 11
......AAGAGGTAGTAGGTTGCATAG............................................................ t0017512 21 7
......AAGAGGTAGTAGGTTGCAT.............................................................. t0032295 19 3
......AAGAGGTAGTAGGTTGCATA............................................................. t0033696 20 3
......AAGAGGTAGTAGGTTGCATAGTTTT........................................................ t0129006 25 1
.......AGAGGTAGTAGGTTGCATAGTT.......................................................... t0000023 22 122128
.......AGAGGTAGTAGGTTGCATAGTTT......................................................... t0000070 23 24754
.......AGAGGTAGTAGGTTGCATAGT........................................................... t0000133 21 10335
.......AGAGGTAGTAGGTTGCATAG............................................................ t0000205 20 5710
.......AGAGGTAGTAGGTTGCATAGTTTT........................................................ t0000549 24 1311
.......AGAGGTAGTAGGTTGCATA............................................................. t0000809 19 722
.......AGAGGTAGTAGGTTGCAT.............................................................. t0002746 18 113
.......AGAGGTAGTAGGTTGCATAGTTTTA....................................................... t0012689 25 11
........GAGGTAGTAGGTTGCATAGTT.......................................................... t0001780 21 217
........GAGGTAGTAGGTTGCATAGTTT......................................................... t0005961 22 34
........GAGGTAGTAGGTTGCATAGT........................................................... t0007125 20 27
........GAGGTAGTAGGTTGCATAG............................................................ t0018191 19 7
........GAGGTAGTAGGTTGCATAGTTTT........................................................ t0023367 23 5
........GAGGTAGTAGGTTGCATA............................................................. t0118654 18 1
.........AGGTAGTAGGTTGCATAGTT.......................................................... t0005921 20 35
.........AGGTAGTAGGTTGCATAGTTT......................................................... t0016069 21 8
.........AGGTAGTAGGTTGCATAGT........................................................... t0029792 19 3
.........AGGTAGTAGGTTGCATAGTTTT........................................................ t0115278 22 1
..........GGTAGTAGGTTGCATAGTT.......................................................... t0030695 19 3
..........GGTAGTAGGTTGCATAGTTT......................................................... t0055236 20 2
...........................................................AACTATACGACCTGCTGCCTT....... t0105702 21 1
.............................................................CTATACGACCTGCTGCCTTTCT.... t0001430 22 303
.............................................................CTATACGACCTGCTGCCTTTC..... t0003620 21 73
.............................................................CTATACGACCTGCTGCCTTT...... t0004511 20 52
.............................................................CTATACGACCTGCTGCCTTTCTT... t0026201 23 4
.............................................................CTATACGACCTGCTGCCTT....... t0056531 19 2
.............................................................CTATACGACCTGCTGCCT........ t0205233 18 1
..............................................................TATACGACCTGCTGCCTTTCT.... t0006155 21 33
..............................................................TATACGACCTGCTGCCTTTC..... t0017359 20 7
..............................................................TATACGACCTGCTGCCTTT...... t0030476 19 3
..............................................................TATACGACCTGCTGCCTTTCTT... t0208586 22 1
...............................................................ATACGACCTGCTGCCTTTCT.... t0055385 20 2
>mml-let-7e
CCCGGGCTGAGGTAGGAGGTTGTATAGTTGAGGAGGACACCCAAGGAGATCACTATACGGCCTCCTAGCTTTCCCCAGG mml-let-7e 79
((.(((..(((.((((((((((((((((.((...((....)).......)))))))))))))))))).)))..))).)) structure -37.80
*******TGAGGTAGGAGGTTGTATAGTT************************************************** mml-let-7e 22
......CTGAGGTAGGAGGTTGTATAGTT.................................................. t0048582 23 2
......CTGAGGTAGGAGGTTGTATAG.................................................... t0085681 21 1
.......TGAGGTAGGAGGTTGTATAGTT.................................................. t0000196 22 5899
.......TGAGGTAGGAGGTTGTATAGT................................................... t0000551 21 1298
.......TGAGGTAGGAGGTTGTATAGTTG................................................. t0001100 23 438
.......TGAGGTAGGAGGTTGTATAG.................................................... t0001210 20 393
.......TGAGGTAGGAGGTTGTATAGTTGA................................................ t0004540 24 52
.......TGAGGTAGGAGGTTGTATA..................................................... t0007735 19 23
.......TGAGGTAGGAGGTTGTAT...................................................... t0034712 18 3
........GAGGTAGGAGGTTGTATAGTT.................................................. t0019973 21 6
........GAGGTAGGAGGTTGTATAGTTG................................................. t0153255 22 1
..........GGTAGGAGGTTGTATAGTT.................................................. t0195534 19 1
....................................................CTATACGGCCTCCTAGCTTT....... t0044324 20 2
....................................................CTATACGGCCTCCTAGCTTTC...... t0201801 21 1
>mml-let-7f-1
TCAGAGTGAGGTAGTAGATTGTATAGTTGTGGGGTAGTGATTTTACCCTGTTCAGGAGATAACTATACAATCTATTGCCTTCCCTGA mml-let-7f-1 87
((((.(..(((((((((((((((((((((((((((((.....))))))).........))))))))))))))))))))))..))))) structure -43.30
******TGAGGTAGTAGATTGTATAGTT*********************************************************** mml-let-7f 22
...GAGTGAGGTAGTAGATTGTATAGTT........................................................... t0176124 25 1
....AGTGAGGTAGTAGATTGTAT............................................................... t0012438 20 12
....AGTGAGGTAGTAGATTGTATAGT............................................................ t0071405 23 1
....AGTGAGGTAGTAGATTGTA................................................................ t0159229 19 1
....AGTGAGGTAGTAGATTGTATA.............................................................. t0167614 21 1
.....GTGAGGTAGTAGATTGTATA.............................................................. t0004492 20 53
.....GTGAGGTAGTAGATTGTATAGTT........................................................... t0013081 23 11
.....GTGAGGTAGTAGATTGTATAGT............................................................ t0027989 22 4
......TGAGGTAGTAGATTGTATAGTT........................................................... t0000001 22 5385768
......TGAGGTAGTAGATTGTATAGT............................................................ t0000004 21 624117
......TGAGGTAGTAGATTGTATAG............................................................. t0000016 20 182864
......TGAGGTAGTAGATTGTATAGTTG.......................................................... t0000072 23 24288
......TGAGGTAGTAGATTGTATA.............................................................. t0000129 19 11404
......TGAGGTAGTAGATTGTAT............................................................... t0000516 18 1421
......TGAGGTAGTAGATTGTATAGTTGT......................................................... t0001117 24 432
......TGAGGTAGTAGATTGTATAGTTGTG........................................................ t0012922 25 11
.......GAGGTAGTAGATTGTATAGTT........................................................... t0000194 21 5941
.......GAGGTAGTAGATTGTATAGT............................................................ t0000880 20 647
.......GAGGTAGTAGATTGTATAG............................................................. t0002264 19 148
.......GAGGTAGTAGATTGTATAGTTG.......................................................... t0006450 22 31
.......GAGGTAGTAGATTGTATA.............................................................. t0027083 18 4
.......GAGGTAGTAGATTGTATAGTTGT......................................................... t0056407 23 2
........AGGTAGTAGATTGTATAGTT........................................................... t0000901 20 626
........AGGTAGTAGATTGTATAGTTG.......................................................... t0002834 21 108
........AGGTAGTAGATTGTATAGTTGT......................................................... t0004232 22 57
........AGGTAGTAGATTGTATAGT............................................................ t0004823 19 47
........AGGTAGTAGATTGTATAG............................................................. t0015554 18 8
.........GGTAGTAGATTGTATAGTT........................................................... t0003182 19 90
.........GGTAGTAGATTGTATAGT............................................................ t0018202 18 7
..........GTAGTAGATTGTATAGTT........................................................... t0007467 18 25
............................................................AACTATACAATCTATTGCCT....... t0214578 20 1
..............................................................CTATACAATCTATTGCCTTCC.... t0029071 21 3
..............................................................CTATACAATCTATTGCCTTC..... t0029699 20 3
>mml-let-7f-2
TGTGGGATGAGGTAGTAGATTGTATAGTTTTAGGGTCATACCCCATCTTGGAGATAACTATACAGTCTACTGTCTTTCCCACG mml-let-7f-2 83
.((((((.(((..((((((((((((((((...(((.....))).(((.....)))))))))))))))))))..))))))))). structure -40.70
*******TGAGGTAGTAGATTGTATAGTT****************************************************** mml-let-7f 22
.....GATGAGGTAGTAGATTGTATA......................................................... t0115199 21 1
......ATGAGGTAGTAGATTGTATAGTT...................................................... t0000099 23 16154
......ATGAGGTAGTAGATTGTATAGT....................................................... t0000227 22 5087
......ATGAGGTAGTAGATTGTATAG........................................................ t0000413 21 2041
......ATGAGGTAGTAGATTGTATAGTTT..................................................... t0000900 24 628
......ATGAGGTAGTAGATTGTATA......................................................... t0001709 20 232
......ATGAGGTAGTAGATTGTAT.......................................................... t0003170 19 90
......ATGAGGTAGTAGATTGTATAGTTTT.................................................... t0014175 25 10
......ATGAGGTAGTAGATTGTA........................................................... t0035086 18 3
.......TGAGGTAGTAGATTGTATAGTT...................................................... t0000001 22 5385768
.......TGAGGTAGTAGATTGTATAGT....................................................... t0000004 21 624117
.......TGAGGTAGTAGATTGTATAGTTT..................................................... t0000014 23 267782
.......TGAGGTAGTAGATTGTATAG........................................................ t0000016 20 182864
.......TGAGGTAGTAGATTGTATA......................................................... t0000129 19 11404
.......TGAGGTAGTAGATTGTATAGTTTT.................................................... t0000322 24 2863
.......TGAGGTAGTAGATTGTAT.......................................................... t0000516 18 1421
.......TGAGGTAGTAGATTGTATAGTTTTA................................................... t0009450 25 18
........GAGGTAGTAGATTGTATAGTT...................................................... t0000194 21 5941
........GAGGTAGTAGATTGTATAGT....................................................... t0000880 20 647
........GAGGTAGTAGATTGTATAGTTT..................................................... t0001060 22 471
........GAGGTAGTAGATTGTATAG........................................................ t0002264 19 148
........GAGGTAGTAGATTGTATAGTTTT.................................................... t0007759 23 23
........GAGGTAGTAGATTGTATA......................................................... t0027083 18 4
.........AGGTAGTAGATTGTATAGTT...................................................... t0000901 20 626
.........AGGTAGTAGATTGTATAGTTT..................................................... t0004519 21 52
.........AGGTAGTAGATTGTATAGT....................................................... t0004823 19 47
.........AGGTAGTAGATTGTATAG........................................................ t0015554 18 8
.........AGGTAGTAGATTGTATAGTTTT.................................................... t0044075 22 2
..........GGTAGTAGATTGTATAGTT...................................................... t0003182 19 90
..........GGTAGTAGATTGTATAGT....................................................... t0018202 18 7
..........GGTAGTAGATTGTATAGTTT..................................................... t0026626 20 4
...........GTAGTAGATTGTATAGTT...................................................... t0007467 18 25
...........GTAGTAGATTGTATAGTTT..................................................... t0044619 19 2
>mml-let-7g
AGGCTGAGGTAGTAGTTTGTACAGTTTGAGGGTCTATGATACCACCCGGTACAGGAGATAACTGTACAGGCCACTGCCTTGCCA mml-let-7g 84
.(((.((((((((.((((((((((((.....((((.((.((((....))))))..)))))))))))))))).))))))))))). structure -40.50
****TGAGGTAGTAGTTTGTACAGTT********************************************************** mml-let-7g 22
...CTGAGGTAGTAGTTTGTACAGTT.......................................................... t0000677 23 947
...CTGAGGTAGTAGTTTGTACAGT........................................................... t0001983 22 181
...CTGAGGTAGTAGTTTGTACAGTTT......................................................... t0009113 24 19
...CTGAGGTAGTAGTTTGTACAG............................................................ t0009633 21 17
...CTGAGGTAGTAGTTTGTACA............................................................. t0047829 20 2
....TGAGGTAGTAGTTTGTACAGTT.......................................................... t0000003 22 687537
....TGAGGTAGTAGTTTGTACAGT........................................................... t0000036 21 69000
....TGAGGTAGTAGTTTGTACAGTTT......................................................... t0000095 23 16761
....TGAGGTAGTAGTTTGTACAG............................................................ t0000214 20 5460
....TGAGGTAGTAGTTTGTACA............................................................. t0001449 19 296
....TGAGGTAGTAGTTTGTAC.............................................................. t0005785 18 36
....TGAGGTAGTAGTTTGTACAGTTTG........................................................ t0013874 24 10
.....GAGGTAGTAGTTTGTACAGTT.......................................................... t0002033 21 174
.....GAGGTAGTAGTTTGTACAGT........................................................... t0008930 20 19
.....GAGGTAGTAGTTTGTACAGTTT......................................................... t0020721 22 6
.....GAGGTAGTAGTTTGTACAG............................................................ t0021112 19 5
......AGGTAGTAGTTTGTACAGTT.......................................................... t0006651 20 29
......AGGTAGTAGTTTGTACAGT........................................................... t0036415 19 3
......AGGTAGTAGTTTGTACAGTTT......................................................... t0053316 21 2
......AGGTAGTAGTTTGTACAGTTTG........................................................ t0099298 22 1
.............................................................CTGTACAGGCCACTGCCTTGC.. t0136648 21 1
>mml-let-7i
CTGGCTGAGGTAGTAGTTTGTGCTGTTGGTCGGGTTGTGACATTGCCCGCTGTGGAGATAACTGCGCAAGCTACTGCCTTGCTAG mml-let-7i 85
(((((.(((((((((((((((((.(((((.(((((.........)))))))........))).)))))))))))))))))))))) structure -42.10
*****TGAGGTAGTAGTTTGTGCTGTT********************************************************** mml-let-7i 22
....CTGAGGTAGTAGTTTGTGCTGTT.......................................................... t0014008 23 10
....CTGAGGTAGTAGTTTGTGCTGT........................................................... t0027540 22 4
....CTGAGGTAGTAGTTTGTGCTG............................................................ t0050225 21 2
.....TGAGGTAGTAGTTTGTGCTGTT.......................................................... t0000041 22 56991
.....TGAGGTAGTAGTTTGTGCTGT........................................................... t0000122 21 11985
.....TGAGGTAGTAGTTTGTGCTG............................................................ t0000192 20 6048
.....TGAGGTAGTAGTTTGTGCT............................................................. t0000659 19 983
.....TGAGGTAGTAGTTTGTGCTGTTG......................................................... t0000674 23 953
.....TGAGGTAGTAGTTTGTGC.............................................................. t0005211 18 42
......GAGGTAGTAGTTTGTGCTGTT.......................................................... t0008104 21 22
......GAGGTAGTAGTTTGTGCTGT........................................................... t0017890 20 7
......GAGGTAGTAGTTTGTGCTG............................................................ t0028091 19 4
......GAGGTAGTAGTTTGTGCTGTTG......................................................... t0048097 22 2
.......AGGTAGTAGTTTGTGCTGTT.......................................................... t0017085 20 7
.......AGGTAGTAGTTTGTGCTGT........................................................... t0044975 19 2
.............................................................CTGCGCAAGCTACTGCCTTG.... t0007747 20 23
.............................................................CTGCGCAAGCTACTGCCTTGCT.. t0010704 22 15
.............................................................CTGCGCAAGCTACTGCCTTGCTA. t0020559 23 6
.............................................................CTGCGCAAGCTACTGCCTTGC... t0042450 21 2
..............................................................TGCGCAAGCTACTGCCTTGCT.. t0137823 21 1
>mml-mir-1-1
GCTTGGGAAACATACTTCTTTATATGCCCATATGGACCTGCTAAGCTATGGAATGTAAAGAAGTATGTATCTCAGGC mml-mir-1-1 77
((((((((.((((((((((((((((..((((((((.....)))...))))).)))))))))))))))).)))))))) structure -36.50
************************************************TGGAATGTAAAGAAGTATGTAT******* mml-miR-1 22
................................................TGGAATGTAAAGAAGTATGTAT....... t0001405 22 310
................................................TGGAATGTAAAGAAGTATGTA........ t0007933 21 23
................................................TGGAATGTAAAGAAGTATGT......... t0012816 20 11
................................................TGGAATGTAAAGAAGTATG.......... t0132799 19 1
................................................TGGAATGTAAAGAAGTAT........... t0137358 18 1
.................................................GGAATGTAAAGAAGTATGTAT....... t0055411 21 2
>mml-mir-1-2
CAGAGTACATACTTCTTTATGTACCCATATGAACATACAAGGCTATGGAATGTAAAGAAGTATGTATTTTGG mml-mir-1-2 72
((((((((((((((((((((((..(((((....(......)..))))).)))))))))))))))))))))). structure -28.90
*********************************************TGGAATGTAAAGAAGTATGTAT***** mml-miR-1 22
.............................................TGGAATGTAAAGAAGTATGTAT..... t0001405 22 310
.............................................TGGAATGTAAAGAAGTATGTA...... t0007933 21 23
.............................................TGGAATGTAAAGAAGTATGT....... t0012816 20 11
.............................................TGGAATGTAAAGAAGTATGTATT.... t0023070 23 5
.............................................TGGAATGTAAAGAAGTATG........ t0132799 19 1
.............................................TGGAATGTAAAGAAGTAT......... t0137358 18 1
..............................................GGAATGTAAAGAAGTATGTAT..... t0055411 21 2
>mml-mir-100
CCTGTTGCCACAAACCCGTAGATCCGAACTTGTGGTATTAGTCCGCACAAGCTTGTGTCTATAGGTATGTGTCTTTTAGG mml-mir-100 80
((((..(.((((.(((..((((..(((.(((((((........).)))))).)))..))))..))).)))).)...)))) structure -27.30
************AACCCGTAGATCCGAACTTGTG********************************************** mml-miR-100 22
............AACCCGTAGATCCGAACTTGTG.............................................. t0011429 22 13
............AACCCGTAGATCCGAACTTGT............................................... t0014874 21 9
>mml-mir-101-1
TGCCCTGGCTCAGTTATCACAGTGCTGATGCTGTCCATTCTAAAGGTACAGTACTGTGATAACTGAAGGATGGCA mml-mir-101-1 75
.(((.....((((((((((((((((((.((((............)))))))))))))))))))))).....))). structure -36.20
**********************************************TACAGTACTGTGATAACTGAAG******* mml-miR-101 22
.........TCAGTTATCACAGTGCTGATGCT........................................... t0037481 23 2
.........TCAGTTATCACAGTGCTGATG............................................. t0047673 21 2
.........TCAGTTATCACAGTGCTGATGC............................................ t0056116 22 2
..........CAGTTATCACAGTGCTGATGCT........................................... t0048989 22 2
............................................GGTACAGTACTGTGATAACTGAA........ t0028145 23 4
.............................................GTACAGTACTGTGATAACTGAA........ t0000064 22 27228
.............................................GTACAGTACTGTGATAACTGA......... t0000080 21 21479
.............................................GTACAGTACTGTGATAACTG.......... t0003116 20 94
.............................................GTACAGTACTGTGATAACT........... t0005641 19 37
.............................................GTACAGTACTGTGATAACTGAAG....... t0008386 23 21
.............................................GTACAGTACTGTGATAAC............ t0016526 18 8
..............................................TACAGTACTGTGATAACTGAA........ t0000057 21 35857
..............................................TACAGTACTGTGATAACTGA......... t0000066 20 26338
..............................................TACAGTACTGTGATAACTGAAG....... t0000338 22 2637
..............................................TACAGTACTGTGATAACTG.......... t0001409 19 309
..............................................TACAGTACTGTGATAACT........... t0020055 18 6
..............................................TACAGTACTGTGATAACTGAAGG...... t0215890 23 1
...............................................ACAGTACTGTGATAACTGAA........ t0003273 20 87
...............................................ACAGTACTGTGATAACTGA......... t0004894 19 46
...............................................ACAGTACTGTGATAACTGAAG....... t0008478 21 21
................................................CAGTACTGTGATAACTGAA........ t0008229 19 21
................................................CAGTACTGTGATAACTGAAG....... t0046867 20 2
................................................CAGTACTGTGATAACTGA......... t0075198 18 1
.................................................AGTACTGTGATAACTGAA........ t0040203 18 2
>mml-mir-101-2
ACTGTCCTTTTTCGGTTATCATGGTACCGATGCTGTATATCTGAAAGGTACAGTACTGTGATAACTGAAGAATGGTGGT mml-mir-101-2 79
((..((.((((((((((((((((((((.(.((((............))))).)))))))))))))))))))).))..)) structure -31.40
************************************************TACAGTACTGTGATAACTGAAG********* mml-miR-101 22
...........TCGGTTATCATGGTACCGATGCT............................................. t0100787 23 1
..............................................GGTACAGTACTGTGATAACTGAA.......... t0028145 23 4
...............................................GTACAGTACTGTGATAACTGAA.......... t0000064 22 27228
...............................................GTACAGTACTGTGATAACTGA........... t0000080 21 21479
...............................................GTACAGTACTGTGATAACTG............ t0003116 20 94
...............................................GTACAGTACTGTGATAACT............. t0005641 19 37
...............................................GTACAGTACTGTGATAACTGAAG......... t0008386 23 21
...............................................GTACAGTACTGTGATAAC.............. t0016526 18 8
...............................................GTACAGTACTGTGATAACTGAAGA........ t0118305 24 1
................................................TACAGTACTGTGATAACTGAA.......... t0000057 21 35857
................................................TACAGTACTGTGATAACTGA........... t0000066 20 26338
................................................TACAGTACTGTGATAACTGAAG......... t0000338 22 2637
................................................TACAGTACTGTGATAACTGAAGA........ t0000909 23 617
................................................TACAGTACTGTGATAACTG............ t0001409 19 309
................................................TACAGTACTGTGATAACTGAAGAA....... t0008350 24 21
................................................TACAGTACTGTGATAACT............. t0020055 18 6
................................................TACAGTACTGTGATAACTGAAGAAT...... t0101358 25 1
.................................................ACAGTACTGTGATAACTGAA.......... t0003273 20 87
.................................................ACAGTACTGTGATAACTGA........... t0004894 19 46
.................................................ACAGTACTGTGATAACTGAAG......... t0008478 21 21
.................................................ACAGTACTGTGATAACTGAAGA........ t0017694 22 7
..................................................CAGTACTGTGATAACTGAA.......... t0008229 19 21
..................................................CAGTACTGTGATAACTGAAGA........ t0027534 21 4
..................................................CAGTACTGTGATAACTGAAG......... t0046867 20 2
..................................................CAGTACTGTGATAACTGA........... t0075198 18 1
...................................................AGTACTGTGATAACTGAA.......... t0040203 18 2
>mml-mir-103-1
TACTGCCCTCGGCTTCTTTACAGTGCTGCCTTGTTGCATATGGATCAAGCAGCATTGTACAGGGCTATGAAGGCATTG mml-mir-103-1 78
...((((.((((((.((.(((((((((((.(((.(.(....).).)))))))))))))).))))))..)).))))... structure -30.90
***********************************************AGCAGCATTGTACAGGGCTATGA******** mml-miR-103 23
..........GGCTTCTTTACAGTGCTGCCTTGT............................................ t0127527 24 1
..............................................AAGCAGCATTGTACAGGGCTATGA........ t0004801 24 47
..............................................AAGCAGCATTGTACAGGGCTAT.......... t0005825 22 36
..............................................AAGCAGCATTGTACAGGGCTATG......... t0006773 23 29
..............................................AAGCAGCATTGTACAGGGCTATGAA....... t0023009 25 5
..............................................AAGCAGCATTGTACAGGGCT............ t0203773 20 1
...............................................AGCAGCATTGTACAGGGCTATGA........ t0000019 23 151875
...............................................AGCAGCATTGTACAGGGCTAT.......... t0000025 21 111868
...............................................AGCAGCATTGTACAGGGCTATG......... t0000037 22 66808
...............................................AGCAGCATTGTACAGGGCTA........... t0000140 20 9483
...............................................AGCAGCATTGTACAGGGCTATGAA....... t0000323 24 2859
...............................................AGCAGCATTGTACAGGGCT............ t0002610 19 121
...............................................AGCAGCATTGTACAGGGC............. t0016976 18 7
...............................................AGCAGCATTGTACAGGGCTATGAAG...... t0131939 25 1
................................................GCAGCATTGTACAGGGCTATGA........ t0001946 22 188
................................................GCAGCATTGTACAGGGCTAT.......... t0004225 20 58
................................................GCAGCATTGTACAGGGCTATG......... t0005481 21 39
................................................GCAGCATTGTACAGGGCTATGAA....... t0009628 23 17
................................................GCAGCATTGTACAGGGCTA........... t0031757 19 3
................................................GCAGCATTGTACAGGGCT............ t0068595 18 1
.................................................CAGCATTGTACAGGGCTATGA........ t0001047 21 483
.................................................CAGCATTGTACAGGGCTATG......... t0003165 20 91
.................................................CAGCATTGTACAGGGCTAT.......... t0008585 19 20
.................................................CAGCATTGTACAGGGCTATGAA....... t0014945 22 9
.................................................CAGCATTGTACAGGGCTATGAAG...... t0036856 23 3
..................................................AGCATTGTACAGGGCTATGA........ t0003350 20 83
..................................................AGCATTGTACAGGGCTATG......... t0007582 19 24
..................................................AGCATTGTACAGGGCTAT.......... t0009012 18 19
..................................................AGCATTGTACAGGGCTATGAA....... t0043451 21 2
...................................................GCATTGTACAGGGCTATGA........ t0023532 19 5
...................................................GCATTGTACAGGGCTATGAA....... t0108464 20 1
....................................................CATTGTACAGGGCTATGA........ t0131192 18 1
>mml-mir-103-2
TTGTGCTTTCAGCTTCTTTACAGTGCTGCCTTGTAGCATTCAGGTCAAGCAGCATTGTACAGGGCTATGAAAGAACCA mml-mir-103-2 78
..((.(((((((((.((.(((((((((((((((.......))))....))))))))))).)))))..)))))).)).. structure -28.10
***********************************************AGCAGCATTGTACAGGGCTATGA******** mml-miR-103 23
..........AGCTTCTTTACAGTGCTGCCTTGT............................................ t0016073 24 8
..........AGCTTCTTTACAGTGCTGCCTTG............................................. t0021978 23 5
..............................................AAGCAGCATTGTACAGGGCTATGA........ t0004801 24 47
..............................................AAGCAGCATTGTACAGGGCTAT.......... t0005825 22 36
..............................................AAGCAGCATTGTACAGGGCTATG......... t0006773 23 29
..............................................AAGCAGCATTGTACAGGGCTATGAA....... t0023009 25 5
..............................................AAGCAGCATTGTACAGGGCT............ t0203773 20 1
...............................................AGCAGCATTGTACAGGGCTATGA........ t0000019 23 151875
...............................................AGCAGCATTGTACAGGGCTAT.......... t0000025 21 111868
...............................................AGCAGCATTGTACAGGGCTATG......... t0000037 22 66808
...............................................AGCAGCATTGTACAGGGCTA........... t0000140 20 9483
...............................................AGCAGCATTGTACAGGGCTATGAA....... t0000323 24 2859
...............................................AGCAGCATTGTACAGGGCTATGAAA...... t0002341 25 141
...............................................AGCAGCATTGTACAGGGCT............ t0002610 19 121
...............................................AGCAGCATTGTACAGGGC............. t0016976 18 7
................................................GCAGCATTGTACAGGGCTATGA........ t0001946 22 188
................................................GCAGCATTGTACAGGGCTAT.......... t0004225 20 58
................................................GCAGCATTGTACAGGGCTATG......... t0005481 21 39
................................................GCAGCATTGTACAGGGCTATGAA....... t0009628 23 17
................................................GCAGCATTGTACAGGGCTA........... t0031757 19 3
................................................GCAGCATTGTACAGGGCTATGAAA...... t0057513 24 2
................................................GCAGCATTGTACAGGGCT............ t0068595 18 1
.................................................CAGCATTGTACAGGGCTATGA........ t0001047 21 483
.................................................CAGCATTGTACAGGGCTATG......... t0003165 20 91
.................................................CAGCATTGTACAGGGCTAT.......... t0008585 19 20
.................................................CAGCATTGTACAGGGCTATGAA....... t0014945 22 9
.................................................CAGCATTGTACAGGGCTATGAAA...... t0051467 23 2
..................................................AGCATTGTACAGGGCTATGA........ t0003350 20 83
..................................................AGCATTGTACAGGGCTATG......... t0007582 19 24
..................................................AGCATTGTACAGGGCTAT.......... t0009012 18 19
..................................................AGCATTGTACAGGGCTATGAA....... t0043451 21 2
..................................................AGCATTGTACAGGGCTATGAAA...... t0064297 22 1
...................................................GCATTGTACAGGGCTATGA........ t0023532 19 5
...................................................GCATTGTACAGGGCTATGAA....... t0108464 20 1
....................................................CATTGTACAGGGCTATGA........ t0131192 18 1
>mml-mir-106a
CCTTGGCCATGTAAAAGTGCTTACAGTGCAGGTAGCTTTTTGAGATCTACTGCAATGCAAGCACTTCTTACATTACCATGG mml-mir-106a 81
((.(((..((((((((((((((.((.(((((.(((.((.....)).)))))))).)).)))))))).))))))..))).)) structure -30.10
************AAAAGTGCTTACAGTGCAGGTAGC********************************************* mml-miR-106a 24
...........TAAAAGTGCTTACAGTGCAGGT................................................ t0175921 22 1
............AAAAGTGCTTACAGTGCAGGTAG.............................................. t0002626 23 120
............AAAAGTGCTTACAGTGCAGGTA............................................... t0004350 22 55
............AAAAGTGCTTACAGTGCAGGT................................................ t0008373 21 21
............AAAAGTGCTTACAGTGCAG.................................................. t0030501 19 3
............AAAAGTGCTTACAGTGCAGG................................................. t0035544 20 3
.............AAAGTGCTTACAGTGCAGGTAG.............................................. t0005882 22 35
.............AAAGTGCTTACAGTGCAGGTA............................................... t0021169 21 5
.............AAAGTGCTTACAGTGCAGGT................................................ t0039576 20 2
..............AAGTGCTTACAGTGCAGGTA............................................... t0097494 20 1
...............AGTGCTTACAGTGCAGGTAG.............................................. t0145008 20 1
................GTGCTTACAGTGCAGGTAG.............................................. t0046560 19 2
...............................................TACTGCAATGCAAGCACTTCT............. t0022932 21 5
...............................................TACTGCAATGCAAGCACTT............... t0025102 19 4
...............................................TACTGCAATGCAAGCACTTC.............. t0182176 20 1
................................................ACTGCAATGCAAGCACTTCTTA........... t0023758 22 5
................................................ACTGCAATGCAAGCACTTCTT............ t0073651 21 1
................................................ACTGCAATGCAAGCACTTCT............. t0218269 20 1
>mml-mir-106b
CCTGCTGGGGCTAAAGTGCTGACAGTGCAGATAGTGGTCCTCTCCGTGCTACCGCACTGTGGGTACTTGCTGCTCCAGCAGG mml-mir-106b 82
(((((((((((..(((((((.(((((((.(.((((((......))..))))).))))))).)))))))...))))))))))) structure -49.50
***********TAAAGTGCTGACAGTGCAGAT************************************************** mml-miR-106b 21
..........CTAAAGTGCTGACAGTGCAGAT.................................................. t0025883 22 4
..........CTAAAGTGCTGACAGTGCAGA................................................... t0036461 21 3
..........CTAAAGTGCTGACAGTGCAGATA................................................. t0194737 23 1
...........TAAAGTGCTGACAGTGCAGAT.................................................. t0000272 21 3732
...........TAAAGTGCTGACAGTGCAGATA................................................. t0000304 22 3144
...........TAAAGTGCTGACAGTGCAGA................................................... t0000763 20 808
...........TAAAGTGCTGACAGTGCAGATAG................................................ t0002847 23 107
...........TAAAGTGCTGACAGTGCAG.................................................... t0003494 19 77
...........TAAAGTGCTGACAGTGCAGATAGT............................................... t0011557 24 13
...........TAAAGTGCTGACAGTGCA..................................................... t0204587 18 1
............AAAGTGCTGACAGTGCAGAT.................................................. t0014577 20 9
............AAAGTGCTGACAGTGCAGATA................................................. t0019853 21 6
............AAAGTGCTGACAGTGCAGA................................................... t0041908 19 2
.............AAGTGCTGACAGTGCAGATA................................................. t0048836 20 2
.............AAGTGCTGACAGTGCAGAT.................................................. t0057763 19 2
..............AGTGCTGACAGTGCAGATA................................................. t0208633 19 1
...............GTGCTGACAGTGCAGATA................................................. t0038601 18 2
.................................................TACCGCACTGTGGGTACTTGCT........... t0003595 22 74
.................................................TACCGCACTGTGGGTACTTG............. t0018816 20 6
.................................................TACCGCACTGTGGGTACTTGC............ t0024619 21 4
.................................................TACCGCACTGTGGGTACTTGCTG.......... t0033619 23 3
..................................................ACCGCACTGTGGGTACTTGCT........... t0011626 21 13
..................................................ACCGCACTGTGGGTACTTGCTG.......... t0037187 22 3
..................................................ACCGCACTGTGGGTACTTGCTGC......... t0105406 23 1
...................................................CCGCACTGTGGGTACTTGCTGC......... t0001342 22 337
...................................................CCGCACTGTGGGTACTTGCTG.......... t0001491 21 285
...................................................CCGCACTGTGGGTACTTGCT........... t0002642 20 119
...................................................CCGCACTGTGGGTACTTGCTGCT........ t0018265 23 7
...................................................CCGCACTGTGGGTACTTGC............ t0019123 19 6
...................................................CCGCACTGTGGGTACTTG............. t0200859 18 1
>mml-mir-107
CTCTCTGCTTTCAGCTTCTTTACAGTGTTGCCTTGTGGCATGGAGTTCAAGCAGCATTGTACAGGGCTATCAAAGCACAGA mml-mir-107 81
.(((.((((((.((((.((.(((((((((((.(((.(((.....))))))))))))))))).))))))...)))))).))) structure -29.60
*************************************************AGCAGCATTGTACAGGGCTATCA********* mml-miR-107 23
................................................AAGCAGCATTGTACAGGGCTAT........... t0005825 22 36
................................................AAGCAGCATTGTACAGGGCTATCA......... t0054748 24 2
................................................AAGCAGCATTGTACAGGGCT............. t0203773 20 1
.................................................AGCAGCATTGTACAGGGCTAT........... t0000025 21 111868
.................................................AGCAGCATTGTACAGGGCTA............ t0000140 20 9483
.................................................AGCAGCATTGTACAGGGCTATCA......... t0000159 23 7779
.................................................AGCAGCATTGTACAGGGCTATC.......... t0000324 22 2840
.................................................AGCAGCATTGTACAGGGCT............. t0002610 19 121
.................................................AGCAGCATTGTACAGGGCTATCAA........ t0007330 24 26
.................................................AGCAGCATTGTACAGGGC.............. t0016976 18 7
..................................................GCAGCATTGTACAGGGCTAT........... t0004225 20 58
..................................................GCAGCATTGTACAGGGCTATCA......... t0028134 22 4
..................................................GCAGCATTGTACAGGGCTA............ t0031757 19 3
..................................................GCAGCATTGTACAGGGCT............. t0068595 18 1
...................................................CAGCATTGTACAGGGCTAT........... t0008585 19 20
...................................................CAGCATTGTACAGGGCTATCA......... t0137361 21 1
...................................................CAGCATTGTACAGGGCTATC.......... t0216754 20 1
....................................................AGCATTGTACAGGGCTAT........... t0009012 18 19
....................................................AGCATTGTACAGGGCTATCA......... t0191058 20 1
>mml-mir-10a
GATCTGTCTGTCTTCTGTATATACCCTGTAGATCCGAATTTGTGTAAGGAATTTTGTGGTCACAAATTCGTATCTAGGGGAATATGTAGTTGACATAAACACTCCGCTC mml-mir-10a 109
....(((.((((..((((((((.((((.(((((.((((((((((................)))))))))).))))))))).))))))))..))))...)))........ structure -32.39
*********************TACCCTGTAGATCCGAATTTGTG***************************************************************** mml-miR-10a 23
....................ATACCCTGTAGATCCGAATTTGT.................................................................. t0027722 23 4
....................ATACCCTGTAGATCCGAATTTG................................................................... t0184521 22 1
.....................TACCCTGTAGATCCGAATTTGT.................................................................. t0000610 22 1111
.....................TACCCTGTAGATCCGAATTTGTG................................................................. t0001101 23 438
.....................TACCCTGTAGATCCGAATTTG................................................................... t0001988 21 181
.....................TACCCTGTAGATCCGAATTTGTGT................................................................ t0003891 24 65
.....................TACCCTGTAGATCCGAATTT.................................................................... t0007061 20 27
.....................TACCCTGTAGATCCGAATT..................................................................... t0035160 19 3
......................ACCCTGTAGATCCGAATTTGT.................................................................. t0005227 21 42
......................ACCCTGTAGATCCGAATTTGTG................................................................. t0005768 22 36
......................ACCCTGTAGATCCGAATTTGTGT................................................................ t0007972 23 23
......................ACCCTGTAGATCCGAATTTG................................................................... t0030134 20 3
.......................CCCTGTAGATCCGAATTTGTGT................................................................ t0055523 22 2
...........................................................TCACAAATTCGTATCTAGGGGA............................ t0211599 22 1
..............................................................CAAATTCGTATCTAGGGGAA........................... t0086470 20 1
..............................................................CAAATTCGTATCTAGGGGA............................ t0168630 19 1
...............................................................AAATTCGTATCTAGGGGAAT.......................... t0050084 20 2
>mml-mir-10b
CCAGAGGTTGTAACGTTGTCTATATATACCCTGTAGAACCGAATTTGTGTGGTATCCATATAGTCACAGATTCGATTCTAGGGGAATATATGGTCGATGCAAAAACTTCA mml-mir-10b 110
...((((((....(((((.((((((((.((((.(((((.((((((((((..(((....)))...)))))))))).))))))))).)))))))).)))))....)))))). structure -44.70
**************************TACCCTGTAGAACCGAATTTGTG************************************************************* mml-miR-10b 23
..........................TACCCTGTAGAACCGAATTTGT.............................................................. t0028425 22 4
..........................TACCCTGTAGAACCGAATTTG............................................................... t0112182 21 1
...........................ACCCTGTAGAACCGAATTTGTGT............................................................ t0109105 23 1
>mml-mir-1185
CCGCTCTTTGGTACTTGAAGAGAGGATACCCTTTGTATGTTCACTTGATTAATGGTGAATATACAGGGGGAGACTCTTATTTGCGTATCAAACTCTGTCGGGGAAGGCGC mml-mir-1185 110
.((((..(((((((.(((((((((..(.(((((((((((((((((........))))))))))))))))))..))))).)))).))))))).(((.....)))..)))). structure -43.70
********************AGAGGATACCCTTTGTATGT********************************************************************** mml-miR-1185 20
....................AGAGGATACCCTTTGTATGTTCA................................................................... t0003607 23 73
....................AGAGGATACCCTTTGTATGTTC.................................................................... t0004890 22 46
....................AGAGGATACCCTTTGTATGTT..................................................................... t0014013 21 10
.........................................................AATATACAGGGGGAGACTCTTAT.............................. t0004919 23 46
.........................................................AATATACAGGGGGAGACTCTTA............................... t0007207 22 26
.........................................................AATATACAGGGGGAGACTCTT................................ t0013650 21 10
.........................................................AATATACAGGGGGAGACTCTTATT............................. t0025815 24 4
.........................................................AATATACAGGGGGAGACTCT................................. t0045509 20 2
..........................................................ATATACAGGGGGAGACTCTTAT.............................. t0003446 22 79
..........................................................ATATACAGGGGGAGACTCTTA............................... t0007905 21 23
..........................................................ATATACAGGGGGAGACTCTTATT............................. t0010685 23 15
..........................................................ATATACAGGGGGAGACTCTT................................ t0012498 20 12
..........................................................ATATACAGGGGGAGACTCTTATTT............................ t0012577 24 11
>mml-mir-1226
GTGAGGGCATGCAGGCCTGGATGGGGCAGCTGGGATGGTCCAAAAGGGTGGCCTCACCAGCCCTGTGTTCCCTAG mml-mir-1226 75
...((((.(((((((.((((.((((((.(((.((.....)).....))).)))))))))).))))))).)))).. structure -36.90
*****************************************************TCACCAGCCCTGTGTTCCCTAG mml-miR-1226 22
.....................................................TCACCAGCCCTGTGTTCCCTAG t0216553 22 1
>mml-mir-122a
CCTTAGCAGAGCTGTGGAGTGTGACAATGGTGTTTGTGTCTAAACTATCAAACGCCATTATCACACTAAATAGCTACTACTAGGC mml-mir-122a 85
.(((((.((((((((..(((((((.(((((((((((.((....))...))))))))))).)))))))..)))))).)).))))). structure -40.00
**************TGGAGTGTGACAATGGTGTTTG************************************************* mml-miR-122a 22
..............TGGAGTGTGACAATGGTGTTTG................................................. t0010651 22 15
..............TGGAGTGTGACAATGGTGTTT.................................................. t0013574 21 10
..............TGGAGTGTGACAATGGTGTTTGT................................................ t0053785 23 2
>mml-mir-1235
GTGGGCCTGGGTCGGTGGGGACGGGGCGGCTGGGCGTGCCCTGCGGCCGCTGCTCTAACCGCACCGTCCCCCAG mml-mir-1235 74
.((((....((.(((((.((..((((((((.((.(((.....))).))))))))))..)).))))).)))))). structure -42.50
*****************************************************TCTAACCGCACCGTCCCCCAG mml-miR-1235 21
.......TGGGTCGGTGGGGACGGGGCGG............................................. t0178134 22 1
..............GTGGGGACGGGGCGGCTGGG........................................ t0085424 20 1
.....................................................TCTAACCGCACCGTCCCCCAG t0201769 21 1
>mml-mir-1241
GTGAGGGGGCTGGCATGGCGAGGAGGCGCCAGAGAAGCCATAGTGTGGGGATGGGCTGCACACTCACCTCTCTGTGCCTTCCAG mml-mir-1241 84
.......((..(((((((.((((.(((.........)))..((((((.((.....)).))))))..)))).)))))))..)).. structure -35.00
**************************************************************CTCACCTCTCTGTGCCTTCCAG mml-miR-1241 22
....................AGGAGGCGCCAGAGAAGCCATAGTG....................................... t0162841 25 1
>mml-mir-1249
CATCCTGCTCCTCAGATTCTTGTTGGCATGGGGAGGAGGGAGGAGATGGGCCAAGTTCCCTCTGGCTGGAACGCCCTTCCCCCCCTTCTTCACCTGGCGAACTCCTACTCGT mml-mir-1249 112
....(((.....)))......(((.((..(((((((((((.((.((.((((...(((((........))))))))).)).))))))))))).))..)).))).......... structure -41.70
**********************************************************************ACGCCCTTCCCCCCCTTCTTCA******************** mml-miR-1249 22
.................................AGGAGGGAGGAGATGGGCCAAGTT....................................................... t0017234 24 7
.................................AGGAGGGAGGAGATGGGCCAAGTTC...................................................... t0030808 25 3
.................................AGGAGGGAGGAGATGGGCCAAGT........................................................ t0056873 23 2
......................................................................ACGCCCTTCCCCCCCTTCTTCA.................... t0012911 22 11
......................................................................ACGCCCTTCCCCCCCTTCTT...................... t0023624 20 5
......................................................................ACGCCCTTCCCCCCCTTCT....................... t0026782 19 4
......................................................................ACGCCCTTCCCCCCCTTCTTC..................... t0028011 21 4
>mml-mir-124a-1
ATCAAGATCAGAGGCTCTGCCCTCCGTGTTCACAGCGGACCTTGATTTAATGTCATACAATTAAGGCACGCGGTGAATGCCAAGAGCGGAGCCTACGGCTGCACTTGAA mml-mir-124a-1 109
.(((((..((((((((((((.((..((((((((.(((..((((((((...........))))))))..))).))))))))..)).)))))))))....)))..))))). structure -48.00
************************************************************TTAAGGCACGCGGTGAATGCCA*************************** mml-miR-124a 22
.............................................................TAAGGCACGCGGTGAATGCCAA.......................... t0022725 22 5
.............................................................TAAGGCACGCGGTGAATGCCA........................... t0049487 21 2
.............................................................TAAGGCACGCGGTGAATGC............................. t0069511 19 1
>mml-mir-124a-2
AGGCCTCTCTCTCCGTGTTCACAGCGGACCTTGATTTAAATGTCCATACAATTAAGGCACGCGGTGAATGCCAAGAATGGGGCTG mml-mir-124a-2 85
.((((((..(((..((((((((.(((..((((((((.............))))))))..))).))))))))..)))..)))))). structure -35.92
***************************************************TTAAGGCACGCGGTGAATGCCA************ mml-miR-124a 22
....................................................TAAGGCACGCGGTGAATGCCAA........... t0022725 22 5
....................................................TAAGGCACGCGGTGAATGCCA............ t0049487 21 2
....................................................TAAGGCACGCGGTGAATGC.............. t0069511 19 1
>mml-mir-1250
TCTCGCTGGCCTGGAAGGTGACGGTGCTGAATGTGGCCTTTTTGCCTTTTCCAAAGGCCACATTTTCCAGCCCATTCACCCTTCCAGAGCCCTCTGAGGTGGCCTAGGCC mml-mir-1250 110
(((((..((((((((((((((.((.((((((((((((((((...........))))))))))))...))))))..))).)))))))).)))...))))).(((....))) structure -53.30
********************ACGGTGCTGAATGTGGCCTT********************************************************************** mml-miR-1250 20
...................GACGGTGCTGAATGTGGCCTTT..................................................................... t0207054 22 1
....................ACGGTGCTGAATGTGGCCTTT..................................................................... t0021813 21 5
....................ACGGTGCTGAATGTGGCCTTTT.................................................................... t0151575 22 1
>mml-mir-1255a
NNNNNNNGAGTTGCTTCTCAAGGATGAGCAAAGGAAGTAGTTTTTTTAGATTCCAAAGAAACTACCTACTTTGCTCATCTTTGAGAAGCAACTCTTTATCCATTAAAATTT mml-mir-1255a 111
.......((((((((((((((((((((((((((...(((((((((((.......)))))))))))...))))))))))))))))))))))))))................. structure -56.20
********************AGGATGAGCAAAGGAAGTAGT********************************************************************** mml-miR-1255a 21
...................AAGGATGAGCAAAGGAAGTAGT...................................................................... t0053220 22 2
....................AGGATGAGCAAAGGAAGTAGTT..................................................................... t0000768 22 804
....................AGGATGAGCAAAGGAAGTAGT...................................................................... t0002156 21 160
....................AGGATGAGCAAAGGAAGTAGTTT.................................................................... t0003065 23 96
....................AGGATGAGCAAAGGAAGTAG....................................................................... t0005548 20 38
....................AGGATGAGCAAAGGAAGTA........................................................................ t0024256 19 4
....................AGGATGAGCAAAGGAAGTAGTTTT................................................................... t0027963 24 4
....................AGGATGAGCAAAGGAAGT......................................................................... t0034634 18 3
....................AGGATGAGCAAAGGAAGTAGTTTTT.................................................................. t0046646 25 2
.....................GGATGAGCAAAGGAAGTAGTTT.................................................................... t0002381 22 138
.....................GGATGAGCAAAGGAAGTAGTT..................................................................... t0002710 21 115
.....................GGATGAGCAAAGGAAGTAGTTTT................................................................... t0010132 23 16
.....................GGATGAGCAAAGGAAGTAGT...................................................................... t0014495 20 9
.....................GGATGAGCAAAGGAAGTAG....................................................................... t0029157 19 3
.....................GGATGAGCAAAGGAAGTAGTTTTT.................................................................. t0080754 24 1
......................GATGAGCAAAGGAAGTAGTTT.................................................................... t0016618 21 8
......................GATGAGCAAAGGAAGTAGTTTT................................................................... t0017546 22 7
......................GATGAGCAAAGGAAGTAGTTTTT.................................................................. t0192622 23 1
.......................ATGAGCAAAGGAAGTAGTTTTT.................................................................. t0007298 22 26
.......................ATGAGCAAAGGAAGTAGTTTT................................................................... t0015167 21 9
.......................ATGAGCAAAGGAAGTAGTTT.................................................................... t0056830 20 2
..........................................................AAACTACCTACTTTGCTCATCTT.............................. t0051117 23 2
............................................................ACTACCTACTTTGCTCATCTTT............................. t0052546 22 2
.............................................................CTACCTACTTTGCTCATCTTTG............................ t0012068 22 12
.............................................................CTACCTACTTTGCTCATCTTT............................. t0148950 21 1
>mml-mir-1255b
CTTCACTAGGAGTTGCTTCTTACGGATAAGCAAAGAAAGTGGTTTGAGCCTCAGGAAACCACTTTCTTTGCTCATCTGTAAGGAGCAACTCCTTATCTGTTCAAGTTTTATC mml-mir-1255b 112
.......((((((((((((((((((((.(((((((((((((((((..........))))))))))))))))).))))))))))))))))))))................... structure -58.60
********************TACGGATAAGCAAAGAAAGTGG********************************************************************** mml-miR-1255b 22
....................TACGGATAAGCAAAGAAAGTGG...................................................................... t0005679 22 37
....................TACGGATAAGCAAAGAAAGTG....................................................................... t0010760 21 14
....................TACGGATAAGCAAAGAAAGTGGT..................................................................... t0013192 23 11
....................TACGGATAAGCAAAGAAAGT........................................................................ t0137973 20 1
.....................ACGGATAAGCAAAGAAAGTGGT..................................................................... t0047177 22 2
.....................ACGGATAAGCAAAGAAAGTGG...................................................................... t0079491 21 1
......................CGGATAAGCAAAGAAAGTGGTT.................................................................... t0009090 22 19
......................CGGATAAGCAAAGAAAGTGGTTT................................................................... t0055252 23 2
>mml-mir-125a
TGCCAGTCTCTGGGTCCCTGAGACCCTTTAACCTGTGAGGACATCCAGGGTCACAGGTGAGGTTCTTGGGAGCCTGGCGTCTGGCC mml-mir-125a 86
.(((((.(.(..((..((..(((.((((..((((((((((....))....)))))))))))).)))..))..))..).).))))). structure -47.10
**************TCCCTGAGACCCTTTAACCTGTGA************************************************ mml-miR-125a-5p 24
****************************************************ACAGGTGAGGTTCTTGGGAGCC************ mml-miR-125a-3p 22
..............TCCCTGAGACCCTTTAACCTGT.................................................. t0001576 22 262
..............TCCCTGAGACCCTTTAACCTGTG................................................. t0002773 23 111
..............TCCCTGAGACCCTTTAACCTG................................................... t0010810 21 14
..............TCCCTGAGACCCTTTAACCTGTGA................................................ t0013800 24 10
..............TCCCTGAGACCCTTTAACCT.................................................... t0209808 20 1
....................................................ACAGGTGAGGTTCTTGGGAGCC............ t0107746 22 1
....................................................ACAGGTGAGGTTCTTGGGAG.............. t0200148 20 1
....................................................ACAGGTGAGGTTCTTGGGAGC............. t0211064 21 1
>mml-mir-125b-1
TGCGCTCCTCTCAGTCCCTGAGACCCTAACTTGTGATGTTTACCGTTTAAATCCACGGGTTAGGCTCTTGGGAGCTGCGAGTCGTGCT mml-mir-125b-1 88
.((((..(((.(((..((..(((.(((((((((((..(((((.....))))).))))))))))).)))..))..))).)))..)))). structure -43.40
**************TCCCTGAGACCCTAACTTGTGA**************************************************** mml-miR-125b 22
..............TCCCTGAGACCCTAACTTGTGA.................................................... t0002557 22 125
..............TCCCTGAGACCCTAACTTGTG..................................................... t0007121 21 27
..............TCCCTGAGACCCTAACTTGT...................................................... t0029272 20 3
..............TCCCTGAGACCCTAACTTGTGAT................................................... t0048157 23 2
>mml-mir-125b-2
ACCAGACTTTTCCTAGTCCCTGAGACCCTAACTTGTGAGGTATTTTAGTAACATCACAAGTCAGGCTCTTGGGACCTAGGCGGAGGGGA mml-mir-125b-2 89
.((...(((..(((((..((..(((.(((.((((((((..(((....)))...)))))))).))).)))..))..)))))..))).)). structure -40.60
****************TCCCTGAGACCCTAACTTGTGA*************************************************** mml-miR-125b 22
................TCCCTGAGACCCTAACTTGTGA................................................... t0002557 22 125
................TCCCTGAGACCCTAACTTGTG.................................................... t0007121 21 27
................TCCCTGAGACCCTAACTTGT..................................................... t0029272 20 3
.......................................................ACAAGTCAGGCTCTTGGGACC............. t0147676 21 1
.......................................................ACAAGTCAGGCTCTTGGGA............... t0162141 19 1
>mml-mir-126
CGCTGGTGATGGGACATTATTACTTTTGGTACGCGCTGTGACACTTCAAACTCGTACCGTGAGTAATAATGCGCTGTCCACAGCA mml-mir-126 85
.((((..((((((.(((((((((((.(((((((.(...(((....)))..).))))))).)))))))))))).)))))..)))). structure -36.50
***************************************************TCGTACCGTGAGTAATAATGCG************ mml-miR-126 22
.............ACATTATTACTTTTGGTACGCG.................................................. t0023823 22 5
.............ACATTATTACTTTTGGTACG.................................................... t0165834 20 1
..............CATTATTACTTTTGGTACGCG.................................................. t0000789 21 759
..............CATTATTACTTTTGGTACGC................................................... t0007136 20 27
..............CATTATTACTTTTGGTACGCGC................................................. t0011517 22 13
..............CATTATTACTTTTGGTACGCGCT................................................ t0026372 23 4
..............CATTATTACTTTTGGTACG.................................................... t0170408 19 1
...............ATTATTACTTTTGGTACGCG.................................................. t0033690 20 3
...............ATTATTACTTTTGGTACGCGC................................................. t0117451 21 1
...............ATTATTACTTTTGGTACGCGCT................................................ t0161660 22 1
..................................................CTCGTACCGTGAGTAATAATGCG............ t0007263 23 26
..................................................CTCGTACCGTGAGTAATAATGC............. t0037752 22 2
..................................................CTCGTACCGTGAGTAATAAT............... t0168669 20 1
...................................................TCGTACCGTGAGTAATAATGCG............ t0003208 22 89
...................................................TCGTACCGTGAGTAATAATGC............. t0027155 21 4
...................................................TCGTACCGTGAGTAATAATGCGC........... t0033862 23 3
...................................................TCGTACCGTGAGTAATAAT............... t0042376 19 2
....................................................CGTACCGTGAGTAATAATGCG............ t0002182 21 158
....................................................CGTACCGTGAGTAATAATGCGC........... t0029789 22 3
....................................................CGTACCGTGAGTAATAATGC............. t0030043 20 3
....................................................CGTACCGTGAGTAATAATG.............. t0038421 19 2
....................................................CGTACCGTGAGTAATAAT............... t0113011 18 1
.....................................................GTACCGTGAGTAATAATGCG............ t0015710 20 8
.....................................................GTACCGTGAGTAATAATG.............. t0162138 18 1
>mml-mir-1260b
GTGGCTGCTGCTCTCCGTTTATCCCACCACTGCCACCATTATTGCTACTGTTCAGCAGGTGCTGCTGGTGGTGATGGTGATAGTCTGGTGGGGGCGGTGGGGCTGCTG mml-mir-1260b 108
......((.(((((((((...(((((((((((.(((((((((..(((.....((((....)))).)))..))))))))).))))..))))))))))).))))).)).. structure -52.20
********************ATCCCACCACTGCCACCA********************************************************************** mml-miR-1260b 18
....................ATCCCACCACTGCCACCATT.................................................................... t0015833 20 8
....................ATCCCACCACTGCCACCA...................................................................... t0033060 18 3
....................ATCCCACCACTGCCACCAT..................................................................... t0053952 19 2
.....................TCCCACCACTGCCACCATTAT.................................................................. t0136743 21 1
.....................TCCCACCACTGCCACCATTA................................................................... t0167783 20 1
>mml-mir-1262
TTGACCATAAAAAATAAATTCTGTGAATTTCATCCTTCTATAAATTCATCCATCACATTATCTAGAATGGTGATGGGTGAATTTGTAGAAGGATGAGAGTCAAAGAATCCTT mml-mir-1262 112
.................(((((.(((.((((((((((((((((((((((((((((((((......))).))))))))))))))))))))))))))))).))).))))).... structure -51.80
**********************************************************************TGATGGGTGAATTTGTAGAAGG******************** mml-miR-1262 22
...................................TTCTATAAATTCATCCATCACA....................................................... t0014305 22 9
...................................TTCTATAAATTCATCCATCAC........................................................ t0054145 21 2
...................................TTCTATAAATTCATCCATCA......................................................... t0082163 20 1
......................................................................TGATGGGTGAATTTGTAGAAGG.................... t0000553 22 1298
......................................................................TGATGGGTGAATTTGTAGAAGGA................... t0001052 23 480
......................................................................TGATGGGTGAATTTGTAGAAG..................... t0002452 21 133
......................................................................TGATGGGTGAATTTGTAGAAGGAT.................. t0003854 24 66
......................................................................TGATGGGTGAATTTGTAGAA...................... t0011486 20 13
......................................................................TGATGGGTGAATTTGTAGA....................... t0016192 19 8
.......................................................................GATGGGTGAATTTGTAGAAGGA................... t0035047 22 3
.......................................................................GATGGGTGAATTTGTAGAAGG.................... t0053649 21 2
........................................................................ATGGGTGAATTTGTAGAAGGAT.................. t0033301 22 3
>mml-mir-127
TGTGATCACTGTCTCCAGCCTGCTGAAGCTCAGAGGGCTCTGATTCAGAAAGATCATCGGATCCGTCTGAGCTTGGCTGGTCGGAAGTCTCCTCATC mml-mir-127 97
...(((..(((...((((((.....(((((((((.((.((((((((.....))..)))))).)).))))))))))))))).)))..)))........ structure -39.80
********************************************************TCGGATCCGTCTGAGCTTGGCT******************* mml-miR-127 22
......................CTGAAGCTCAGAGGGCTCTGA...................................................... t0015742 21 8
......................CTGAAGCTCAGAGGGCTCTGAT..................................................... t0025426 22 4
......................CTGAAGCTCAGAGGGCTCTG....................................................... t0147312 20 1
........................GAAGCTCAGAGGGCTCTGATT.................................................... t0035477 21 3
........................GAAGCTCAGAGGGCTCTGATTC................................................... t0082540 22 1
.........................AAGCTCAGAGGGCTCTGATT.................................................... t0044944 20 2
......................................................CATCGGATCCGTCTGAGCTTGG..................... t0101104 22 1
........................................................TCGGATCCGTCTGAGCTTGGCT................... t0000687 22 928
........................................................TCGGATCCGTCTGAGCTTGGCTG.................. t0012996 23 11
........................................................TCGGATCCGTCTGAGCTTGGC.................... t0013186 21 11
........................................................TCGGATCCGTCTGAGCTTGG..................... t0114793 20 1
........................................................TCGGATCCGTCTGAGCTTG...................... t0161360 19 1
.........................................................CGGATCCGTCTGAGCTTGGCT................... t0053678 21 2
..........................................................GGATCCGTCTGAGCTTGGCT................... t0043359 20 2
>mml-mir-1271
CCCCAGCACCCAGATCAGTGCTTGGCACCTAGCAAGCACTCAGTAAATACTTGTTGAGTGCCTGCTATGTGCCGGGCATTGTGCTGAGGGCTTTGTGGGGATCCAGAGG mml-mir-1271 109
(((((((.(((((..(((((((((((((.(((((.(((((((((((....))))))))))).))))).)))))))))))))..))).))))....)))))......... structure -59.70
********************CTTGGCACCTAGCAAGCACTCA******************************************************************* mml-miR-1271 22
....................CTTGGCACCTAGCAAGCACTCA................................................................... t0002045 22 173
....................CTTGGCACCTAGCAAGCACT..................................................................... t0008881 20 19
....................CTTGGCACCTAGCAAGCACTC.................................................................... t0010066 21 16
....................CTTGGCACCTAGCAAGCAC...................................................................... t0035988 19 3
.....................TTGGCACCTAGCAAGCACTCA................................................................... t0019502 21 6
........................................................AGTGCCTGCTATGTGCCGGGCA............................... t0017251 22 7
........................................................AGTGCCTGCTATGTGCCGGGCAT.............................. t0114629 23 1
........................................................AGTGCCTGCTATGTGCCGGG................................. t0173271 20 1
........................................................AGTGCCTGCTATGTGCCG................................... t0179131 18 1
>mml-mir-1277
GCAGAAATGCAGTATCCATTTCTAACCTCCCAAATATATATATATATGTACGTATGTGTATATAAATGTATACGTAGATATATATGTATTTTTGGTGGGTTTAATTTT mml-mir-1277 108
..(((((((.......)))))))((((..(((((.((((((((((((.((((((((..(......)..)))))))).)))))))))))).)))))..))))....... structure -39.60
**********************************************************************TACGTAGATATATATGTATTT***************** mml-miR-1277 21
................................AATATATATATATATGTACGTA...................................................... t0079980 22 1
.................................ATATATATATATATGTACGTATG.................................................... t0058600 23 2
..................................TATATATATATATGTACGTATG.................................................... t0001685 22 236
..................................TATATATATATATGTACGTAT..................................................... t0003531 21 76
..................................TATATATATATATGTACGTATGT................................................... t0009558 23 17
..................................TATATATATATATGTACGTA...................................................... t0014769 20 9
..................................TATATATATATATGTACGT....................................................... t0032999 19 3
....................................TATATATATATGTACGTATGT................................................... t0096901 21 1
....................................TATATATATATGTACGTA...................................................... t0122731 18 1
....................................TATATATATATGTACGTAT..................................................... t0169212 19 1
.....................................ATATATATATGTACGTAT..................................................... t0113338 18 1
.....................................................................ATACGTAGATATATATGTATTT................. t0016225 22 8
.....................................................................ATACGTAGATATATATGTATT.................. t0024198 21 4
.....................................................................ATACGTAGATATATATGTATTTT................ t0040444 23 2
.....................................................................ATACGTAGATATATATGTAT................... t0106836 20 1
......................................................................TACGTAGATATATATGTATTTT................ t0001082 22 456
......................................................................TACGTAGATATATATGTATTT................. t0002752 21 113
......................................................................TACGTAGATATATATGTATT.................. t0004893 20 46
......................................................................TACGTAGATATATATGTAT................... t0009415 19 18
......................................................................TACGTAGATATATATGTATTTTT............... t0031250 23 3
.......................................................................ACGTAGATATATATGTATTTT................ t0035596 21 3
.......................................................................ACGTAGATATATATGTATTTTT............... t0162013 22 1
........................................................................CGTAGATATATATGTATTTT................ t0178293 20 1
>mml-mir-1284
TATAAGCCAGTTTAATGTTTTCTGTACAGACCCTGGCTTTTCTTAAATTTTATATATTGGAAAGCCCATGTTTGTATTGGAAACTGCTGGTTTCTTTCATATTGAAAATC mml-mir-1284 110
...((((((((.....((((((.((((((((...((((((((................))))))))...)))))))).)))))).)))))))).((((.....))))... structure -34.39
********************TCTGTACAGACCCTGGCTTT********************************************************************** mml-miR-1284 20
....................TCTGTACAGACCCTGGCTTTT..................................................................... t0004414 21 54
....................TCTGTACAGACCCTGGCTTTTC.................................................................... t0006280 22 32
....................TCTGTACAGACCCTGGCTTT...................................................................... t0011449 20 13
....................TCTGTACAGACCCTGGCTTTTCT................................................................... t0014883 23 9
....................TCTGTACAGACCCTGGCTT....................................................................... t0029630 19 3
............................................................AAAGCCCATGTTTGTATTGGA............................. t0060476 21 1
>mml-mir-128a
TGAGCTGTTGGATTCGGGGCCGTAGCACTGTCTGAGAGGTTTACATTTCTCACAGTGAACCGGTCTCTTTTTCAGCTGCTTC mml-mir-128a 82
.((((.((((((...(((((((...((((((..(((((((....)))))))))))))...)))))))...)))))).)))). structure -35.90
*************************************************TCACAGTGAACCGGTCTCTTTT*********** mml-miR-128a 22
..............CGGGGCCGTAGCACTGTCTGA............................................... t0019104 21 6
..............CGGGGCCGTAGCACTGTCTGAGA............................................. t0112377 23 1
...............GGGGCCGTAGCACTGTCTGA............................................... t0099337 20 1
................................................CTCACAGTGAACCGGTCTCTTTT........... t0030293 23 3
................................................CTCACAGTGAACCGGTCTCTTT............ t0041824 22 2
................................................CTCACAGTGAACCGGTCTCTT............. t0089903 21 1
.................................................TCACAGTGAACCGGTCTCTTT............ t0000117 21 12411
.................................................TCACAGTGAACCGGTCTCTTTT........... t0000198 22 5891
.................................................TCACAGTGAACCGGTCTCTT............. t0000834 20 697
.................................................TCACAGTGAACCGGTCTCTTTTT.......... t0000931 23 600
.................................................TCACAGTGAACCGGTCTCT.............. t0002015 19 177
.................................................TCACAGTGAACCGGTCTC............... t0049219 18 2
.................................................TCACAGTGAACCGGTCTCTTTTTC......... t0062873 24 1
..................................................CACAGTGAACCGGTCTCTTT............ t0017692 20 7
..................................................CACAGTGAACCGGTCTCTTTT........... t0020670 21 6
..................................................CACAGTGAACCGGTCTCTTTTT.......... t0036581 22 3
...................................................ACAGTGAACCGGTCTCTTT............ t0017374 19 7
...................................................ACAGTGAACCGGTCTCTTTT........... t0019588 20 6
...................................................ACAGTGAACCGGTCTCTT............. t0194387 18 1
....................................................CAGTGAACCGGTCTCTTTT........... t0118482 19 1
>mml-mir-128b
TGTGCAGTGGGAAGGGGGGCCGATACACTGTACGAGAGTGAGTAGCAGGTCTCACAGTGAACCGGTCTCTTTCCCTACTGTGTC mml-mir-128b 84
.(..(((((((.((((((((((...((((((..((((.(........).))))))))))...)))))))))).)))))))..). structure -39.40
***************************************************TCACAGTGAACCGGTCTCTTT************ mml-miR-128b 21
.............GGGGGGCCGATACACTGTACG.................................................. t0071559 21 1
..................................................CTCACAGTGAACCGGTCTCTTT............ t0041824 22 2
..................................................CTCACAGTGAACCGGTCTCTT............. t0089903 21 1
...................................................TCACAGTGAACCGGTCTCTTT............ t0000117 21 12411
...................................................TCACAGTGAACCGGTCTCTT............. t0000834 20 697
...................................................TCACAGTGAACCGGTCTCT.............. t0002015 19 177
...................................................TCACAGTGAACCGGTCTCTTTC........... t0008908 22 19
...................................................TCACAGTGAACCGGTCTC............... t0049219 18 2
....................................................CACAGTGAACCGGTCTCTTT............ t0017692 20 7
.....................................................ACAGTGAACCGGTCTCTTT............ t0017374 19 7
.....................................................ACAGTGAACCGGTCTCTT............. t0194387 18 1
>mml-mir-129-2
CTGCCCTTCGTGAATCTTTTTGCGGTCTGGGCTTGCTGTACATAACTCAATAGCCGGAAGCCCTTACCCCAAAAAGCATTCGCGGAGGGCGC mml-mir-129-2 92
..((((((((((((((((((((.(((..(((((((((((..........)))))...))))))..))).))))))).))))))))))))).. structure -49.00
***************CTTTTTGCGGTCTGGGCTTGC******************************************************** mml-miR-129 21
.........................................................AAGCCCTTACCCCAAAAAGCAT............. t0022562 22 5
.........................................................AAGCCCTTACCCCAAAAAGCA.............. t0133019 21 1
.........................................................AAGCCCTTACCCCAAAAAGCATT............ t0196281 23 1
..........................................................AGCCCTTACCCCAAAAAGCATT............ t0062092 22 1
>mml-mir-1296
GAATCACCTACCTAACTGGGTTAGGGCCCTGGCTCCATCTCCTTTAGGAAAACCTTCTGTGGGGAGTGGGGCTTCGACCCTAACCCAGGTGGGCTGTAACACTGCTGTATTT mml-mir-1296 112
....(((((((((....(((((((((.(..((((((((..(((.(((((.....))))).)))..))))))))..).)))))))))))))))).))................ structure -50.50
********************TTAGGGCCCTGGCTCCATCTCCT********************************************************************* mml-miR-1296 23
....................TTAGGGCCCTGGCTCCATCTCC...................................................................... t0050799 22 2
....................TTAGGGCCCTGGCTCCATCTCCT..................................................................... t0066080 23 1
>mml-mir-1304
TAATCCCTTGAGCCCAGTGGTTCGAGGCTACAATGAGATGTGATCCTGCCACATCTCACTGTAGCCTCAAACCCTTGGGCTCAAGCGATTCAGCAAGAATCACACGATTTTC mml-mir-1304 112
.((((.(((((((((((.((((.(((((((((.(((((((((.......))))))))).))))))))).)))).))))))))))).)))).....((((((....)))))). structure -61.60
********************TTCGAGGCTACAATGAGATGTG********************************************************************** mml-miR-1304 22
.................TGGTTCGAGGCTACAATGAGAT......................................................................... t0049696 22 2
....................TTCGAGGCTACAATGAGATGTG...................................................................... t0003136 22 92
....................TTCGAGGCTACAATGAGATGT....................................................................... t0006902 21 28
....................TTCGAGGCTACAATGAGATGTGA..................................................................... t0007882 23 23
....................TTCGAGGCTACAATGAGATG........................................................................ t0013013 20 11
....................TTCGAGGCTACAATGAGAT......................................................................... t0217730 19 1
>mml-mir-130a
TGCTGCTGGCCAGAGCTCTTTTCACATTGTGCTACTGTCTGCACCTGTCACTAGCAGTGCAATGTTAAAAGGGCATTGGCC mml-mir-130a 81
.......((((((.((((((((.((((((..((.(((...((....))...))).))..)))))).)))))))).)))))) structure -34.40
******************************************************CAGTGCAATGTTAAAAGGGC******* mml-miR-130a 20
.....................................................GCAGTGCAATGTTAAAAGGGCAT..... t0028695 23 4
.....................................................GCAGTGCAATGTTAAAAGGGCA...... t0049400 22 2
.....................................................GCAGTGCAATGTTAAAAGGGCATT.... t0052308 24 2
.....................................................GCAGTGCAATGTTAAAAGGG........ t0109865 20 1
.....................................................GCAGTGCAATGTTAAAAGGGC....... t0160921 21 1
......................................................CAGTGCAATGTTAAAAGGGCAT..... t0000294 22 3314
......................................................CAGTGCAATGTTAAAAGGGCATT.... t0000787 23 762
......................................................CAGTGCAATGTTAAAAGGGCA...... t0001297 21 351
......................................................CAGTGCAATGTTAAAAGGGC....... t0007642 20 24
......................................................CAGTGCAATGTTAAAAGGG........ t0028501 19 4
......................................................CAGTGCAATGTTAAAAGG......... t0138303 18 1
.......................................................AGTGCAATGTTAAAAGGGCAT..... t0015628 21 8
.......................................................AGTGCAATGTTAAAAGGGCATT.... t0034576 22 3
>mml-mir-130b
GGCCTGCCCGACACTCTTTCCCTGTTGCACTACTGTGGGCCACTGGGAAGCAGTGCAATGATGAAAGGGCATCGGTCAGGTC mml-mir-130b 82
((((((.((((..(((((((..(((((((((.((.....((....)).)).)))))))))..)))))))..)))).)))))) structure -37.10
**************************************************CAGTGCAATGATGAAAGGGCAT********** mml-miR-130b 22
............ACTCTTTCCCTGTTGCACTACT................................................ t0007427 22 25
............ACTCTTTCCCTGTTGCACTA.................................................. t0046067 20 2
............ACTCTTTCCCTGTTGCACTAC................................................. t0134646 21 1
.............CTCTTTCCCTGTTGCACTACT................................................ t0059020 21 2
.............CTCTTTCCCTGTTGCACTAC................................................. t0070235 20 1
..................................................CAGTGCAATGATGAAAGGGCAT.......... t0000751 22 830
..................................................CAGTGCAATGATGAAAGGGCA........... t0001411 21 308
..................................................CAGTGCAATGATGAAAGGGC............ t0009059 20 19
..................................................CAGTGCAATGATGAAAGGG............. t0012234 19 12
..................................................CAGTGCAATGATGAAAGGGCATC......... t0111740 23 1
...................................................AGTGCAATGATGAAAGGGCAT.......... t0010893 21 14
...................................................AGTGCAATGATGAAAGGGCA........... t0014894 20 9
>mml-mir-132
CCGCCCCCGCGTCTCCAGGGCAACCGTGGCTTTCGATTGTTACTGTGGGAACTGGAGGTAACAGTCTACAGCCATGGTCGCCCCGCAGCACGCCCACGCGC mml-mir-132 101
.(((....((((((.(.((((.(((((((((...((((((((((..(....)....))))))))))...))))))))).)))).).)).))))....))). structure -48.40
**********************************************************TAACAGTCTACAGCCATGGTCG********************* mml-miR-132 22
.....................AACCGTGGCTTTCGATTGTT............................................................ t0032590 20 3
.....................AACCGTGGCTTTCGATTGTTA........................................................... t0034718 21 3
......................ACCGTGGCTTTCGATTGTTACT......................................................... t0035271 22 3
......................ACCGTGGCTTTCGATTGT............................................................. t0159915 18 1
..........................................................TAACAGTCTACAGCCATGGTCG..................... t0009930 22 16
..........................................................TAACAGTCTACAGCCATGGTC...................... t0175348 21 1
...........................................................AACAGTCTACAGCCATGGTCG..................... t0048249 21 2
>mml-mir-133c
GGGAGCCAAATGCTTTGCTAGAGCTGGTAAAATGGAACCAAATCGACTGTCCAATGGATTTGGTCCCCTTCAACCAGCTGTAGCTGTGCATTGATGGCGCCG mml-mir-133c 102
.((.(((((((((...((((.(((((((..((.((.((((((((.(........).)))))))).)).))..))))))).))))...)))))..)))).)). structure -47.50
**********************************************************TTTGGTCCCCTTCAACCAGCTG********************** mml-miR-133c 22
...........................................................TTGGTCCCCTTCAACCAGCTGT..................... t0212442 22 1
>mml-mir-134
CAGGGTGTGTGACTGGTTGACCAGAGGGGCGTGCACTGTGTTCACCCTGTGGGCCACCTAGTCACCAACCCTC mml-mir-134 73
.(((((..((((((((.((.(((.((((....((.....))...)))).)))..)).))))))))..))))). structure -34.90
*******TGTGACTGGTTGACCAGAGGGG******************************************** mml-miR-134 22
......GTGTGACTGGTTGACCAGAGGG............................................. t0181356 22 1
.......TGTGACTGGTTGACCAGAGGGG............................................ t0000741 22 846
.......TGTGACTGGTTGACCAGAGGG............................................. t0001637 21 246
.......TGTGACTGGTTGACCAGAGG.............................................. t0008796 20 20
.......TGTGACTGGTTGACCAGAGGGGCGT......................................... t0024946 25 4
.......TGTGACTGGTTGACCAGAGGGGC........................................... t0039353 23 2
.......TGTGACTGGTTGACCAGAGGGGCG.......................................... t0046772 24 2
.......TGTGACTGGTTGACCAGAGGGGCGTG........................................ t0198123 26 1
........GTGACTGGTTGACCAGAGGG............................................. t0138190 20 1
>mml-mir-135a-1
AGGCCTCGCTGTTCTCTATGGCTTTTTATTCCTATGTGATTCTACTGCTCACTCATATAGGGATTGGAGCCGTGGCGCACGGCGGGGACA mml-mir-135a-1 90
.(.(((((((((.(.((((((((((..((((((((((((.............)))))))))))).)))))))))).).))))))))).). structure -44.72
****************TATGGCTTTTTATTCCTATGTGA*************************************************** mml-miR-135a 23
................TATGGCTTTTTATTCCTATGTGA................................................... t0017580 23 7
................TATGGCTTTTTATTCCTATGTG.................................................... t0023588 22 5
................TATGGCTTTTTATTCCTATGT..................................................... t0033959 21 3
................TATGGCTTTTTATTCCTATG...................................................... t0051335 20 2
......................................................ATATAGGGATTGGAGCCGTGGC.............. t0057873 22 2
......................................................ATATAGGGATTGGAGCCGTGG............... t0217955 21 1
>mml-mir-135a-2
AGATAAATTCACTCTAGTGCTTTATGGCTTTTTATTCCTATGTGATAGTAATAAAGTCTCATGTAGGGATGGAAGCCATGAAATACATTGTGAAAAATCA mml-mir-135a-2 100
.(((...(((((....(((.((((((((((((.((((((((((((.(.(.....).).)))))))))))))))))))))))).)))...)))))..))). structure -35.10
**********************TATGGCTTTTTATTCCTATGTGA******************************************************* mml-miR-135a 23
......................TATGGCTTTTTATTCCTATGTGA....................................................... t0017580 23 7
......................TATGGCTTTTTATTCCTATGTG........................................................ t0023588 22 5
......................TATGGCTTTTTATTCCTATGT......................................................... t0033959 21 3
......................TATGGCTTTTTATTCCTATG.......................................................... t0051335 20 2
>mml-mir-136
TTGGATGAGCCCTCGGAGGACTCCATTTGTTTTGATGATGGATTCTTATGCTCCATCATCGTCTCAAATGAGTCTTCAGAGGGTTCTATCAT mml-mir-136 92
...(((((((((((.((((((((.(((((...((((((((((.........))))))))))...))))))))))))).)))))))).))).. structure -48.10
*******************ACTCCATTTGTTTTGATGATGGA************************************************** mml-miR-136 23
................AGGACTCCATTTGTTTTGATGAT..................................................... t0016352 23 8
................AGGACTCCATTTGTTTTGATGA...................................................... t0159404 22 1
...................ACTCCATTTGTTTTGATGATGGA.................................................. t0001354 23 331
...................ACTCCATTTGTTTTGATGATGG................................................... t0009656 22 17
...................ACTCCATTTGTTTTGATGAT..................................................... t0079529 20 1
...................ACTCCATTTGTTTTGATGATGGATT................................................ t0080046 25 1
...................ACTCCATTTGTTTTGATGATGGAT................................................. t0153459 24 1
....................CTCCATTTGTTTTGATGATGGA.................................................. t0007112 22 27
....................CTCCATTTGTTTTGATGATGG................................................... t0023901 21 5
.......................CATTTGTTTTGATGATGGA.................................................. t0133005 19 1
.....................................................CATCATCGTCTCAAATGAGTCT................. t0008546 22 20
.....................................................CATCATCGTCTCAAATGAGTC.................. t0057423 21 2
......................................................ATCATCGTCTCAAATGAGTCT................. t0015587 21 8
.......................................................TCATCGTCTCAAATGAGTCTTC............... t0203675 22 1
.......................................................TCATCGTCTCAAATGAGTCTT................ t0213040 21 1
........................................................CATCGTCTCAAATGAGTCTT................ t0094646 20 1
>mml-mir-137
GGTCCTCTGACTCTCTTCGGTGACGGGTATTCTTGGGTGGATAATACGGATTACGTTGTTATTGCTTAAGAATACGCGTAGTCGAGGAGAGTACCAGCGGCA mml-mir-137 102
.(.((.((((((((((((((..(((.(((((((((((..(.(((((((.....)).))))))..))))))))))).)))..)))))))))))..))).))). structure -49.10
**********************************************************TTATTGCTTAAGAATACGCGTAG********************* mml-miR-137 23
..........................................................TTATTGCTTAAGAATACGCGTA...................... t0106057 22 1
>mml-mir-138
CGTTGCTGCAGCTGGTGTTGTGAATCAGGCCGACGAGCAGCGCATCCTCTTACCCGGCTATTTCACGACACCAGGGTTGCATCA mml-mir-138 84
.(.(((.((..(((((((((((((...(((((..(((.((......)))))...)))))..))))))))))))).)).))).). structure -36.00
*********AGCTGGTGTTGTGAATCAGGCCG**************************************************** mml-miR-138 23
.........AGCTGGTGTTGTGAATCAGGC...................................................... t0002542 21 126
.........AGCTGGTGTTGTGAATCAGG....................................................... t0002599 20 122
.........AGCTGGTGTTGTGAATCAGGCCG.................................................... t0003302 23 85
.........AGCTGGTGTTGTGAATCAGGCC..................................................... t0007536 22 24
.........AGCTGGTGTTGTGAATCAG........................................................ t0012139 19 12
.........AGCTGGTGTTGTGAATCAGGCCGA................................................... t0019303 24 6
.........AGCTGGTGTTGTGAATCA......................................................... t0152132 18 1
>mml-mir-139
GTGTATTCTACAGTGCACGTGTCTCCAGTGTGGCTCGGAGGCTGGAGACGCGGCCCTGTTGGAGTAAC mml-mir-139 68
...((((((((((.((.((((((((((((.(.......).)))))))))))))).))).))))))).. structure -34.90
******TCTACAGTGCACGTGTCTCCAG**************************************** mml-miR-139-5p 22
*******************************************GGAGACGCGGCCCTGTTGGAGT*** mml-miR-139-3p 22
......TCTACAGTGCACGTGTCTCCAGT....................................... t0001396 23 314
......TCTACAGTGCACGTGTCTCCAG........................................ t0002944 22 102
......TCTACAGTGCACGTGTCTCCA......................................... t0004753 21 48
......TCTACAGTGCACGTGTCTCC.......................................... t0028750 20 3
.........ACAGTGCACGTGTCTCCAG........................................ t0095842 19 1
..........................................TGGAGACGCGGCCCTGTTGGAGT... t0001058 23 473
..........................................TGGAGACGCGGCCCTGTTGGAG.... t0002649 22 118
..........................................TGGAGACGCGGCCCTGTTGGA..... t0006222 21 32
..........................................TGGAGACGCGGCCCTGTTGGAGTA.. t0026860 24 4
..........................................TGGAGACGCGGCCCTGTTG....... t0038936 19 2
..........................................TGGAGACGCGGCCCTGTTGGAGTAA. t0122861 25 1
...........................................GGAGACGCGGCCCTGTTGGAGT... t0012865 22 11
...........................................GGAGACGCGGCCCTGTTGGAG.... t0020886 21 5
...........................................GGAGACGCGGCCCTGTTGGA..... t0138548 20 1
.............................................AGACGCGGCCCTGTTGGAGTAA. t0069855 22 1
>mml-mir-140
TGTGTCTCTCTCTGTGTCCTGCCAGTGGTTTTACCCTATGGTAGGTTACGTCATGCTGTTCTACCACAGGGTAGAACCACGGACAGGATACCGGGGCACC mml-mir-140 100
.(((((((.....((((((((((.(((((((((((((.(((((((..(((......)))))))))).))))))))))))))).)))))))).))))))). structure -55.00
**********************CAGTGGTTTTACCCTATGGTAG******************************************************** mml-miR-140-5p 22
*************************************************************TACCACAGGGTAGAACCACGG****************** mml-miR-140-3p 21
......................CAGTGGTTTTACCCTATGGTAG........................................................ t0002713 22 115
......................CAGTGGTTTTACCCTATGGTA......................................................... t0004916 21 46
......................CAGTGGTTTTACCCTATGGT.......................................................... t0007985 20 22
......................CAGTGGTTTTACCCTATGGTAGG....................................................... t0016863 23 7
......................CAGTGGTTTTACCCTATGGTAGGT...................................................... t0028312 24 4
......................CAGTGGTTTTACCCTATGG........................................................... t0033484 19 3
.......................AGTGGTTTTACCCTATGGTAGG....................................................... t0169539 22 1
...........................................GGTTACGTCATGCTGTTCTA..................................... t0027150 20 4
............................................................CTACCACAGGGTAGAACCACGGA................. t0003646 23 72
............................................................CTACCACAGGGTAGAACCACGGAC................ t0004780 24 48
............................................................CTACCACAGGGTAGAACCACGGACA............... t0018743 25 6
............................................................CTACCACAGGGTAGAACCACGG.................. t0026217 22 4
............................................................CTACCACAGGGTAGAACCACG................... t0087980 21 1
.............................................................TACCACAGGGTAGAACCACGGAC................ t0000008 23 302745
.............................................................TACCACAGGGTAGAACCACGGA................. t0000013 22 269317
.............................................................TACCACAGGGTAGAACCACGGACA............... t0000040 24 57066
.............................................................TACCACAGGGTAGAACCACGG.................. t0000069 21 25092
.............................................................TACCACAGGGTAGAACCACG................... t0000888 20 641
.............................................................TACCACAGGGTAGAACCACGGACAG.............. t0009212 25 18
..............................................................ACCACAGGGTAGAACCACGGA................. t0000011 21 272482
..............................................................ACCACAGGGTAGAACCACGGAC................ t0000026 22 109079
..............................................................ACCACAGGGTAGAACCACGG.................. t0000103 20 14685
..............................................................ACCACAGGGTAGAACCACGGACA............... t0000209 23 5609
..............................................................ACCACAGGGTAGAACCACGGACAG.............. t0008403 24 21
..............................................................ACCACAGGGTAGAACCACG................... t0011383 19 13
...............................................................CCACAGGGTAGAACCACGGA................. t0000245 20 4338
...............................................................CCACAGGGTAGAACCACGGAC................ t0000343 21 2567
...............................................................CCACAGGGTAGAACCACGGACA............... t0001104 22 436
...............................................................CCACAGGGTAGAACCACGG.................. t0002745 19 113
...............................................................CCACAGGGTAGAACCACGGACAG.............. t0056911 23 2
................................................................CACAGGGTAGAACCACGGA................. t0002683 19 117
................................................................CACAGGGTAGAACCACGGAC................ t0004788 20 48
................................................................CACAGGGTAGAACCACGGACA............... t0009551 21 17
................................................................CACAGGGTAGAACCACGG.................. t0050208 18 2
.................................................................ACAGGGTAGAACCACGGACAGGA............ t0007436 23 25
.................................................................ACAGGGTAGAACCACGGA................. t0008787 18 20
.................................................................ACAGGGTAGAACCACGGACAGGAT........... t0013441 24 10
.................................................................ACAGGGTAGAACCACGGAC................ t0014187 19 10
.................................................................ACAGGGTAGAACCACGGACA............... t0021659 20 5
.................................................................ACAGGGTAGAACCACGGACAGG............. t0023234 22 5
.................................................................ACAGGGTAGAACCACGGACAG.............. t0030710 21 3
..................................................................CAGGGTAGAACCACGGACAG.............. t0102649 20 1
..................................................................CAGGGTAGAACCACGGACAGGAT........... t0165723 23 1
>mml-mir-141
TGGCCGGCCCTGGGTCCATCTTCCAGTACAGTGTTGGATGGTCTAATTGTGAAGCTCCTAACACTGTCTGGTAAAGATGGCCCCCGGGTCGGTTT mml-mir-141 95
.(((((((((.(((.(((((((((((.(((((((((((...((.......))...))).))))))))))))..))))))).))).))))))))). structure -53.60
***********************************************************AACACTGTCTGGTAAAGATGG*************** mml-miR-141 21
.........................................................CTAACACTGTCTGGTAAAGATGGC.............. t0096320 24 1
..........................................................TAACACTGTCTGGTAAAGATGG............... t0007359 22 25
..........................................................TAACACTGTCTGGTAAAGATG................ t0009852 21 17
..........................................................TAACACTGTCTGGTAAAGATGGC.............. t0012302 23 12
..........................................................TAACACTGTCTGGTAAAGAT................. t0058939 20 2
>mml-mir-142
GACAGTGCAGTCACCCATAAAGTAGAAAGCACTACTAACAGCACTGGAGGGTGTAGTGTTTCCTACTTTATGGATGAGTGTACTGTG mml-mir-142 87
.((((((((.(((.(((((((((((.(((((((((...(..(....)..)..))))))))).))))))))))).))).)))))))). structure -44.70
***************CATAAAGTAGAAAGCACTACT*************************************************** mml-miR-142-5p 21
***************************************************TGTAGTGTTTCCTACTTTATGGA************* mml-miR-142-3p 23
............ACCCATAAAGTAGAAAGCACTA..................................................... t0007518 22 24
............ACCCATAAAGTAGAAAGCACT...................................................... t0018123 21 7
............ACCCATAAAGTAGAAAGCA........................................................ t0039448 19 2
.............CCCATAAAGTAGAAAGCACTAC.................................................... t0000202 22 5803
.............CCCATAAAGTAGAAAGCACTA..................................................... t0000230 21 4950
.............CCCATAAAGTAGAAAGCACT...................................................... t0000362 20 2348
.............CCCATAAAGTAGAAAGCACTACT................................................... t0001535 23 274
.............CCCATAAAGTAGAAAGCA........................................................ t0003264 18 87
.............CCCATAAAGTAGAAAGCAC....................................................... t0006149 19 33
.............CCCATAAAGTAGAAAGCACTACTA.................................................. t0044291 24 2
..............CCATAAAGTAGAAAGCACTA..................................................... t0011597 20 13
..............CCATAAAGTAGAAAGCACTAC.................................................... t0012007 21 12
..............CCATAAAGTAGAAAGCACTACT................................................... t0021137 22 5
..............CCATAAAGTAGAAAGCACT...................................................... t0024625 19 4
..............CCATAAAGTAGAAAGCAC....................................................... t0115226 18 1
...............CATAAAGTAGAAAGCACTACT................................................... t0000121 21 12092
...............CATAAAGTAGAAAGCACTACTA.................................................. t0000146 22 8781
...............CATAAAGTAGAAAGCACTACTAA................................................. t0000550 23 1300
...............CATAAAGTAGAAAGCACTAC.................................................... t0000819 20 713
...............CATAAAGTAGAAAGCACTA..................................................... t0001037 19 487
...............CATAAAGTAGAAAGCACT...................................................... t0007023 18 27
...............CATAAAGTAGAAAGCACTACTAAC................................................ t0030204 24 3
................ATAAAGTAGAAAGCACTACTAA................................................. t0000181 22 6269
................ATAAAGTAGAAAGCACTACTA.................................................. t0000963 21 562
................ATAAAGTAGAAAGCACTACT................................................... t0001505 20 282
................ATAAAGTAGAAAGCACTA..................................................... t0013023 18 11
................ATAAAGTAGAAAGCACTAC.................................................... t0014101 19 10
................ATAAAGTAGAAAGCACTACTAAC................................................ t0020534 23 6
................ATAAAGTAGAAAGCACTACTAACA............................................... t0040614 24 2
.................TAAAGTAGAAAGCACTACTAA................................................. t0002736 21 113
.................TAAAGTAGAAAGCACTACTA.................................................. t0007925 20 23
.................TAAAGTAGAAAGCACTACT................................................... t0046260 19 2
.................TAAAGTAGAAAGCACTACTAAC................................................ t0074636 22 1
..................AAAGTAGAAAGCACTACTA.................................................. t0027258 19 4
...................AAGTAGAAAGCACTACTAA................................................. t0042181 19 2
...................AAGTAGAAAGCACTACTA.................................................. t0129976 18 1
...................................TAACAGCACTGGAGGGTGT................................. t0123740 19 1
.....................................ACAGCACTGGAGGGTGTAGTGT............................ t0051949 22 2
.....................................ACAGCACTGGAGGGTGTAGTGTT........................... t0052644 23 2
.....................................ACAGCACTGGAGGGTGTAG............................... t0057978 19 2
.......................................AGCACTGGAGGGTGTAGTGT............................ t0174777 20 1
.................................................GGTGTAGTGTTTCCTACTTTAT................ t0207755 22 1
..................................................GTGTAGTGTTTCCTACTTTATG............... t0021988 22 5
..................................................GTGTAGTGTTTCCTACTTTAT................ t0081515 21 1
...................................................TGTAGTGTTTCCTACTTTATGGA............. t0000505 23 1472
...................................................TGTAGTGTTTCCTACTTTATGG.............. t0000598 22 1148
...................................................TGTAGTGTTTCCTACTTTATG............... t0002496 21 129
...................................................TGTAGTGTTTCCTACTTTAT................ t0005727 20 37
...................................................TGTAGTGTTTCCTACTTTA................. t0009920 19 16
...................................................TGTAGTGTTTCCTACTTTATGGAT............ t0014340 24 9
...................................................TGTAGTGTTTCCTACTTT.................. t0202370 18 1
....................................................GTAGTGTTTCCTACTTTATGGA............. t0000139 22 9517
....................................................GTAGTGTTTCCTACTTTATGG.............. t0000411 21 2053
....................................................GTAGTGTTTCCTACTTTATGGAT............ t0001286 23 355
....................................................GTAGTGTTTCCTACTTTATG............... t0001820 20 209
....................................................GTAGTGTTTCCTACTTTAT................ t0004595 19 51
....................................................GTAGTGTTTCCTACTTTA................. t0029710 18 3
.....................................................TAGTGTTTCCTACTTTATGGA............. t0001854 21 204
.....................................................TAGTGTTTCCTACTTTATGG.............. t0004390 20 54
.....................................................TAGTGTTTCCTACTTTATGGAT............ t0006691 22 29
.....................................................TAGTGTTTCCTACTTTATG............... t0033908 19 3
.....................................................TAGTGTTTCCTACTTTATGGATG........... t0102508 23 1
......................................................AGTGTTTCCTACTTTATGGATG........... t0003554 22 75
......................................................AGTGTTTCCTACTTTATGGATGA.......... t0007775 23 23
......................................................AGTGTTTCCTACTTTATGGAT............ t0008430 21 21
......................................................AGTGTTTCCTACTTTATGGA............. t0012167 20 12
......................................................AGTGTTTCCTACTTTATGG.............. t0024150 19 4
......................................................AGTGTTTCCTACTTTATG............... t0026063 18 4
.......................................................GTGTTTCCTACTTTATGGA............. t0019331 19 6
.......................................................GTGTTTCCTACTTTATGG.............. t0033461 18 3
.......................................................GTGTTTCCTACTTTATGGAT............ t0035226 20 3
.......................................................GTGTTTCCTACTTTATGGATGA.......... t0053755 22 2
>mml-mir-143
GCGCAGCGCCGTGTCTCCCAGCCTGAGGTGCAGTGCTGCATCTCTGGTCAGTTGGGAGTCTGAGATGAAGCACTGTAGCTCAGGAAGAGAGAAGTTGTTCTGCAGC mml-mir-143 106
..((((.((....((((.(..((((((.(((((((((.((((((.((((......)).)).)))))).))))))))).))))))..).))))....)).))))... structure -51.90
************************************************************TGAGATGAAGCACTGTAGCTC************************* mml-miR-143 21
..........................GGTGCAGTGCTGCATCTCTGG........................................................... t0040378 21 2
..........................GGTGCAGTGCTGCATCTCTGGT.......................................................... t0147789 22 1
..........................................................TCTGAGATGAAGCACTGTAGCT.......................... t0141996 22 1
............................................................TGAGATGAAGCACTGTAGCT.......................... t0006217 20 33
............................................................TGAGATGAAGCACTGTAGCTC......................... t0006873 21 28
............................................................TGAGATGAAGCACTGTAGC........................... t0027356 19 4
............................................................TGAGATGAAGCACTGTAG............................ t0084115 18 1
............................................................TGAGATGAAGCACTGTAGCTCA........................ t0108690 22 1
>mml-mir-144
TGGGGCCCTGGCTGGGATATCATCATATACTGTAAGTTTGTGATGAGACACTACAGTATAGATGATGTACTAGTCCGGGCACCCCC mml-mir-144 86
.(((((((.((((((.((((((((.(((((((((.((((......))))..))))))))))))))))).)))))).)))).))).. structure -44.40
***************************************************TACAGTATAGATGATGTACT*************** mml-miR-144 20
............TGGGATATCATCATATACTGTA.................................................... t0198036 22 1
..............GGATATCATCATATACTGTAAGT................................................. t0000758 23 816
..............GGATATCATCATATACTGTAAG.................................................. t0002568 22 124
..............GGATATCATCATATACTGTAA................................................... t0002685 21 117
..............GGATATCATCATATACTGTA.................................................... t0002961 20 101
..............GGATATCATCATATACTGTAAGTT................................................ t0004482 24 53
..............GGATATCATCATATACTGTAAGTTT............................................... t0020203 25 6
..............GGATATCATCATATACTGT..................................................... t0023476 19 5
...............GATATCATCATATACTGTAAG.................................................. t0163552 21 1
..................................................CTACAGTATAGATGATGTACT............... t0009021 21 19
..................................................CTACAGTATAGATGATGTACTA.............. t0019488 22 6
..................................................CTACAGTATAGATGATGTA................. t0019795 19 6
..................................................CTACAGTATAGATGATGTAC................ t0031134 20 3
...................................................TACAGTATAGATGATGTACTA.............. t0000722 21 862
...................................................TACAGTATAGATGATGTACT............... t0000950 20 572
...................................................TACAGTATAGATGATGTA................. t0004835 18 47
...................................................TACAGTATAGATGATGTAC................ t0004900 19 46
...................................................TACAGTATAGATGATGTACTAG............. t0018589 22 7
>mml-mir-145
CACCTTGTCCTCACGGTCCAGTTTTCCCAGGAATCCCTTAAATGCTAAGATGGGGATTCCTGGAAATACTGTTCTTGAGGTCATGGTT mml-mir-145 88
.(((.((.(((((.((..((((.((.((((((((((((.............)))))))))))).)).))))..))))))).)).))). structure -41.62
***************GTCCAGTTTTCCCAGGAATCCCTT************************************************* mml-miR-145 24
..............GGTCCAGTTTTCCCAGGAAT...................................................... t0202060 20 1
...............GTCCAGTTTTCCCAGGAATCCCT.................................................. t0004487 23 53
...............GTCCAGTTTTCCCAGGAATCCC................................................... t0009238 22 18
...............GTCCAGTTTTCCCAGGAATCCCTT................................................. t0009519 24 17
...............GTCCAGTTTTCCCAGGAATCC.................................................... t0011397 21 13
...............GTCCAGTTTTCCCAGGAAT...................................................... t0021645 19 5
>mml-mir-146a
CCTATGTGTATCCTCAGCTTTGAGAACTGAATTCCATGGGTTGTGTCAGTGTCAGACCTGTGAAATTCAGTTCTTCAGCTGGGATATCTCTGTCGTCGT mml-mir-146a 99
.......((((((.(((((..((((((((((((.((((((((.((.......)))))))))).)))))))))))).)))))))))))............ structure -38.70
********************TGAGAACTGAATTCCATGGGTT********************************************************* mml-miR-146a 22
...................TTGAGAACTGAATTCCATGGGT.......................................................... t0009828 22 17
...................TTGAGAACTGAATTCCATGGGTT......................................................... t0013871 23 10
...................TTGAGAACTGAATTCCATGGG........................................................... t0028892 21 3
...................TTGAGAACTGAATTCCATG............................................................. t0185709 19 1
....................TGAGAACTGAATTCCATGGGTT......................................................... t0000561 22 1264
....................TGAGAACTGAATTCCATGGGT.......................................................... t0001076 21 464
....................TGAGAACTGAATTCCATGGGTTG........................................................ t0001468 23 291
....................TGAGAACTGAATTCCATGGGTTGT....................................................... t0003784 24 67
....................TGAGAACTGAATTCCATGGG........................................................... t0004202 20 58
....................TGAGAACTGAATTCCATGG............................................................ t0012559 19 11
.....................GAGAACTGAATTCCATGGGTT......................................................... t0010735 21 15
.....................GAGAACTGAATTCCATGGGTTG........................................................ t0012824 22 11
.....................GAGAACTGAATTCCATGGGTTGT....................................................... t0119200 23 1
......................AGAACTGAATTCCATGGGTTG........................................................ t0007102 21 27
......................AGAACTGAATTCCATGGGTT......................................................... t0020924 20 5
......................AGAACTGAATTCCATGGGTTGT....................................................... t0041414 22 2
......................................................GACCTGTGAAATTCAGTTCTTC....................... t0181286 22 1
>mml-mir-146b
CCTGGCACTGAGAACTGAATTCCATAGGCTGTGAGCTCTAGCAATGCCCTGTGGACTCAGTTCTGGTGCCCGG mml-mir-146b 73
((.((((((.((((((((..((((((((..((..((....)).))..)))))))).)))))))))))))).)) structure -37.10
********TGAGAACTGAATTCCATAGGCT******************************************* mml-miR-146b-5p 22
********************************************TGCCCTGTGGACTCAGTTCTGG******* mml-miR-146b-3p 22
.......CTGAGAACTGAATTCCATAGGCTGT......................................... t0035799 25 3
.......CTGAGAACTGAATTCCATAGGCTG.......................................... t0043159 24 2
........TGAGAACTGAATTCCATAGGCTGT......................................... t0000224 24 5118
........TGAGAACTGAATTCCATAGGCTG.......................................... t0000255 23 4013
........TGAGAACTGAATTCCATAGGCT........................................... t0000620 22 1092
........TGAGAACTGAATTCCATAGGC............................................ t0003786 21 67
........TGAGAACTGAATTCCATAGG............................................. t0007319 20 26
........TGAGAACTGAATTCCATAG.............................................. t0015647 19 8
........TGAGAACTGAATTCCATAGGCTGTG........................................ t0054570 25 2
........TGAGAACTGAATTCCATAGGCTGTGA....................................... t0166880 26 1
.........GAGAACTGAATTCCATAGGCTGT......................................... t0015934 23 8
.........GAGAACTGAATTCCATAGGCTG.......................................... t0022953 22 5
.........GAGAACTGAATTCCATAGGCT........................................... t0024347 21 4
..........AGAACTGAATTCCATAGGCTGT......................................... t0187498 22 1
..........AGAACTGAATTCCATAGGCT........................................... t0207063 20 1
..............CTGAATTCCATAGGCTGT......................................... t0168038 18 1
>mml-mir-147b
TATAAATCTAGTGGAAACATTTCCGCACAAACTAGATTCTGGACACCAGTGTGCGGAAGTGCTTCTGCTGCATTTTTAGG mml-mir-147b 80
((.((((.(((..(((.((((((((((((.........((((...)))))))))))))))).)))..))).)))).)).. structure -30.40
************************************************GTGTGCGGAAGTGCTTCTGCT*********** mml-miR-147b 21
................................................GTGTGCGGAAGTGCTTCTGCTG.......... t0081233 22 1
.................................................TGTGCGGAAGTGCTTCTGCTG.......... t0178753 21 1
.................................................TGTGCGGAAGTGCTTCTGCTGC......... t0204170 22 1
>mml-mir-148a
GAGGCAAAGTTCTGAGACACTCCGACTCTGAGTATGATAGAAGTCAGTGCACTACAGAACTTTGTCTC mml-mir-148a 68
((((((((((((((((.((((..(((((((.......))).))))))))..)).)))))))))))))) structure -28.20
*******************************************TCAGTGCACTACAGAACTTTGT*** mml-miR-148a 22
....CAAAGTTCTGAGACACTCCGA........................................... t0043488 21 2
.....AAAGTTCTGAGACACTCCGA........................................... t0019072 20 6
.....AAAGTTCTGAGACACTCCG............................................ t0046343 19 2
.....AAAGTTCTGAGACACTCCGAC.......................................... t0114857 21 1
.....AAAGTTCTGAGACACTCCGACT......................................... t0206032 22 1
..........................................GTCAGTGCACTACAGAACTTTG.... t0110677 22 1
...........................................TCAGTGCACTACAGAACTTTGT... t0000263 22 3878
...........................................TCAGTGCACTACAGAACTTTG.... t0000403 21 2092
...........................................TCAGTGCACTACAGAACTTTGTC.. t0003336 23 84
...........................................TCAGTGCACTACAGAACTTT..... t0003684 20 71
...........................................TCAGTGCACTACAGAACTT...... t0015150 19 9
...........................................TCAGTGCACTACAGAACTTTGTCT. t0016787 24 8
...........................................TCAGTGCACTACAGAACT....... t0023917 18 5
...........................................TCAGTGCACTACAGAACTTTGTCTC t0108356 25 1
............................................CAGTGCACTACAGAACTTTGT... t0022023 21 5
.............................................AGTGCACTACAGAACTTTGT... t0021773 20 5
>mml-mir-148b
CAAGCACGATTAGCATTTGAGGTGAAGTTCTGTTATACACTCAGGCTGTGGCTCTCTGAAAGTCAGTGCATCACAGAACTTTGTCTCGAAAGCTTTCTA mml-mir-148b 99
.......((..(((.(((((((..(((((((((.((.((((..((((....(.....)..)))))))).)).)))))))))..))))))).))).)).. structure -35.00
**************************************************************TCAGTGCATCACAGAACTTTGT*************** mml-miR-148b 22
......................TGAAGTTCTGTTATACACTCAGG...................................................... t0169871 23 1
.......................GAAGTTCTGTTATACACTCAGGCT.................................................... t0006804 24 28
.......................GAAGTTCTGTTATACACTCAGGC..................................................... t0044144 23 2
.......................GAAGTTCTGTTATACACTCAGG...................................................... t0046113 22 2
.......................GAAGTTCTGTTATACACTCAG....................................................... t0123843 21 1
........................AAGTTCTGTTATACACTCAGGCT.................................................... t0030816 23 3
........................AAGTTCTGTTATACACTCAG....................................................... t0137771 20 1
..............................................................TCAGTGCATCACAGAACTTTG................ t0000783 21 770
..............................................................TCAGTGCATCACAGAACTTTGT............... t0001125 22 427
..............................................................TCAGTGCATCACAGAACTTT................. t0001680 20 236
..............................................................TCAGTGCATCACAGAACTT.................. t0008179 19 22
..............................................................TCAGTGCATCACAGAACT................... t0012898 18 11
..............................................................TCAGTGCATCACAGAACTTTGTCT............. t0182794 24 1
...............................................................CAGTGCATCACAGAACTTTGT............... t0049758 21 2
...............................................................CAGTGCATCACAGAACTTTG................ t0050534 20 2
................................................................AGTGCATCACAGAACTTTG................ t0038596 19 2
................................................................AGTGCATCACAGAACTTTGT............... t0052653 20 2
>mml-mir-149
GCCGGCGCCCAAGCTCTGGCTCCGTGTCTTCACTCCCGTGTTTGTCCGAGGAGGGAGGGAGGGACGGGGGCTGTGCTGGGGCAGCCGGA mml-mir-149 89
.(((((((((.(((.(.(.((((((.(((((.(((((.(.(((....))).))))))))))).)))))).).).))).)))).))))). structure -53.80
**************TCTGGCTCCGTGTCTTCACTCCC**************************************************** mml-miR-149 23
..............TCTGGCTCCGTGTCTTCACTC...................................................... t0098933 21 1
......................................................GAGGGAGGGACGGGGGCTGTG.............. t0158785 21 1
......................................................GAGGGAGGGACGGGGGCTGTGC............. t0207649 22 1
>mml-mir-150
CTCCCCATGGCCCTGTCTCCCAACCCTTGTACCAGTGCTGGGCTCAGACCCTGGTACAGGCCTGGGGGACAGGGACCTGGGGAC mml-mir-150 84
.((((((.((((((((((((((..(((.(((((((.((((....))).).))))))))))..)))))))))))).)))))))). structure -57.50
***************TCTCCCAACCCTTGTACCAGTG*********************************************** mml-miR-150 22
.............TGTCTCCCAACCCTTGTACCAGT................................................ t0003557 23 75
.............TGTCTCCCAACCCTTGTACCAG................................................. t0008484 22 21
.............TGTCTCCCAACCCTTGTACCAGTG............................................... t0019558 24 6
.............TGTCTCCCAACCCTTGTACCA.................................................. t0022241 21 5
.............TGTCTCCCAACCCTTGTACC................................................... t0149826 20 1
..............GTCTCCCAACCCTTGTACCAGT................................................ t0012360 22 12
...............TCTCCCAACCCTTGTACCAGTG............................................... t0000216 22 5395
...............TCTCCCAACCCTTGTACCAGT................................................ t0000254 21 4016
...............TCTCCCAACCCTTGTACCAG................................................. t0000986 20 537
...............TCTCCCAACCCTTGTACCAGTGC.............................................. t0002011 23 177
...............TCTCCCAACCCTTGTACCA.................................................. t0005532 19 39
...............TCTCCCAACCCTTGTACCAGTGCT............................................. t0020537 24 6
................CTCCCAACCCTTGTACCAGTG............................................... t0009691 21 17
................CTCCCAACCCTTGTACCAGT................................................ t0017203 20 7
................CTCCCAACCCTTGTACCAGTGC.............................................. t0043991 22 2
................CTCCCAACCCTTGTACCAG................................................. t0193921 19 1
.................TCCCAACCCTTGTACCAGTG............................................... t0017964 20 7
.................TCCCAACCCTTGTACCAGT................................................ t0040887 19 2
..................CCCAACCCTTGTACCAGTG............................................... t0179413 19 1
...................CCAACCCTTGTACCAGTG............................................... t0064227 18 1
.....................................CTGGGCTCAGACCCTGGTACAGGCCTG.................... t0064436 27 1
................................................CCCTGGTACAGGCCTGGGGGACA............. t0215696 23 1
.................................................CCTGGTACAGGCCTGGGGGACA............. t0000893 22 637
.................................................CCTGGTACAGGCCTGGGGGAC.............. t0005448 21 40
.................................................CCTGGTACAGGCCTGGGGGA............... t0014517 20 9
.................................................CCTGGTACAGGCCTGGGGGACAG............ t0053717 23 2
..................................................CTGGTACAGGCCTGGGGGACA............. t0000593 21 1159
..................................................CTGGTACAGGCCTGGGGGAC.............. t0002423 20 134
..................................................CTGGTACAGGCCTGGGGGA............... t0008059 19 22
..................................................CTGGTACAGGCCTGGGGGACAGG........... t0016086 23 8
..................................................CTGGTACAGGCCTGGGGG................ t0041251 18 2
..................................................CTGGTACAGGCCTGGGGGACAG............ t0054085 22 2
...................................................TGGTACAGGCCTGGGGGACAGG........... t0019918 22 6
>mml-mir-151
TTTCCTGCCCTCGAGGAGCTCACAGTCTAGTATGTCTCATCCCCTACTAGACTGAAGCTCCTTGAGGACAGGGATGGTCATACTCACCTC mml-mir-151 90
.((((((.((((((((((((..((((((((((.(........).)))))))))).)))))))))))).)))))).(((.......))).. structure -46.20
**********TCGAGGAGCTCACAGTCTAGT*********************************************************** mml-miR-151-5p 21
**********************************************CTAGACTGAAGCTCCTTGAGG*********************** mml-miR-151-3p 21
.........CTCGAGGAGCTCACAGTCTAGTA.......................................................... t0014770 23 9
.........CTCGAGGAGCTCACAGTCTAG............................................................ t0021182 21 5
.........CTCGAGGAGCTCACAGTCTAGTAT......................................................... t0029453 24 3
.........CTCGAGGAGCTCACAGTCTAGT........................................................... t0141365 22 1
..........TCGAGGAGCTCACAGTCTAGTA.......................................................... t0001270 22 362
..........TCGAGGAGCTCACAGTCTAGT........................................................... t0001665 21 238
..........TCGAGGAGCTCACAGTCTAGTAT......................................................... t0004566 23 52
..........TCGAGGAGCTCACAGTCTAG............................................................ t0008563 20 20
..........TCGAGGAGCTCACAGTCT.............................................................. t0145267 18 1
..........TCGAGGAGCTCACAGTCTA............................................................. t0207387 19 1
...........CGAGGAGCTCACAGTCTAGT........................................................... t0041948 20 2
...........CGAGGAGCTCACAGTCTAGTAT......................................................... t0058966 22 2
............GAGGAGCTCACAGTCTAGTA.......................................................... t0111248 20 1
............................................TACTAGACTGAAGCTCCTTGAG........................ t0007075 22 27
............................................TACTAGACTGAAGCTCCTTGAGG....................... t0007740 23 23
............................................TACTAGACTGAAGCTCCTTGAGGA...................... t0014018 24 10
............................................TACTAGACTGAAGCTCCTTGA......................... t0016090 21 8
............................................TACTAGACTGAAGCTCCTTG.......................... t0050344 20 2
.............................................ACTAGACTGAAGCTCCTTGAGG....................... t0018672 22 6
.............................................ACTAGACTGAAGCTCCTTGAGGA...................... t0023179 23 5
.............................................ACTAGACTGAAGCTCCTTGAG........................ t0029117 21 3
..............................................CTAGACTGAAGCTCCTTGAGGA...................... t0000980 22 544
..............................................CTAGACTGAAGCTCCTTGAGG....................... t0001927 21 191
..............................................CTAGACTGAAGCTCCTTGAG........................ t0003359 20 83
..............................................CTAGACTGAAGCTCCTTGA......................... t0018215 19 7
..............................................CTAGACTGAAGCTCCTTGAGGAC..................... t0023751 23 5
...............................................TAGACTGAAGCTCCTTGAGGACA.................... t0038132 23 2
...............................................TAGACTGAAGCTCCTTGAGGA...................... t0043743 21 2
...............................................TAGACTGAAGCTCCTTGAGGAC..................... t0076788 22 1
...............................................TAGACTGAAGCTCCTTGAGG....................... t0168801 20 1
................................................AGACTGAAGCTCCTTGAGGAC..................... t0152344 21 1
................................................AGACTGAAGCTCCTTGAGGA...................... t0163613 20 1
>mml-mir-152
TGTCCCCCCCGGCCCAGGTTCTGTGATACACTCCGACTCGGGCTCTGGAGCAGTCAGTGCATGACAGAACTTGGGCCCGGAAGGACC mml-mir-152 87
.((((..((.((((((((((((((.((.((((..((((...(((....))))))))))).)).)))))))))))))).))..)))). structure -48.20
*****************************************************TCAGTGCATGACAGAACTTGG************* mml-miR-152 21
.....................................................TCAGTGCATGACAGAACTTGG............. t0000643 21 1015
.....................................................TCAGTGCATGACAGAACTTGGG............ t0001091 22 448
.....................................................TCAGTGCATGACAGAACTTG.............. t0018820 20 6
.....................................................TCAGTGCATGACAGAACTT............... t0217572 19 1
.......................................................AGTGCATGACAGAACTTGGG............ t0050759 20 2
.......................................................AGTGCATGACAGAACTTGG............. t0172327 19 1
>mml-mir-153-1
CTCACAGCTGCCAGTGTCATTTTTGTGATCTGCAGCTAGTATTCTCACTCCAGTTGCATAGTCACAAAAGTGATCATTGGCAGGTGTGGC mml-mir-153-1 90
.(((((.((((((((((((((((((((((.((((((((((......)))..)))))))..))))))))))))).))))))))).))))). structure -48.10
*****************************************************TTGCATAGTCACAAAAGTGA***************** mml-miR-153 20
...............GTCATTTTTGTGATCTGCAGCT..................................................... t0051580 22 2
.....................................................TTGCATAGTCACAAAAGTGATC............... t0046737 22 2
.....................................................TTGCATAGTCACAAAAGTGAT................ t0049975 21 2
.....................................................TTGCATAGTCACAAAAGTGA................. t0104052 20 1
.....................................................TTGCATAGTCACAAAAGTGATCA.............. t0138806 23 1
>mml-mir-153-2
AGCGGTGGCCAGTGTCATTTTTGTGATGTTGCAGCTAGTAATATGAGCCCAGTTGCATAGTCACAAAAGTGATCATTGGAAACTGTG mml-mir-153-2 87
.(((((..(((((((((((((((((((..(((((((.((.......))..)))))))..))))))))))))).))))))..))))). structure -41.30
****************************************************TTGCATAGTCACAAAAGTGA*************** mml-miR-153 20
....................................................TTGCATAGTCACAAAAGTGATC............. t0046737 22 2
....................................................TTGCATAGTCACAAAAGTGAT.............. t0049975 21 2
....................................................TTGCATAGTCACAAAAGTGA............... t0104052 20 1
....................................................TTGCATAGTCACAAAAGTGATCA............ t0138806 23 1
>mml-mir-154
GAGGTACTTGAAGATAGGTTATCCGTGTTGCCTTCGCTTTATTTGTGACGAATCATACACGGTTGACCTATTTTTCAGTACCAA mml-mir-154 84
..((((((.((((((((((((.((((((....(((((.........).))))....)))))).)))))))))))).)))))).. structure -36.80
**************TAGGTTATCCGTGTTGCCTTCG************************************************ mml-miR-154 22
..............TAGGTTATCCGTGTTGCCTTCG................................................ t0001108 22 435
..............TAGGTTATCCGTGTTGCCTTC................................................. t0032476 21 3
..............TAGGTTATCCGTGTTGCCTT.................................................. t0086264 20 1
...............AGGTTATCCGTGTTGCCTTCG................................................ t0115447 21 1
................GGTTATCCGTGTTGCCTTCG................................................ t0205853 20 1
..................................................AATCATACACGGTTGACCTATT............ t0005248 22 42
..................................................AATCATACACGGTTGACCTAT............. t0021629 21 5
......................................................ATACACGGTTGACCTATT............ t0058304 18 2
>mml-mir-155
CTGTTAATGCTAATCGTGATAGGGGTTTTTACCTCCAACTGACTCCTACATGTTAGCATTAACAG mml-mir-155 65
(((((((((((((.((((.((((((((.............))))))))))))))))))))))))) structure -29.92
***TTAATGCTAATCGTGATAGGGGT*************************************** mml-miR-155 23
..GTTAATGCTAATCGTGATAGG.......................................... t0082025 21 1
..GTTAATGCTAATCGTGATAGGG......................................... t0201677 22 1
...TTAATGCTAATCGTGATAGGGGT....................................... t0000407 23 2072
...TTAATGCTAATCGTGATAGGGGTT...................................... t0000609 24 1115
...TTAATGCTAATCGTGATAGGGG........................................ t0000704 22 892
...TTAATGCTAATCGTGATAGGG......................................... t0000930 21 601
...TTAATGCTAATCGTGATAGGGGTTT..................................... t0001114 25 433
...TTAATGCTAATCGTGATAGG.......................................... t0003226 20 88
...TTAATGCTAATCGTGATAGGGGTTTT.................................... t0005238 26 42
...TTAATGCTAATCGTGATAG........................................... t0011628 19 13
...TTAATGCTAATCGTGATA............................................ t0058986 18 2
....TAATGCTAATCGTGATAGGGGT....................................... t0014270 22 10
....TAATGCTAATCGTGATAGGG......................................... t0027505 20 4
....TAATGCTAATCGTGATAGGGGTTT..................................... t0030135 24 3
....TAATGCTAATCGTGATAGGGG........................................ t0032863 21 3
....TAATGCTAATCGTGATAGGGGTT...................................... t0033574 23 3
....TAATGCTAATCGTGATAGGGGTTTT.................................... t0122577 25 1
.....AATGCTAATCGTGATAGGGGTTT..................................... t0028907 23 3
.....AATGCTAATCGTGATAGGGGT....................................... t0045514 21 2
.....AATGCTAATCGTGATAGGGGTT...................................... t0050030 22 2
.....AATGCTAATCGTGATAGGGG........................................ t0052686 20 2
......ATGCTAATCGTGATAGGGGT....................................... t0089045 20 1
......ATGCTAATCGTGATAGGGGTTTTTA.................................. t0184348 25 1
........GCTAATCGTGATAGGGGTT...................................... t0193806 19 1
..........................................CTCCTACATGTTAGCATTAACA. t0038920 22 2
..........................................CTCCTACATGTTAGCATTAAC.. t0063873 21 1
>mml-mir-15a
CCTTGGAGTAAAGTAGCAGCACATAATGGTTTGTGGATTTTGAAAAGGTGCAGGCCATATTGTGCTGCCTCAAAAATACAAGG mml-mir-15a 83
(((((.......(..((((((((..((((((((((..((.....))..))))))))))..))))))))..).......))))) structure -30.74
*************TAGCAGCACATAATGGTTTGTG************************************************ mml-miR-15a 22
...........AGTAGCAGCACATAATGGTTTGT................................................. t0032441 23 3
...........AGTAGCAGCACATAATGGTTTG.................................................. t0097106 22 1
............GTAGCAGCACATAATGGTTTGT................................................. t0026235 22 4
.............TAGCAGCACATAATGGTTTGTG................................................ t0000247 22 4314
.............TAGCAGCACATAATGGTTTGT................................................. t0000264 21 3874
.............TAGCAGCACATAATGGTTTG.................................................. t0000612 20 1105
.............TAGCAGCACATAATGGTTTGTGGA.............................................. t0001670 24 237
.............TAGCAGCACATAATGGTTTGTGG............................................... t0001793 23 214
.............TAGCAGCACATAATGGTTT................................................... t0002898 19 104
.............TAGCAGCACATAATGGTTTGTGGAT............................................. t0008840 25 19
.............TAGCAGCACATAATGGTT.................................................... t0011603 18 13
.............TAGCAGCACATAATGGTTTGTGGATT............................................ t0058501 26 2
..............AGCAGCACATAATGGTTTGT................................................. t0020937 20 5
..............AGCAGCACATAATGGTTTGTG................................................ t0024144 21 4
..............AGCAGCACATAATGGTTTG.................................................. t0024388 19 4
..............AGCAGCACATAATGGTTTGTGGA.............................................. t0070391 23 1
...............GCAGCACATAATGGTTTGT................................................. t0035580 19 3
...............GCAGCACATAATGGTTTGTG................................................ t0045286 20 2
...............GCAGCACATAATGGTTTG.................................................. t0048397 18 2
................CAGCACATAATGGTTTGT................................................. t0146085 18 1
.................AGCACATAATGGTTTGTG................................................ t0080407 18 1
.................AGCACATAATGGTTTGTGG............................................... t0207306 19 1
..................................................CAGGCCATATTGTGCTGCCTCA........... t0007482 22 25
..................................................CAGGCCATATTGTGCTGCCTCAA.......... t0014233 23 10
..................................................CAGGCCATATTGTGCTGCCT............. t0038302 20 2
..................................................CAGGCCATATTGTGCTGCCTC............ t0039433 21 2
..................................................CAGGCCATATTGTGCTGCCTCAAA......... t0075486 24 1
>mml-mir-15b
TTGAGGCCTTAAAGTACTGTAGCAGCACATCATGGTTTACATACTACAGTCAAGATGCGAATCATTATTTGCTGCTCTAGAAATTTAAGGAAATTCAT mml-mir-15b 98
.((((.(((((((...(((.(((((((.((.((((((..(((.((.......)))))..)))))).)).))))))).)))...)))))))...)))). structure -32.70
*******************TAGCAGCACATCATGGTTTACA********************************************************* mml-miR-15b 22
..................GTAGCAGCACATCATGGTTTA........................................................... t0148821 21 1
...................TAGCAGCACATCATGGTTTACA......................................................... t0000217 22 5323
...................TAGCAGCACATCATGGTTTA........................................................... t0000363 20 2335
...................TAGCAGCACATCATGGTTTAC.......................................................... t0000406 21 2077
...................TAGCAGCACATCATGGTTT............................................................ t0001119 19 430
...................TAGCAGCACATCATGGTTTACAT........................................................ t0005526 23 39
...................TAGCAGCACATCATGGTT............................................................. t0006722 18 29
...................TAGCAGCACATCATGGTTTACATA....................................................... t0047491 24 2
....................AGCAGCACATCATGGTTTACA......................................................... t0013845 21 10
....................AGCAGCACATCATGGTTTA........................................................... t0026804 19 4
....................AGCAGCACATCATGGTTTAC.......................................................... t0029102 20 3
....................AGCAGCACATCATGGTTTACAT........................................................ t0038915 22 2
.....................GCAGCACATCATGGTTTACA......................................................... t0024816 20 4
.....................GCAGCACATCATGGTTTACATA....................................................... t0031251 22 3
.....................GCAGCACATCATGGTTTAC.......................................................... t0110549 19 1
......................CAGCACATCATGGTTTACA......................................................... t0127472 19 1
.......................................................TGCGAATCATTATTTGCTGCT...................... t0120292 21 1
........................................................GCGAATCATTATTTGCTGCTCT.................... t0131897 22 1
........................................................GCGAATCATTATTTGCTGCTC..................... t0213160 21 1
.........................................................CGAATCATTATTTGCTGCTCT.................... t0006531 21 30
.........................................................CGAATCATTATTTGCTGCTCTA................... t0007544 22 24
.........................................................CGAATCATTATTTGCTGCT...................... t0022964 19 5
.........................................................CGAATCATTATTTGCTGCTCTAG.................. t0032010 23 3
.........................................................CGAATCATTATTTGCTGCTC..................... t0049192 20 2
>mml-mir-16-1
GTCAGCAGTGCCTTAGCAGCACGTAAATATTGGCGTTAAGATTCTAAAATTATCTCCAGTATTAACTGTGCTGCTGAAGTAAGGTTGAC mml-mir-16-1 89
((((((..(((.((((((((((((.((((((((.(.(((..........))).).)))))))).)).)))))))))).)))..)))))) structure -37.70
*************TAGCAGCACGTAAATATTGGCG****************************************************** mml-miR-16 22
............TTAGCAGCACGTAAATATTGGCG...................................................... t0022958 23 5
............TTAGCAGCACGTAAATATTGGCGT..................................................... t0067987 24 1
............TTAGCAGCACGTAAATATTGGC....................................................... t0075088 22 1
.............TAGCAGCACGTAAATATTGGCG...................................................... t0000052 22 43736
.............TAGCAGCACGTAAATATTGGCGT..................................................... t0000168 23 7181
.............TAGCAGCACGTAAATATTGGC....................................................... t0000384 21 2185
.............TAGCAGCACGTAAATATTGG........................................................ t0000491 20 1549
.............TAGCAGCACGTAAATATTGGCGTT.................................................... t0001253 24 372
.............TAGCAGCACGTAAATATTG......................................................... t0001864 19 202
.............TAGCAGCACGTAAATATTGGCGTTA................................................... t0006770 25 29
.............TAGCAGCACGTAAATATT.......................................................... t0013596 18 10
.............TAGCAGCACGTAAATATTGGCGTTAA.................................................. t0083980 26 1
..............AGCAGCACGTAAATATTGGCG...................................................... t0003326 21 84
..............AGCAGCACGTAAATATTGGCGT..................................................... t0007945 22 23
..............AGCAGCACGTAAATATTGGCGTT.................................................... t0025697 23 4
..............AGCAGCACGTAAATATTGGC....................................................... t0031502 20 3
..............AGCAGCACGTAAATATTGG........................................................ t0035529 19 3
..............AGCAGCACGTAAATATTGGCGTTA................................................... t0181230 24 1
...............GCAGCACGTAAATATTGGCG...................................................... t0006483 20 31
...............GCAGCACGTAAATATTGGC....................................................... t0036999 19 3
...............GCAGCACGTAAATATTGGCGTTA................................................... t0210090 23 1
...............GCAGCACGTAAATATTGGCGT..................................................... t0211410 21 1
................CAGCACGTAAATATTGGCG...................................................... t0014953 19 9
................CAGCACGTAAATATTGGCGT..................................................... t0143834 20 1
................CAGCACGTAAATATTGGCGTTA................................................... t0214857 22 1
.................AGCACGTAAATATTGGCG...................................................... t0104466 18 1
.......................................................CCAGTATTAACTGTGCTGCTGA............ t0012882 22 11
.......................................................CCAGTATTAACTGTGCTGCTGAA........... t0024312 23 4
..........................................................GTATTAACTGTGCTGCTG............. t0098393 18 1
>mml-mir-16-2
GTTCCACTCTAGCAGCACGTAAATATTGGCGTAGTGAAATATGTATTAAACACCAATATTACTGTGCTGCTTCAGTGTGAC mml-mir-16-2 81
((..((((..(((((((((..((((((((.((..(((........))).)).))))))))..)))))))))..))))..)) structure -30.50
*********TAGCAGCACGTAAATATTGGCG************************************************** mml-miR-16 22
.......TCTAGCAGCACGTAAATATTGGCGT................................................. t0106703 25 1
.......TCTAGCAGCACGTAAATATTGGCG.................................................. t0151835 24 1
.......TCTAGCAGCACGTAAATATTGG.................................................... t0198563 22 1
........CTAGCAGCACGTAAATATTGGCG.................................................. t0004949 23 45
........CTAGCAGCACGTAAATATTGGCGT................................................. t0010550 24 15
........CTAGCAGCACGTAAATATTGG.................................................... t0054383 21 2
........CTAGCAGCACGTAAATATTGGC................................................... t0058436 22 2
........CTAGCAGCACGTAAATATTGGCGTA................................................ t0091879 25 1
.........TAGCAGCACGTAAATATTGGCG.................................................. t0000052 22 43736
.........TAGCAGCACGTAAATATTGGCGT................................................. t0000168 23 7181
.........TAGCAGCACGTAAATATTGGC................................................... t0000384 21 2185
.........TAGCAGCACGTAAATATTGG.................................................... t0000491 20 1549
.........TAGCAGCACGTAAATATTGGCGTA................................................ t0001671 24 237
.........TAGCAGCACGTAAATATTG..................................................... t0001864 19 202
.........TAGCAGCACGTAAATATT...................................................... t0013596 18 10
.........TAGCAGCACGTAAATATTGGCGTAG............................................... t0019977 25 6
..........AGCAGCACGTAAATATTGGCG.................................................. t0003326 21 84
..........AGCAGCACGTAAATATTGGCGT................................................. t0007945 22 23
..........AGCAGCACGTAAATATTGGC................................................... t0031502 20 3
..........AGCAGCACGTAAATATTGG.................................................... t0035529 19 3
..........AGCAGCACGTAAATATTGGCGTA................................................ t0047276 23 2
...........GCAGCACGTAAATATTGGCG.................................................. t0006483 20 31
...........GCAGCACGTAAATATTGGC................................................... t0036999 19 3
...........GCAGCACGTAAATATTGGCGTA................................................ t0199006 22 1
...........GCAGCACGTAAATATTGGCGT................................................. t0211410 21 1
............CAGCACGTAAATATTGGCG.................................................. t0014953 19 9
............CAGCACGTAAATATTGGCGTAG............................................... t0041537 22 2
............CAGCACGTAAATATTGGCGT................................................. t0143834 20 1
.............AGCACGTAAATATTGGCG.................................................. t0104466 18 1
...................................................ACCAATATTACTGTGCTGCTT......... t0010793 21 14
...................................................ACCAATATTACTGTGCTGCTTCA....... t0023366 23 5
...................................................ACCAATATTACTGTGCTGCT.......... t0026538 20 4
...................................................ACCAATATTACTGTGCTGCTTC........ t0053074 22 2
....................................................CCAATATTACTGTGCTGCTTCA....... t0120339 22 1
>mml-mir-17
GTCAGAATAATGTCAAAGTGCTTACAGTGCAGGTAGTGATATGTGCATCTACTGCAGTGAAGGCACTTGTAGCATTATGGTGAC mml-mir-17 84
((((..(((((((..((((((((.((.(((((.(((((.......)).)))))))).)).))))))))...)))))))..)))) structure -34.30
*************CAAAGTGCTTACAGTGCAGGTAGT*********************************************** mml-miR-17-5p 24
**************************************************ACTGCAGTGAAGGCACTTGT************** mml-miR-17-3p 20
............TCAAAGTGCTTACAGTGCAGGT.................................................. t0007378 22 25
............TCAAAGTGCTTACAGTGCAGGTA................................................. t0010180 23 16
............TCAAAGTGCTTACAGTGCAGGTAG................................................ t0016054 24 8
............TCAAAGTGCTTACAGTGCAGGTAGT............................................... t0058866 25 2
............TCAAAGTGCTTACAGTGCAGG................................................... t0173738 21 1
.............CAAAGTGCTTACAGTGCAGGTAG................................................ t0000418 23 1998
.............CAAAGTGCTTACAGTGCAGGTA................................................. t0001185 22 403
.............CAAAGTGCTTACAGTGCAGGTAGT............................................... t0001658 24 241
.............CAAAGTGCTTACAGTGCAGGT.................................................. t0002092 21 168
.............CAAAGTGCTTACAGTGCAGG................................................... t0007312 20 26
.............CAAAGTGCTTACAGTGCAG.................................................... t0011592 19 13
.............CAAAGTGCTTACAGTGCA..................................................... t0205762 18 1
..............AAAGTGCTTACAGTGCAGGTAG................................................ t0005882 22 35
..............AAAGTGCTTACAGTGCAGGTA................................................. t0021169 21 5
..............AAAGTGCTTACAGTGCAGGT.................................................. t0039576 20 2
..............AAAGTGCTTACAGTGCAGGTAGT............................................... t0202349 23 1
...............AAGTGCTTACAGTGCAGGTA................................................. t0097494 20 1
................AGTGCTTACAGTGCAGGTAG................................................ t0145008 20 1
.................GTGCTTACAGTGCAGGTAG................................................ t0046560 19 2
.................................................TACTGCAGTGAAGGCACTTGTA............. t0053465 22 2
.................................................TACTGCAGTGAAGGCACTTGTAG............ t0182093 23 1
..................................................ACTGCAGTGAAGGCACTTGTAG............ t0000494 22 1527
..................................................ACTGCAGTGAAGGCACTTGTAGC........... t0002943 23 102
..................................................ACTGCAGTGAAGGCACTTGT.............. t0003571 20 75
..................................................ACTGCAGTGAAGGCACTTGTAGCA.......... t0003926 24 64
..................................................ACTGCAGTGAAGGCACTTGTA............. t0004070 21 61
..................................................ACTGCAGTGAAGGCACTTG............... t0009024 19 19
..................................................ACTGCAGTGAAGGCACTTGTAGCAT......... t0024629 25 4
...................................................CTGCAGTGAAGGCACTTGTAG............ t0006671 21 29
...................................................CTGCAGTGAAGGCACTTGTAGCA.......... t0008330 23 21
...................................................CTGCAGTGAAGGCACTTGTAGC........... t0011717 22 13
...................................................CTGCAGTGAAGGCACTTGTA............. t0034721 20 3
...................................................CTGCAGTGAAGGCACTTGTAGCAT......... t0190884 24 1
....................................................TGCAGTGAAGGCACTTGTAG............ t0049924 20 2
>mml-mir-181a-1
TGAGTTTTGAGGTTGCTTCAGTGAACATTCAACGCTGTCGGTGAGTTTGGAATTAAAATCAAAACCATCGACCGTTGATTGTACCCTATGGCTAACCATCATCTACTCCA mml-mir-181a-1 110
.((((..((((((((((..((.(.(((.((((((..(((((((.((((.((.......)).))))))))))))))))).))).).))..))).)))).)))...)))).. structure -38.30
***********************AACATTCAACGCTGTCGGTGAGT**************************************************************** mml-miR-181a-5p 23
***************************************************************ACCATCGACCGTTGATTGTACC************************* mml-miR-181a-3p 22
.....................TGAACATTCAACGCTGTCGGTGAGT................................................................ t0132209 25 1
......................GAACATTCAACGCTGTCGGTG................................................................... t0006481 21 31
......................GAACATTCAACGCTGTCGGTGA.................................................................. t0009964 22 16
......................GAACATTCAACGCTGTCGGT.................................................................... t0014846 20 9
......................GAACATTCAACGCTGTCGGTGAG................................................................. t0032816 23 3
.......................AACATTCAACGCTGTCGGTGAGTT............................................................... t0000085 24 18841
.......................AACATTCAACGCTGTCGGTG................................................................... t0000143 20 9347
.......................AACATTCAACGCTGTCGGTGAG................................................................. t0000144 22 8951
.......................AACATTCAACGCTGTCGGTGAGTTT.............................................................. t0000148 25 8730
.......................AACATTCAACGCTGTCGGTGAGT................................................................ t0000157 23 8030
.......................AACATTCAACGCTGTCGGTGA.................................................................. t0000188 21 6137
.......................AACATTCAACGCTGTCGGT.................................................................... t0000656 19 990
.......................AACATTCAACGCTGTCGG..................................................................... t0012041 18 12
.......................AACATTCAACGCTGTCGGTGAGTTTG............................................................. t0019487 26 6
........................ACATTCAACGCTGTCGGTGAGTT............................................................... t0003312 23 85
........................ACATTCAACGCTGTCGGTGAGT................................................................ t0005228 22 42
........................ACATTCAACGCTGTCGGTGAGTTT.............................................................. t0006493 24 31
........................ACATTCAACGCTGTCGGTGAG................................................................. t0010873 21 14
........................ACATTCAACGCTGTCGGTGA.................................................................. t0014164 20 10
........................ACATTCAACGCTGTCGGTG................................................................... t0018443 19 7
........................ACATTCAACGCTGTCGGTGAGTTTG............................................................. t0122199 25 1
.........................CATTCAACGCTGTCGGTGAGT................................................................ t0022024 21 5
.........................CATTCAACGCTGTCGGTGAGTT............................................................... t0024076 22 4
.........................CATTCAACGCTGTCGGTGA.................................................................. t0039864 19 2
.........................CATTCAACGCTGTCGGTGAG................................................................. t0042458 20 2
..........................ATTCAACGCTGTCGGTGAG................................................................. t0013786 19 10
..........................ATTCAACGCTGTCGGTGAGT................................................................ t0014590 20 9
..........................ATTCAACGCTGTCGGTGAGTT............................................................... t0019227 21 6
..........................ATTCAACGCTGTCGGTGAGTTT.............................................................. t0020200 22 6
...........................TTCAACGCTGTCGGTGAGT................................................................ t0022966 19 5
...........................TTCAACGCTGTCGGTGAGTT............................................................... t0035733 20 3
...........................TTCAACGCTGTCGGTGAGTTT.............................................................. t0186180 21 1
............................TCAACGCTGTCGGTGAGTT............................................................... t0016123 19 8
............................TCAACGCTGTCGGTGAGT................................................................ t0032983 18 3
............................TCAACGCTGTCGGTGAGTTT.............................................................. t0178970 20 1
............................TCAACGCTGTCGGTGAGTTTGG............................................................ t0210008 22 1
.............................CAACGCTGTCGGTGAGTT............................................................... t0096587 18 1
..............................AACGCTGTCGGTGAGTTT.............................................................. t0036755 18 3
.............................................................AAACCATCGACCGTTGATTGTA........................... t0011923 22 12
.............................................................AAACCATCGACCGTTGATTGT............................ t0014602 21 9
..............................................................AACCATCGACCGTTGATTGTA........................... t0006550 21 30
..............................................................AACCATCGACCGTTGATTGT............................ t0010101 20 16
..............................................................AACCATCGACCGTTGATTGTAC.......................... t0012191 22 12
...............................................................ACCATCGACCGTTGATTGTA........................... t0001021 20 497
...............................................................ACCATCGACCGTTGATTGT............................ t0001729 19 227
...............................................................ACCATCGACCGTTGATTGTACC......................... t0002867 22 106
...............................................................ACCATCGACCGTTGATTGTAC.......................... t0003004 21 99
...............................................................ACCATCGACCGTTGATTG............................. t0024248 18 4
>mml-mir-181a-2
AGAAGGGCTATCAGGCCAGCCTTCAGAGGACTCCAAGGAACATTCAACGCTGTCGGTGAGTTTGGGATTTGAAAAAACCACTGACCGTTGACTGTACCTCGGGGTCCTTA mml-mir-181a-2 110
.((((((((....)))...))))).(((((((((.(((.(((.((((((..(((((((.((((...........))))))))))))))))).))).))).))))))))). structure -49.90
**************************************AACATTCAACGCTGTCGGTGAGT************************************************* mml-miR-181a-5p 23
.....................................GAACATTCAACGCTGTCGGTG.................................................... t0006481 21 31
.....................................GAACATTCAACGCTGTCGGTGA................................................... t0009964 22 16
.....................................GAACATTCAACGCTGTCGGT..................................................... t0014846 20 9
.....................................GAACATTCAACGCTGTCGGTGAG.................................................. t0032816 23 3
......................................AACATTCAACGCTGTCGGTGAGTT................................................ t0000085 24 18841
......................................AACATTCAACGCTGTCGGTG.................................................... t0000143 20 9347
......................................AACATTCAACGCTGTCGGTGAG.................................................. t0000144 22 8951
......................................AACATTCAACGCTGTCGGTGAGTTT............................................... t0000148 25 8730
......................................AACATTCAACGCTGTCGGTGAGT................................................. t0000157 23 8030
......................................AACATTCAACGCTGTCGGTGA................................................... t0000188 21 6137
......................................AACATTCAACGCTGTCGGT..................................................... t0000656 19 990
......................................AACATTCAACGCTGTCGG...................................................... t0012041 18 12
......................................AACATTCAACGCTGTCGGTGAGTTTG.............................................. t0019487 26 6
.......................................ACATTCAACGCTGTCGGTGAGTT................................................ t0003312 23 85
.......................................ACATTCAACGCTGTCGGTGAGT................................................. t0005228 22 42
.......................................ACATTCAACGCTGTCGGTGAGTTT............................................... t0006493 24 31
.......................................ACATTCAACGCTGTCGGTGAG.................................................. t0010873 21 14
.......................................ACATTCAACGCTGTCGGTGA................................................... t0014164 20 10
.......................................ACATTCAACGCTGTCGGTG.................................................... t0018443 19 7
.......................................ACATTCAACGCTGTCGGTGAGTTTG.............................................. t0122199 25 1
........................................CATTCAACGCTGTCGGTGAGT................................................. t0022024 21 5
........................................CATTCAACGCTGTCGGTGAGTT................................................ t0024076 22 4
........................................CATTCAACGCTGTCGGTGA................................................... t0039864 19 2
........................................CATTCAACGCTGTCGGTGAG.................................................. t0042458 20 2
.........................................ATTCAACGCTGTCGGTGAG.................................................. t0013786 19 10
.........................................ATTCAACGCTGTCGGTGAGT................................................. t0014590 20 9
.........................................ATTCAACGCTGTCGGTGAGTT................................................ t0019227 21 6
.........................................ATTCAACGCTGTCGGTGAGTTT............................................... t0020200 22 6
..........................................TTCAACGCTGTCGGTGAGT................................................. t0022966 19 5
..........................................TTCAACGCTGTCGGTGAGTT................................................ t0035733 20 3
..........................................TTCAACGCTGTCGGTGAGTTT............................................... t0186180 21 1
...........................................TCAACGCTGTCGGTGAGTT................................................ t0016123 19 8
...........................................TCAACGCTGTCGGTGAGT................................................. t0032983 18 3
...........................................TCAACGCTGTCGGTGAGTTT............................................... t0178970 20 1
...........................................TCAACGCTGTCGGTGAGTTTGG............................................. t0210008 22 1
............................................CAACGCTGTCGGTGAGTT................................................ t0096587 18 1
.............................................AACGCTGTCGGTGAGTTT............................................... t0036755 18 3
...........................................................................AACCACTGACCGTTGACTGTA.............. t0008535 21 20
...........................................................................AACCACTGACCGTTGACTGT............... t0011108 20 14
...........................................................................AACCACTGACCGTTGACTGTAC............. t0035765 22 3
............................................................................ACCACTGACCGTTGACTGTA.............. t0002105 20 165
............................................................................ACCACTGACCGTTGACTGTAC............. t0002166 21 159
............................................................................ACCACTGACCGTTGACTGTACC............ t0002928 22 103
............................................................................ACCACTGACCGTTGACTGT............... t0003633 19 72
............................................................................ACCACTGACCGTTGACTGTACCT........... t0016157 23 8
............................................................................ACCACTGACCGTTGACTG................ t0105965 18 1
.............................................................................CCACTGACCGTTGACTGTAC............. t0183821 20 1
>mml-mir-181b-1
CCTGTGCAGAGATTATTTTTTAAAAGGTCACAATCAACATTCATTGCTGTCGGTGGGTTGAACTGTGTAGACAAGCTCACTGAACAATGAATGCAACTGTGGCCCCGCTT mml-mir-181b-1 110
.....((.((((.....))))....(((((((.....(((((((((...((((((((((...((....))...)))))))))).)))))))))....)))))))..)).. structure -34.40
***********************************AACATTCATTGCTGTCGGTGGGTT*************************************************** mml-miR-181b 24
.................................TCAACATTCATTGCTGTCGGTGG...................................................... t0033206 23 3
.................................TCAACATTCATTGCTGTCGGTG....................................................... t0039998 22 2
..................................CAACATTCATTGCTGTCGGTG....................................................... t0002266 21 148
..................................CAACATTCATTGCTGTCGGTGG...................................................... t0003207 22 89
..................................CAACATTCATTGCTGTCGGTGGG..................................................... t0005779 23 36
..................................CAACATTCATTGCTGTCGGTGGGT.................................................... t0011847 24 13
..................................CAACATTCATTGCTGTCGGT........................................................ t0012883 20 11
..................................CAACATTCATTGCTGTCGGTGGGTT................................................... t0028050 25 4
..................................CAACATTCATTGCTGTCGG......................................................... t0172710 19 1
...................................AACATTCATTGCTGTCGGTGGGTT................................................... t0000118 24 12409
...................................AACATTCATTGCTGTCGGTG....................................................... t0000375 20 2262
...................................AACATTCATTGCTGTCGGTGG...................................................... t0000391 21 2147
...................................AACATTCATTGCTGTCGGTGGGT.................................................... t0000409 23 2061
...................................AACATTCATTGCTGTCGGTGGG..................................................... t0000547 22 1313
...................................AACATTCATTGCTGTCGGT........................................................ t0000940 19 590
...................................AACATTCATTGCTGTCGGTGGGTTG.................................................. t0004802 25 47
...................................AACATTCATTGCTGTCGG......................................................... t0011480 18 13
....................................ACATTCATTGCTGTCGGTGGGTT................................................... t0001896 23 197
....................................ACATTCATTGCTGTCGGTGGGT.................................................... t0002389 22 137
....................................ACATTCATTGCTGTCGGTGG...................................................... t0003609 20 73
....................................ACATTCATTGCTGTCGGTGGG..................................................... t0007434 21 25
....................................ACATTCATTGCTGTCGGTG....................................................... t0007546 19 24
....................................ACATTCATTGCTGTCGGTGGGTTG.................................................. t0049034 24 2
.....................................CATTCATTGCTGTCGGTGGGTT................................................... t0148703 22 1
......................................ATTCATTGCTGTCGGTGGGTT................................................... t0015664 21 8
......................................ATTCATTGCTGTCGGTGGGT.................................................... t0040096 20 2
......................................ATTCATTGCTGTCGGTGGG..................................................... t0197823 19 1
.......................................TTCATTGCTGTCGGTGGGTT................................................... t0020389 20 6
.......................................TTCATTGCTGTCGGTGGGT.................................................... t0045026 19 2
.........................................................................AGCTCACTGAACAATGAATGCAA.............. t0089379 23 1
.........................................................................AGCTCACTGAACAATGAATGCA............... t0165151 22 1
...........................................................................CTCACTGAACAATGAATGCAA.............. t0009423 21 18
...........................................................................CTCACTGAACAATGAATGCA............... t0013966 20 10
...........................................................................CTCACTGAACAATGAATGC................ t0042945 19 2
...........................................................................CTCACTGAACAATGAATGCAAC............. t0108771 22 1
>mml-mir-181b-2
CTGATGGCTGCACTCAACATTCATTGCTGTCGGTGGGTTTGAGTCTGAATCAACTCACTGATCGATGAATGCAAACTGCGGACCAAACA mml-mir-181b-2 89
....((((((((.....(((((((((..(((((((((((.((.......)))))))))))))))))))))).....))))).))).... structure -34.70
***************AACATTCATTGCTGTCGGTGGGTT************************************************** mml-miR-181b 24
.............TCAACATTCATTGCTGTCGGTGG..................................................... t0033206 23 3
.............TCAACATTCATTGCTGTCGGTG...................................................... t0039998 22 2
..............CAACATTCATTGCTGTCGGTG...................................................... t0002266 21 148
..............CAACATTCATTGCTGTCGGTGG..................................................... t0003207 22 89
..............CAACATTCATTGCTGTCGGTGGG.................................................... t0005779 23 36
..............CAACATTCATTGCTGTCGGTGGGT................................................... t0011847 24 13
..............CAACATTCATTGCTGTCGGT....................................................... t0012883 20 11
..............CAACATTCATTGCTGTCGGTGGGTT.................................................. t0028050 25 4
..............CAACATTCATTGCTGTCGG........................................................ t0172710 19 1
...............AACATTCATTGCTGTCGGTGGGTT.................................................. t0000118 24 12409
...............AACATTCATTGCTGTCGGTGGGTTT................................................. t0000327 25 2781
...............AACATTCATTGCTGTCGGTG...................................................... t0000375 20 2262
...............AACATTCATTGCTGTCGGTGG..................................................... t0000391 21 2147
...............AACATTCATTGCTGTCGGTGGGT................................................... t0000409 23 2061
...............AACATTCATTGCTGTCGGTGGG.................................................... t0000547 22 1313
...............AACATTCATTGCTGTCGGT....................................................... t0000940 19 590
...............AACATTCATTGCTGTCGG........................................................ t0011480 18 13
...............AACATTCATTGCTGTCGGTGGGTTTG................................................ t0203005 26 1
................ACATTCATTGCTGTCGGTGGGTT.................................................. t0001896 23 197
................ACATTCATTGCTGTCGGTGGGT................................................... t0002389 22 137
................ACATTCATTGCTGTCGGTGG..................................................... t0003609 20 73
................ACATTCATTGCTGTCGGTGGGTTT................................................. t0006152 24 33
................ACATTCATTGCTGTCGGTGGG.................................................... t0007434 21 25
................ACATTCATTGCTGTCGGTG...................................................... t0007546 19 24
.................CATTCATTGCTGTCGGTGGGTT.................................................. t0148703 22 1
..................ATTCATTGCTGTCGGTGGGTT.................................................. t0015664 21 8
..................ATTCATTGCTGTCGGTGGGTTT................................................. t0022707 22 5
..................ATTCATTGCTGTCGGTGGGT................................................... t0040096 20 2
..................ATTCATTGCTGTCGGTGGG.................................................... t0197823 19 1
...................TTCATTGCTGTCGGTGGGTT.................................................. t0020389 20 6
...................TTCATTGCTGTCGGTGGGT................................................... t0045026 19 2
...................TTCATTGCTGTCGGTGGGTTT................................................. t0186371 21 1
......................ATTGCTGTCGGTGGGTTT................................................. t0098516 18 1
....................................................ACTCACTGATCGATGAATG.................. t0102899 19 1
....................................................ACTCACTGATCGATGAATGCAA............... t0105317 22 1
....................................................ACTCACTGATCGATGAATGCA................ t0131725 21 1
.....................................................CTCACTGATCGATGAATGCAAA.............. t0014024 22 10
.....................................................CTCACTGATCGATGAATGCAA............... t0022404 21 5
.....................................................CTCACTGATCGATGAATGCA................ t0039464 20 2
.....................................................CTCACTGATCGATGAATGC................. t0062293 19 1
......................................................TCACTGATCGATGAATGCAA............... t0016296 20 8
......................................................TCACTGATCGATGAATGCA................ t0047821 19 2
......................................................TCACTGATCGATGAATGCAAA.............. t0050513 21 2
>mml-mir-181c
CGGAGAATTTGCCAAGGGTTTGGGGGAACATTCAACCTGTCGGTGAGTTTGGGCAGCTCAGGCAAACCATCGACCGTTGAGTGGACCCTGAGACCTGGACTTGCCATCCT mml-mir-181c 110
.(((.......(((..(((((.((((..((((((((..(((((((.(((((...........)))))))))))).))))))))..)))).))))))))........))). structure -46.26
**************************AACATTCAACCTGTCGGTGAGT************************************************************** mml-miR-181c 22
.........................GAACATTCAACCTGTCGGTGAG............................................................... t0040174 22 2
..........................AACATTCAACCTGTCGGTGAGTTT............................................................ t0001361 24 327
..........................AACATTCAACCTGTCGGTGAGTT............................................................. t0001727 23 227
..........................AACATTCAACCTGTCGGTGAGT.............................................................. t0005426 22 40
..........................AACATTCAACCTGTCGGTGAG............................................................... t0012052 21 12
..........................AACATTCAACCTGTCGGTGA................................................................ t0016915 20 7
..........................AACATTCAACCTGTCGGTG................................................................. t0041909 19 2
..........................AACATTCAACCTGTCGGTGAGTTTG........................................................... t0085573 25 1
..........................AACATTCAACCTGTCGGT.................................................................. t0186239 18 1
...........................ACATTCAACCTGTCGGTGAGTTT............................................................ t0039780 23 2
...........................ACATTCAACCTGTCGGTGAGTT............................................................. t0118379 22 1
................................................................AACCATCGACCGTTGAGTGGAC........................ t0037234 22 3
.................................................................ACCATCGACCGTTGAGTGGACC....................... t0006682 22 29
.................................................................ACCATCGACCGTTGAGTGGAC........................ t0007032 21 27
.................................................................ACCATCGACCGTTGAGTGG.......................... t0026292 19 4
>mml-mir-181d
GTCCCCTCCCCTAGGCCACAGCCAAGGTCACAATCAACATTCATTGTTGTCGGTGGGTTGTGAGGACCGAGGCCAGACCCACCGGGGGATGAATGTCACTGTGGCTGGGCCAGACACGGCTTAAGGGGAATGGGGAC mml-mir-181d 137
(((((((((((((((((...(((..(((((((....(((((((((.(..((((((((((....((.(....))).))))))))))).)))))))))...))))))).))).......))))).))))))..)))))) structure -69.30
***********************************AACATTCATTGTTGTCGGTGGGT******************************************************************************* mml-miR-181d 23
..................................CAACATTCATTGTTGTCGGTGGGT............................................................................... t0048817 24 2
..................................CAACATTCATTGTTGTCGGTGG................................................................................. t0055102 22 2
..................................CAACATTCATTGTTGTCGGTGGG................................................................................ t0165304 23 1
...................................AACATTCATTGTTGTCGGTGGGTT.............................................................................. t0000368 24 2296
...................................AACATTCATTGTTGTCGGTGGGT............................................................................... t0001128 23 426
...................................AACATTCATTGTTGTCGGTGG................................................................................. t0002259 21 149
...................................AACATTCATTGTTGTCGGTGGG................................................................................ t0002618 22 120
...................................AACATTCATTGTTGTCGGTG.................................................................................. t0003330 20 84
...................................AACATTCATTGTTGTCGGTGGGTTGT............................................................................ t0011522 26 13
...................................AACATTCATTGTTGTCGGTGGGTTG............................................................................. t0011732 25 13
...................................AACATTCATTGTTGTCGGT................................................................................... t0026361 19 4
....................................ACATTCATTGTTGTCGGTGGGTT.............................................................................. t0021349 23 5
....................................ACATTCATTGTTGTCGGTGGGT............................................................................... t0080813 22 1
....................................ACATTCATTGTTGTCGGTGGGTTGT............................................................................ t0087322 25 1
......................................ATTCATTGTTGTCGGTGGGTT.............................................................................. t0034009 21 3
........................................TCATTGTTGTCGGTGGGTT.............................................................................. t0201746 19 1
.........................................CATTGTTGTCGGTGGGTT.............................................................................. t0192736 18 1
..............................................................................CCACCGGGGGATGAATGTCA....................................... t0114310 20 1
>mml-mir-182
CACAGCTGCTTGCCTCCCCCTGTTTTTGGCAATGGTAGAACTCACACTGGTGAGGTAATGGGATCCGGTGGTTCTAGACTTGCCAACTACGGGGCGAGGGCTCAGCCGGCAC mml-mir-182 112
....((((((.(((..(((((((..(((((((.(.((((((...((((((..............))))))))))))..))))))))..)))))).)..)))..)).)))).. structure -47.34
************************TTTGGCAATGGTAGAACTCACA****************************************************************** mml-miR-182 22
........................TTTGGCAATGGTAGAACTCACACT................................................................ t0147863 24 1
>mml-mir-185
AGGGCGCGAGGGATTGGAGAGAAAGGCAGTTCCTGATGGTCCCCTCCTCAGGGGCTGGCTTTCCTCTGGTCCTTCCCTCCCA mml-mir-185 82
.(((.(.(((((((..(((.(((((.((((((((((.((......)))))))))))).))))))))..))))))).).))). structure -52.40
**************TGGAGAGAAAGGCAGTTCCTGA********************************************** mml-miR-185 22
.............TTGGAGAGAAAGGCAGTTCCTGA.............................................. t0022936 23 5
.............TTGGAGAGAAAGGCAGTTCCTGAT............................................. t0039094 24 2
..............TGGAGAGAAAGGCAGTTCCTGA.............................................. t0000015 22 238674
..............TGGAGAGAAAGGCAGTTCCTGAT............................................. t0000050 23 46170
..............TGGAGAGAAAGGCAGTTCCTG............................................... t0000237 21 4565
..............TGGAGAGAAAGGCAGTTCCT................................................ t0000814 20 719
..............TGGAGAGAAAGGCAGTTCC................................................. t0002807 19 109
..............TGGAGAGAAAGGCAGTTCCTGATG............................................ t0005539 24 39
..............TGGAGAGAAAGGCAGTTC.................................................. t0005616 18 38
...............GGAGAGAAAGGCAGTTCCTGA.............................................. t0001958 21 186
...............GGAGAGAAAGGCAGTTCCTGAT............................................. t0004573 22 52
...............GGAGAGAAAGGCAGTTCCTG............................................... t0031084 20 3
...............GGAGAGAAAGGCAGTTCCT................................................ t0088528 19 1
................GAGAGAAAGGCAGTTCCTGA.............................................. t0021639 20 5
................GAGAGAAAGGCAGTTCCTGATG............................................ t0039514 22 2
................GAGAGAAAGGCAGTTCCTGAT............................................. t0188396 21 1
................GAGAGAAAGGCAGTTCCTG............................................... t0210500 19 1
.................AGAGAAAGGCAGTTCCTGA.............................................. t0051109 19 2
.................AGAGAAAGGCAGTTCCTGAT............................................. t0133052 20 1
................................................CAGGGGCTGGCTTTCCTCTGGT............ t0006772 22 29
................................................CAGGGGCTGGCTTTCCTCTGG............. t0029638 21 3
................................................CAGGGGCTGGCTTTCCTCT............... t0195135 19 1
.................................................AGGGGCTGGCTTTCCTCTGGT............ t0002047 21 173
.................................................AGGGGCTGGCTTTCCTCTGG............. t0005524 20 39
.................................................AGGGGCTGGCTTTCCTCT............... t0088030 18 1
.................................................AGGGGCTGGCTTTCCTCTG.............. t0118040 19 1
>mml-mir-186
TGCTTGTAACTTTCCAAAGAATTCTCCTTTTGGGCTTTCTGGTTTTATTTTAAGCCCAAAGGTGAATTTCTTGGGAAGTTTGAGCT mml-mir-186 86
.(((((.((((((((((..(((((.(((((.((((((..............))))))))))).)))))..))))))))))))))). structure -38.64
**************CAAAGAATTCTCCTTTTGGGCT************************************************** mml-miR-186 22
.............CCAAAGAATTCTCCTTTTGGG.................................................... t0004591 21 51
.............CCAAAGAATTCTCCTTTTGGGCT.................................................. t0006735 23 29
.............CCAAAGAATTCTCCTTTTGGGC................................................... t0014466 22 9
.............CCAAAGAATTCTCCTTTTGG..................................................... t0033408 20 3
.............CCAAAGAATTCTCCTTTTGGGCTTT................................................ t0042923 25 2
.............CCAAAGAATTCTCCTTTTGGGCTT................................................. t0055452 24 2
..............CAAAGAATTCTCCTTTTGGGCT.................................................. t0000870 22 653
..............CAAAGAATTCTCCTTTTGGGCTT................................................. t0001276 23 360
..............CAAAGAATTCTCCTTTTGGG.................................................... t0001315 20 346
..............CAAAGAATTCTCCTTTTGGGC................................................... t0001836 21 207
..............CAAAGAATTCTCCTTTTGGGCTTT................................................ t0003663 24 71
..............CAAAGAATTCTCCTTTTGG..................................................... t0007602 19 24
...............AAAGAATTCTCCTTTTGGGCT.................................................. t0006862 21 28
...............AAAGAATTCTCCTTTTGGGCTT................................................. t0007011 22 27
...............AAAGAATTCTCCTTTTGGGC................................................... t0036697 20 3
...............AAAGAATTCTCCTTTTGGGCTTT................................................ t0045699 23 2
................AAGAATTCTCCTTTTGGGCTT................................................. t0144530 21 1
.................AGAATTCTCCTTTTGGGCTT................................................. t0201441 20 1
.....................................................GCCCAAAGGTGAATTTCTTGGG........... t0014364 22 9
.....................................................GCCCAAAGGTGAATTTCTTGGGA.......... t0031545 23 3
......................................................CCCAAAGGTGAATTTCTTGGGAA......... t0149963 23 1
>mml-mir-187
GGTCAGGCTCACTATGACACAGTGTGAGACCTCGGGCTACAACACAGGACCCGGGTGCTGCTCTGACCCCTCGTGTCTTGTGTTGCAGCCGGAGGGACGCAGGTCCGCA mml-mir-187 109
((.(..((.((((.......)))).....((((.((((.((((((((((((.(((..(......)..)))..).))))))))))).)))).))))...))..).))... structure -46.60
**********************************************************************TCGTGTCTTGTGTTGCAGCCGG***************** mml-miR-187 22
..................................GGCTACAACACAGGACCCGGG...................................................... t0019960 21 6
..................................GGCTACAACACAGGACCCGG....................................................... t0208170 20 1
...................................GCTACAACACAGGACCCGGGTG.................................................... t0012269 22 12
...................................GCTACAACACAGGACCCGGGT..................................................... t0018363 21 7
...................................GCTACAACACAGGACCCGGG...................................................... t0048933 20 2
....................................CTACAACACAGGACCCGGGTGC................................................... t0203063 22 1
.....................................TACAACACAGGACCCGGGTGCT.................................................. t0091950 22 1
..................................................................CCCCTCGTGTCTTGTGTTGCAGC.................... t0145817 23 1
.....................................................................CTCGTGTCTTGTGTTGCAGCCGG................. t0004717 23 49
.....................................................................CTCGTGTCTTGTGTTGCAGCCG.................. t0006333 22 32
.....................................................................CTCGTGTCTTGTGTTGCAGCCGGA................ t0023987 24 4
.....................................................................CTCGTGTCTTGTGTTGCAGC.................... t0027201 20 4
......................................................................TCGTGTCTTGTGTTGCAGCCGG................. t0000390 22 2147
......................................................................TCGTGTCTTGTGTTGCAGCCGGA................ t0001940 23 189
......................................................................TCGTGTCTTGTGTTGCAGCCG.................. t0003231 21 88
......................................................................TCGTGTCTTGTGTTGCAGCC................... t0025282 20 4
......................................................................TCGTGTCTTGTGTTGCAGC.................... t0096353 19 1
......................................................................TCGTGTCTTGTGTTGCAGCCGGAG............... t0103905 24 1
.......................................................................CGTGTCTTGTGTTGCAGCCGG................. t0025355 21 4
.......................................................................CGTGTCTTGTGTTGCAGCCGGA................ t0032917 22 3
>mml-mir-188
TGCTCCCTCTCTCACATCCCTTGCATGGTGGAGGGTGAGCTTTATGAAAACCCCTCCCACATGCAGGGTTTGCAGGATGGTGAGCC mml-mir-188 86
.((((((..(((..((..(((((((((..((((((....(.....).....))))))..)))))))))..))..))).)).)))). structure -39.80
**************CATCCCTTGCATGGTGGAGGGT************************************************** mml-miR-188 22
..............CATCCCTTGCATGGTGGAGGGT.................................................. t0004664 22 50
..............CATCCCTTGCATGGTGGAGGG................................................... t0013499 21 10
..............CATCCCTTGCATGGTGGAGG.................................................... t0049171 20 2
..............CATCCCTTGCATGGTGGAG..................................................... t0124616 19 1
...............ATCCCTTGCATGGTGGAGGGT.................................................. t0146474 21 1
....................................................CCTCCCACATGCAGGGTTTGCA............ t0021523 22 5
.....................................................CTCCCACATGCAGGGTTTGCA............ t0025222 21 4
>mml-mir-18a
TGTTCTAAGGTGCATCTAGTGCAGATAGTGAAGTAGATTAGCATCTACTGCCCTAAGTGCTCCTTCTGGCA mml-mir-18a 71
.(((..((((.(((..(((.((((.(((((..(.....)..)).))))))).)))..))).))))..))). structure -22.00
*****TAAGGTGCATCTAGTGCAGATA******************************************** mml-miR-18a 22
.....TAAGGTGCATCTAGTGCAGAT............................................. t0002060 21 171
.....TAAGGTGCATCTAGTGCAGATA............................................ t0003935 22 63
.....TAAGGTGCATCTAGTGCAGATAG........................................... t0004194 23 58
.....TAAGGTGCATCTAGTGCAGA.............................................. t0009387 20 18
.....TAAGGTGCATCTAGTGCAGATAGT.......................................... t0020679 24 6
..............................................ACTGCCCTAAGTGCTCCTTCT.... t0023860 21 5
..............................................ACTGCCCTAAGTGCTCCTTCTGGC. t0035253 24 3
..............................................ACTGCCCTAAGTGCTCCTTCTGG.. t0044935 23 2
..............................................ACTGCCCTAAGTGCTCCTTCTG... t0059354 22 1
>mml-mir-18b
TGTGTTAAGGTGCATCTAGTGCAGTTAGTGAAGCAGCTTAGAATCTACTGCCCTAAATGCCCCTTCTGGCA mml-mir-18b 71
..((((((((.((((.(((.(((((..((.(((...)))...))..))))).))).)))).)))..))))) structure -19.80
[truncated: 3,873 more rows]
