# Supplementary material for: Analysis of conserved miRNAs in cynomolgus macaque genome using small RNA sequencing and homology searching
Source: PeerJ. 2020 Jul 10;8:e9347. doi: 10.7717/peerj.9347 (PMC7357559; doi:10.7717/peerj.9347)
Supplement: Supplemental Information 6 [file peerj-08-9347-s006.zip › CE01.csv]

>hsa-let-7a-1
TGGGATGAGGTAGTAGGTTGTATAGTTTTAGGGTCACACCCACCACTGGGAGATAACTATACAATCTACTGTCTTTCCTA hsa-let-7a-1 80
(((((.(((..((((((((((((((((...(((.....))).((....))....))))))))))))))))..)))))))) structure -35.60
*****TGAGGTAGTAGGTTGTATAGTT***************************************************** hsa-let-7a-5p 22
********************************************************CTATACAATCTACTGTCTTTC*** hsa-let-7a-3p 21
.GGGATGAGGTAGTAGGTTGTATAGT...................................................... t0446855 25 2
.GGGATGAGGTAGTAGGTT............................................................. t1410327 18 1
..GGATGAGGTAGTAGGTTGTATAGTT..................................................... t0181246 25 1
..GGATGAGGTAGTAGGTTGTATAG....................................................... t0904046 23 1
...GATGAGGTAGTAGGTTGTATAGT...................................................... t0253721 23 2
...GATGAGGTAGTAGGTTGTATAGTT..................................................... t1335838 24 1
....ATGAGGTAGTAGGTTGTATAGTT..................................................... t0025681 23 10
....ATGAGGTAGTAGGTTGTATAGT...................................................... t0034741 22 6
....ATGAGGTAGTAGGTTGTAT......................................................... t0093509 19 3
....ATGAGGTAGTAGGTTGTATAGTTT.................................................... t0209440 24 2
....ATGAGGTAGTAGGTTGTATAG....................................................... t0068133 21 2
.....TGAGGTAGTAGGTTGTATAGTT..................................................... t0000005 22 315795
.....TGAGGTAGTAGGTTGTATAGT...................................................... t0000011 21 223174
.....TGAGGTAGTAGGTTGTATAG....................................................... t0000054 20 40587
.....TGAGGTAGTAGGTTGTAT......................................................... t0000118 18 21420
.....TGAGGTAGTAGGTTGTATAGTTT.................................................... t0000127 23 18780
.....TGAGGTAGTAGGTTGTATA........................................................ t0000340 19 6610
.....TGAGGTAGTAGGTTGTATAGTTTT................................................... t0001742 24 512
.....TGAGGTAGTAGGTTGTATAGTTTTA.................................................. t0126767 25 3
.....TGAGGTAGTAGGTTGTATAGTTTTAGG................................................ t0306057 27 1
......GAGGTAGTAGGTTGTATAGTT..................................................... t0006976 21 109
......GAGGTAGTAGGTTGTATAGT...................................................... t0011025 20 59
......GAGGTAGTAGGTTGTATAG....................................................... t0042672 19 10
......GAGGTAGTAGGTTGTATAGTTT.................................................... t0040981 22 8
.......AGGTAGTAGGTTGTATAGTT..................................................... t0012195 20 31
.......AGGTAGTAGGTTGTATAGT...................................................... t0020690 19 26
.......AGGTAGTAGGTTGTATAGTTT.................................................... t0055462 21 6
.......AGGTAGTAGGTTGTATAG....................................................... t0049596 18 2
........GGTAGTAGGTTGTATAGTT..................................................... t0002180 19 259
........GGTAGTAGGTTGTATAGT...................................................... t0004149 18 173
........GGTAGTAGGTTGTATAGTTT.................................................... t0011394 20 33
.........GTAGTAGGTTGTATAGTT..................................................... t0004990 18 175
.........GTAGTAGGTTGTATAGTTT.................................................... t0021552 19 14
.........GTAGTAGGTTGTATAGTTTT................................................... t0145508 20 1
..........TAGTAGGTTGTATAGTTT.................................................... t0011903 18 36
..........TAGTAGGTTGTATAGTTTTAGG................................................ t0075908 22 5
..........TAGTAGGTTGTATAGTTTT................................................... t0105371 19 2
...........................TTAGGGTCACACCCACCACTGGGA............................. t0022411 24 12
....................................................ATAACTATACAATCTACTGTC....... t0733192 21 1
.....................................................TAACTATACAATCTACTGTCTTT.... t1457518 23 1
.....................................................TAACTATACAATCTACTGTCTT..... t1298525 22 1
........................................................CTATACAATCTACTGTCTTTCC.. t0005691 22 147
........................................................CTATACAATCTACTGTCTTT.... t0007948 20 93
........................................................CTATACAATCTACTGTCTTTC... t0011124 21 59
........................................................CTATACAATCTACTGTCTTTCCT. t0065485 23 5
........................................................CTATACAATCTACTGTCTT..... t0168420 19 3
.........................................................TATACAATCTACTGTCTTTCCT. t0023108 22 14
.........................................................TATACAATCTACTGTCTTTC... t0097033 20 4
.........................................................TATACAATCTACTGTCTTT.... t1091423 19 1
.........................................................TATACAATCTACTGTCTTTCC.. t0093947 21 1
..........................................................ATACAATCTACTGTCTTTCCT. t0059228 21 7
>hsa-let-7a-2
AGGTTGAGGTAGTAGGTTGTATAGTTTAGAATTACATCAAGGGAGATAACTGTACAGCCTCCTAGCTTTCCT hsa-let-7a-2 72
(((..(((.(((.(((((((((((((.....(..(.....)..)...))))))))))))).))).))).))) structure -25.20
****TGAGGTAGTAGGTTGTATAGTT********************************************** hsa-let-7a-5p 22
*************************************************CTGTACAGCCTCCTAGCTTTCC* hsa-let-7a-2-3p 22
.GGTTGAGGTAGTAGGTTGTATAGT............................................... t0310660 24 2
...TTGAGGTAGTAGGTTGTATAG................................................ t0776404 21 1
...TTGAGGTAGTAGGTTGTATAGT............................................... t0064891 22 1
...TTGAGGTAGTAGGTTGTATAGTT.............................................. t0055487 23 1
....TGAGGTAGTAGGTTGTATAGTT.............................................. t0000005 22 315795
....TGAGGTAGTAGGTTGTATAGT............................................... t0000011 21 223174
....TGAGGTAGTAGGTTGTATAG................................................ t0000054 20 40587
....TGAGGTAGTAGGTTGTAT.................................................. t0000118 18 21420
....TGAGGTAGTAGGTTGTATAGTTT............................................. t0000127 23 18780
....TGAGGTAGTAGGTTGTATA................................................. t0000340 19 6610
....TGAGGTAGTAGGTTGTATAGTTTA............................................ t0005000 24 53
....TGAGGTAGTAGGTTGTATAGTTTAGA.......................................... t0831668 26 1
....TGAGGTAGTAGGTTGTATAGTTTAG........................................... t0069002 25 1
.....GAGGTAGTAGGTTGTATAGTT.............................................. t0006976 21 109
.....GAGGTAGTAGGTTGTATAGT............................................... t0011025 20 59
.....GAGGTAGTAGGTTGTATAG................................................ t0042672 19 10
.....GAGGTAGTAGGTTGTATAGTTT............................................. t0040981 22 8
......AGGTAGTAGGTTGTATAGTT.............................................. t0012195 20 31
......AGGTAGTAGGTTGTATAGT............................................... t0020690 19 26
......AGGTAGTAGGTTGTATAGTTT............................................. t0055462 21 6
......AGGTAGTAGGTTGTATAG................................................ t0049596 18 2
.......GGTAGTAGGTTGTATAGTT.............................................. t0002180 19 259
.......GGTAGTAGGTTGTATAGT............................................... t0004149 18 173
.......GGTAGTAGGTTGTATAGTTT............................................. t0011394 20 33
........GTAGTAGGTTGTATAGTT.............................................. t0004990 18 175
........GTAGTAGGTTGTATAGTTT............................................. t0021552 19 14
.........TAGTAGGTTGTATAGTTT............................................. t0011903 18 36
>hsa-let-7a-3
GGGTGAGGTAGTAGGTTGTATAGTTTGGGGCTCTGCCCTGCTATGGGATAACTATACAATCTACTGTCTTTCCT hsa-let-7a-3 74
(((.(((..((((((((((((((((((((((...)))))).........))))))))))))))))..))).))) structure -34.40
***TGAGGTAGTAGGTTGTATAGTT************************************************* hsa-let-7a-5p 22
***************************************************CTATACAATCTACTGTCTTTC** hsa-let-7a-3p 21
GGGTGAGGTAGTAGGTTGTATAGTT................................................. t0053009 25 5
GGGTGAGGTAGTAGGTTGTATA.................................................... t1098073 22 1
GGGTGAGGTAGTAGGTTGTATAGT.................................................. t0053555 24 1
..GTGAGGTAGTAGGTTGTATAGTT................................................. t0006161 23 91
..GTGAGGTAGTAGGTTGTATAGT.................................................. t0004750 22 84
..GTGAGGTAGTAGGTTGTATAG................................................... t0013502 21 40
..GTGAGGTAGTAGGTTGTAT..................................................... t0027258 19 13
..GTGAGGTAGTAGGTTGTATAGTTT................................................ t0051686 24 4
..GTGAGGTAGTAGGTTGTATA.................................................... t0050761 20 2
...TGAGGTAGTAGGTTGTATAGTT................................................. t0000005 22 315795
...TGAGGTAGTAGGTTGTATAGT.................................................. t0000011 21 223174
...TGAGGTAGTAGGTTGTATAG................................................... t0000054 20 40587
...TGAGGTAGTAGGTTGTAT..................................................... t0000118 18 21420
...TGAGGTAGTAGGTTGTATAGTTT................................................ t0000127 23 18780
...TGAGGTAGTAGGTTGTATA.................................................... t0000340 19 6610
...TGAGGTAGTAGGTTGTATAGTTTG............................................... t0008712 24 18
....GAGGTAGTAGGTTGTATAGTT................................................. t0006976 21 109
....GAGGTAGTAGGTTGTATAGT.................................................. t0011025 20 59
....GAGGTAGTAGGTTGTATAG................................................... t0042672 19 10
....GAGGTAGTAGGTTGTATAGTTT................................................ t0040981 22 8
.....AGGTAGTAGGTTGTATAGTT................................................. t0012195 20 31
.....AGGTAGTAGGTTGTATAGT.................................................. t0020690 19 26
.....AGGTAGTAGGTTGTATAGTTT................................................ t0055462 21 6
.....AGGTAGTAGGTTGTATAG................................................... t0049596 18 2
......GGTAGTAGGTTGTATAGTT................................................. t0002180 19 259
......GGTAGTAGGTTGTATAGT.................................................. t0004149 18 173
......GGTAGTAGGTTGTATAGTTT................................................ t0011394 20 33
.......GTAGTAGGTTGTATAGTT................................................. t0004990 18 175
.......GTAGTAGGTTGTATAGTTT................................................ t0021552 19 14
........TAGTAGGTTGTATAGTTT................................................ t0011903 18 36
...............................................ATAACTATACAATCTACTGTC...... t0733192 21 1
................................................TAACTATACAATCTACTGTCTTT... t1457518 23 1
................................................TAACTATACAATCTACTGTCTT.... t1298525 22 1
...................................................CTATACAATCTACTGTCTTTCC. t0005691 22 147
...................................................CTATACAATCTACTGTCTTT... t0007948 20 93
...................................................CTATACAATCTACTGTCTTTC.. t0011124 21 59
...................................................CTATACAATCTACTGTCTTTCCT t0065485 23 5
...................................................CTATACAATCTACTGTCTT.... t0168420 19 3
....................................................TATACAATCTACTGTCTTTCCT t0023108 22 14
....................................................TATACAATCTACTGTCTTTC.. t0097033 20 4
....................................................TATACAATCTACTGTCTTT... t1091423 19 1
....................................................TATACAATCTACTGTCTTTCC. t0093947 21 1
.....................................................ATACAATCTACTGTCTTTCCT t0059228 21 7
>hsa-let-7b
CGGGGTGAGGTAGTAGGTTGTGTGGTTTCAGGGCAGTGATGTTGCCCCTCGGAAGATAACTATACAACCTACTGCCTTCCCTG hsa-let-7b 83
(((((.(((((((((((((((((((((...((((((.....)))))).((....)).)))))))))))))))))))))))))) structure -50.60
*****TGAGGTAGTAGGTTGTGTGGTT******************************************************** hsa-let-7b-5p 22
***********************************************************CTATACAACCTACTGCCTTCCC** hsa-let-7b-3p 22
CGGGGTGAGGTAGTAGGTTGTGTGGTT........................................................ t0330496 27 2
.GGGGTGAGGTAGTAGGTTGTGTGGT......................................................... t0070570 25 1
..GGGTGAGGTAGTAGGTTGTGTGGTTT....................................................... t0387862 26 2
.....TGAGGTAGTAGGTTGTGTGGTT........................................................ t0000025 22 38693
.....TGAGGTAGTAGGTTGTGTGGT......................................................... t0000037 21 20243
.....TGAGGTAGTAGGTTGTGTGGTTT....................................................... t0000047 23 13657
.....TGAGGTAGTAGGTTGTGTGG.......................................................... t0000082 20 4535
.....TGAGGTAGTAGGTTGTGT............................................................ t0000287 18 2869
.....TGAGGTAGTAGGTTGTGTG........................................................... t0000149 19 2312
.....TGAGGTAGTAGGTTGTGTGGTTTC...................................................... t0002416 24 223
.....TGAGGTAGTAGGTTGTGTGGTTTCA..................................................... t0040008 25 11
......GAGGTAGTAGGTTGTGTGGTT........................................................ t0028203 21 11
......GAGGTAGTAGGTTGTGTGGT......................................................... t0044840 20 9
......GAGGTAGTAGGTTGTGTGGTTT....................................................... t0048098 22 5
......GAGGTAGTAGGTTGTGTGGTTTC...................................................... t1332438 23 1
.......AGGTAGTAGGTTGTGTGGTT........................................................ t0026743 20 6
.......AGGTAGTAGGTTGTGTGGTTT....................................................... t0167896 21 2
.......AGGTAGTAGGTTGTGTGG.......................................................... t0362808 18 2
........GGTAGTAGGTTGTGTGGTT........................................................ t0006640 19 21
........GGTAGTAGGTTGTGTGGT......................................................... t0008807 18 15
........GGTAGTAGGTTGTGTGGTTT....................................................... t0007667 20 8
.........GTAGTAGGTTGTGTGGTT........................................................ t0010034 18 27
.........GTAGTAGGTTGTGTGGTTT....................................................... t0010467 19 10
..........TAGTAGGTTGTGTGGTTT....................................................... t0003038 18 84
...........AGTAGGTTGTGTGGTTTC...................................................... t0159410 18 1
...........................................................CTATACAACCTACTGCCTTCC... t0016711 21 27
...........................................................CTATACAACCTACTGCCTTCCC.. t0032178 22 14
...........................................................CTATACAACCTACTGCCTTC.... t0052959 20 2
...........................................................CTATACAACCTACTGCCTT..... t0495285 19 1
............................................................TATACAACCTACTGCCTTCC... t1716715 20 1
>hsa-let-7c
GCATCCGGGTTGAGGTAGTAGGTTGTATGGTTTAGAGTTACACCCTGGGAGTTAACTGTACAACCTTCTAGCTTTCCTTGGAGC hsa-let-7c 84
((.((((((..(((.(((.(((((((((((((..((.(..(.....)..).))))))))))))))).))).)))..)))))))) structure -33.50
**********TGAGGTAGTAGGTTGTATGGTT**************************************************** hsa-let-7c-5p 22
*******************************************************CTGTACAACCTTCTAGCTTTCC******* hsa-let-7c-3p 22
.........TTGAGGTAGTAGGTTGTATGGTT.................................................... t0049549 23 2
.........TTGAGGTAGTAGGTTGTATGGT..................................................... t0029475 22 2
..........TGAGGTAGTAGGTTGTAT........................................................ t0000118 18 21420
..........TGAGGTAGTAGGTTGTATGGTT.................................................... t0000469 22 1240
..........TGAGGTAGTAGGTTGTATGGT..................................................... t0000952 21 722
..........TGAGGTAGTAGGTTGTATGG...................................................... t0002721 20 167
..........TGAGGTAGTAGGTTGTATGGTTT................................................... t0002761 23 91
..........TGAGGTAGTAGGTTGTATG....................................................... t0002701 19 42
..........TGAGGTAGTAGGTTGTATGGTTTA.................................................. t1520355 24 1
...........GAGGTAGTAGGTTGTATGGTT.................................................... t0296188 21 2
..............GTAGTAGGTTGTATGGTT.................................................... t0068309 18 1
.......................................................CTGTACAACCTTCTAGCTTTC........ t0391191 21 2
>hsa-let-7d
CCTAGGAAGAGGTAGTAGGTTGCATAGTTTTAGGGCAGGGATTTTGCCCACAAGGAGGTAACTATACGACCTGCTGCCTTTCTTAGG hsa-let-7d 87
(((((((.((((((((((((((.((((((...((((((.....)))))).(.....)..)))))).))))))))))))))))))))) structure -42.60
*******AGAGGTAGTAGGTTGCATAGTT********************************************************** hsa-let-7d-5p 22
*************************************************************CTATACGACCTGCTGCCTTTCT**** hsa-let-7d-3p 22
......AAGAGGTAGTAGGTTGCATAGT........................................................... t0018502 22 29
......AAGAGGTAGTAGGTTGCATAGTT.......................................................... t0035399 23 11
......AAGAGGTAGTAGGTTGCATAG............................................................ t0063562 21 2
......AAGAGGTAGTAGGTTGCATA............................................................. t0310171 20 2
......AAGAGGTAGTAGGTTGCATAGTTT......................................................... t0143300 24 1
.......AGAGGTAGTAGGTTGCATAGTT.......................................................... t0000090 22 32742
.......AGAGGTAGTAGGTTGCATAGT........................................................... t0000124 21 21059
.......AGAGGTAGTAGGTTGCATAGTTT......................................................... t0000421 23 5140
.......AGAGGTAGTAGGTTGCATAG............................................................ t0000480 20 4478
.......AGAGGTAGTAGGTTGCAT.............................................................. t0000834 18 2032
.......AGAGGTAGTAGGTTGCATA............................................................. t0001461 19 967
.......AGAGGTAGTAGGTTGCATAGTTTT........................................................ t0003160 24 259
.......AGAGGTAGTAGGTTGCATAGTTTTA....................................................... t0071017 25 1
........GAGGTAGTAGGTTGCATAGTT.......................................................... t0015149 21 39
........GAGGTAGTAGGTTGCATAGT........................................................... t0028713 20 17
........GAGGTAGTAGGTTGCATAG............................................................ t0155584 19 3
........GAGGTAGTAGGTTGCATAGTTT......................................................... t0067093 22 2
.........AGGTAGTAGGTTGCATAGTT.......................................................... t0056197 20 7
.........AGGTAGTAGGTTGCATAGT........................................................... t0108429 19 4
.........AGGTAGTAGGTTGCATAGTTT......................................................... t0523915 21 1
..........GGTAGTAGGTTGCATAGTT.......................................................... t0024535 19 10
..........GGTAGTAGGTTGCATAGT........................................................... t0051849 18 8
..........GGTAGTAGGTTGCATAGTTT......................................................... t0119191 20 3
...........GTAGTAGGTTGCATAGTT.......................................................... t0053296 18 8
...........GTAGTAGGTTGCATAGTTT......................................................... t0827316 19 1
............TAGTAGGTTGCATAGTTT......................................................... t0158784 18 1
............TAGTAGGTTGCATAGTTTT........................................................ t0500091 19 1
..........................................................TAACTATACGACCTGCTGCCTTTCT.... t0668089 25 1
.............................................................CTATACGACCTGCTGCCTTTCT.... t0000671 22 1960
.............................................................CTATACGACCTGCTGCCTTTC..... t0000875 21 823
.............................................................CTATACGACCTGCTGCCTTT...... t0002759 20 283
.............................................................CTATACGACCTGCTGCCTTTCTT... t0012827 23 32
.............................................................CTATACGACCTGCTGCCTT....... t0021878 19 15
.............................................................CTATACGACCTGCTGCCT........ t0037439 18 6
..............................................................TATACGACCTGCTGCCTTTCT.... t0002836 21 331
..............................................................TATACGACCTGCTGCCTTTC..... t0005254 20 124
..............................................................TATACGACCTGCTGCCTTT...... t0016498 19 34
..............................................................TATACGACCTGCTGCCTTTCTT... t0047398 22 4
..............................................................TATACGACCTGCTGCCTT....... t0178317 18 2
...............................................................ATACGACCTGCTGCCTTTCT.... t0146543 20 3
...............................................................ATACGACCTGCTGCCTTTC..... t1275968 19 1
>hsa-let-7e
CCCGGGCTGAGGTAGGAGGTTGTATAGTTGAGGAGGACACCCAAGGAGATCACTATACGGCCTCCTAGCTTTCCCCAGG hsa-let-7e 79
((.(((..(((.((((((((((((((((.((...((....)).......)))))))))))))))))).)))..))).)) structure -37.80
*******TGAGGTAGGAGGTTGTATAGTT************************************************** hsa-let-7e-5p 22
****************************************************CTATACGGCCTCCTAGCTTTCC***** hsa-let-7e-3p 22
......CTGAGGTAGGAGGTTGTATAGTT.................................................. t0403393 23 1
.......TGAGGTAGGAGGTTGTATAGTT.................................................. t0001335 22 525
.......TGAGGTAGGAGGTTGTATAGT................................................... t0001932 21 328
.......TGAGGTAGGAGGTTGTATAG.................................................... t0005125 20 101
.......TGAGGTAGGAGGTTGTATAGTTG................................................. t0006661 23 50
.......TGAGGTAGGAGGTTGTAT...................................................... t0012307 18 31
.......TGAGGTAGGAGGTTGTATA..................................................... t0016401 19 15
.......TGAGGTAGGAGGTTGTATAGTTGA................................................ t0105490 24 2
........GAGGTAGGAGGTTGTATAGTT.................................................. t1182578 21 1
.........AGGTAGGAGGTTGTATAGTTG................................................. t1146977 21 1
............TAGGAGGTTGTATAGTTG................................................. t0320137 18 2
.............................GAGGAGGACACCCAAGGAGATC............................ t1582407 22 1
...................................................ACTATACGGCCTCCTAGCTTT....... t0137738 21 3
....................................................CTATACGGCCTCCTAGCTTT....... t0301897 20 2
>hsa-let-7f-1
TCAGAGTGAGGTAGTAGATTGTATAGTTGTGGGGTAGTGATTTTACCCTGTTCAGGAGATAACTATACAATCTATTGCCTTCCCTGA hsa-let-7f-1 87
((((.(..(((((((((((((((((((((((((((((.....))))))).........))))))))))))))))))))))..))))) structure -43.30
******TGAGGTAGTAGATTGTATAGTT*********************************************************** hsa-let-7f-5p 22
**************************************************************CTATACAATCTATTGCCTTCCC*** hsa-let-7f-1-3p 22
.....GTGAGGTAGTAGATTGTATAGT............................................................ t0045158 22 9
.....GTGAGGTAGTAGATTGTATAGTT........................................................... t0041168 23 6
......TGAGGTAGTAGATTGTATAGTT........................................................... t0000004 22 360104
......TGAGGTAGTAGATTGTATAGT............................................................ t0000009 21 233116
......TGAGGTAGTAGATTGTATAG............................................................. t0000059 20 38775
......TGAGGTAGTAGATTGTAT............................................................... t0000093 18 29539
......TGAGGTAGTAGATTGTATA.............................................................. t0000285 19 8079
......TGAGGTAGTAGATTGTATAGTTG.......................................................... t0000423 23 1864
......TGAGGTAGTAGATTGTATAGTTGT......................................................... t0003771 24 121
......TGAGGTAGTAGATTGTATAGTTGTGG....................................................... t0026916 26 2
......TGAGGTAGTAGATTGTATAGTTGTGGG...................................................... t0167859 27 1
.......GAGGTAGTAGATTGTATAGTT........................................................... t0005857 21 126
.......GAGGTAGTAGATTGTATAGT............................................................ t0008103 20 73
.......GAGGTAGTAGATTGTATAG............................................................. t0028627 19 17
.......GAGGTAGTAGATTGTATA.............................................................. t0091068 18 1
.......GAGGTAGTAGATTGTATAGTTG.......................................................... t1339589 22 1
........AGGTAGTAGATTGTATAGTTGT......................................................... t0010174 22 26
........AGGTAGTAGATTGTATAGTT........................................................... t0015307 20 24
........AGGTAGTAGATTGTATAGTTG.......................................................... t0022699 21 23
........AGGTAGTAGATTGTATAGT............................................................ t0022007 19 21
........AGGTAGTAGATTGTATAG............................................................. t0064448 18 3
.........GGTAGTAGATTGTATAGTT........................................................... t0002677 19 177
.........GGTAGTAGATTGTATAGT............................................................ t0005851 18 134
.........GGTAGTAGATTGTATAGTTG.......................................................... t0066291 20 1
..........GTAGTAGATTGTATAGTT........................................................... t0004138 18 211
...........TAGTAGATTGTATAGTTG.......................................................... t0050759 18 1
...........TAGTAGATTGTATAGTTGTG........................................................ t0365059 20 1
...........TAGTAGATTGTATAGTTGTGGG...................................................... t0696258 22 1
............................................................AACTATACAATCTATTGCCTTC..... t1114571 22 1
..............................................................CTATACAATCTATTGCCTTCC.... t0031997 21 14
..............................................................CTATACAATCTATTGCCTTC..... t0108375 20 4
..............................................................CTATACAATCTATTGCCTT...... t0150522 19 3
..............................................................CTATACAATCTATTGCCTTCCC... t0085712 22 1
>hsa-let-7f-2
TGTGGGATGAGGTAGTAGATTGTATAGTTTTAGGGTCATACCCCATCTTGGAGATAACTATACAGTCTACTGTCTTTCCCACG hsa-let-7f-2 83
.((((((.(((..((((((((((((((((...(((.....))).(((.....)))))))))))))))))))..))))))))). structure -40.70
*******TGAGGTAGTAGATTGTATAGTT****************************************************** hsa-let-7f-5p 22
*********************************************************CTATACAGTCTACTGTCTTTCC**** hsa-let-7f-2-3p 22
...GGGATGAGGTAGTAGATTGTATAGTT...................................................... t0197702 26 2
...GGGATGAGGTAGTAGATTGTATAGT....................................................... t1005179 25 1
....GGATGAGGTAGTAGATTGTATAGT....................................................... t0100785 24 4
....GGATGAGGTAGTAGATTGTATAGTT...................................................... t1445811 25 1
......ATGAGGTAGTAGATTGTATAGT....................................................... t0000884 22 1222
......ATGAGGTAGTAGATTGTATAGTT...................................................... t0001105 23 1072
......ATGAGGTAGTAGATTGTATAG........................................................ t0003242 21 223
......ATGAGGTAGTAGATTGTATAGTTT..................................................... t0006217 24 115
......ATGAGGTAGTAGATTGTAT.......................................................... t0005282 19 110
......ATGAGGTAGTAGATTGTATA......................................................... t0009855 20 69
......ATGAGGTAGTAGATTGTA........................................................... t0085973 18 3
......ATGAGGTAGTAGATTGTATAGTTTT.................................................... t0115456 25 3
.......TGAGGTAGTAGATTGTATAGTT...................................................... t0000004 22 360104
.......TGAGGTAGTAGATTGTATAGT....................................................... t0000009 21 233116
.......TGAGGTAGTAGATTGTATAG........................................................ t0000059 20 38775
.......TGAGGTAGTAGATTGTATAGTTT..................................................... t0000046 23 31277
.......TGAGGTAGTAGATTGTAT.......................................................... t0000093 18 29539
.......TGAGGTAGTAGATTGTATA......................................................... t0000285 19 8079
.......TGAGGTAGTAGATTGTATAGTTTT.................................................... t0002703 24 229
........GAGGTAGTAGATTGTATAGTT...................................................... t0005857 21 126
........GAGGTAGTAGATTGTATAGT....................................................... t0008103 20 73
........GAGGTAGTAGATTGTATAG........................................................ t0028627 19 17
........GAGGTAGTAGATTGTATAGTTT..................................................... t0024533 22 9
........GAGGTAGTAGATTGTATA......................................................... t0091068 18 1
.........AGGTAGTAGATTGTATAGTT...................................................... t0015307 20 24
.........AGGTAGTAGATTGTATAGT....................................................... t0022007 19 21
.........AGGTAGTAGATTGTATAG........................................................ t0064448 18 3
.........AGGTAGTAGATTGTATAGTTT..................................................... t0057333 21 2
..........GGTAGTAGATTGTATAGTT...................................................... t0002677 19 177
..........GGTAGTAGATTGTATAGT....................................................... t0005851 18 134
..........GGTAGTAGATTGTATAGTTT..................................................... t0012904 20 27
..........GGTAGTAGATTGTATAGTTTT.................................................... t0772236 21 1
...........GTAGTAGATTGTATAGTT...................................................... t0004138 18 211
...........GTAGTAGATTGTATAGTTT..................................................... t0018029 19 23
...........GTAGTAGATTGTATAGTTTT.................................................... t0354223 20 1
............TAGTAGATTGTATAGTTT..................................................... t0009911 18 24
............TAGTAGATTGTATAGTTTT.................................................... t0406689 19 2
.........................................................CTATACAGTCTACTGTCTTTCC.... t0026622 22 12
.........................................................CTATACAGTCTACTGTCTTT...... t0039867 20 6
>hsa-let-7g
AGGCTGAGGTAGTAGTTTGTACAGTTTGAGGGTCTATGATACCACCCGGTACAGGAGATAACTGTACAGGCCACTGCCTTGCCA hsa-let-7g 84
.(((.((((((((.((((((((((((.....((((.((.((((....))))))..)))))))))))))))).))))))))))). structure -40.50
****TGAGGTAGTAGTTTGTACAGTT********************************************************** hsa-let-7g-5p 22
*************************************************************CTGTACAGGCCACTGCCTTGC** hsa-let-7g-3p 21
AGGCTGAGGTAGTAGTTTGTACAGT........................................................... t0100335 25 4
.GGCTGAGGTAGTAGTTTGTAC.............................................................. t0215085 21 2
...CTGAGGTAGTAGTTTGTACAGT........................................................... t0002464 22 483
...CTGAGGTAGTAGTTTGTACAGTT.......................................................... t0002603 23 448
...CTGAGGTAGTAGTTTGTACAG............................................................ t0008459 21 85
...CTGAGGTAGTAGTTTGTAC.............................................................. t0013061 19 48
...CTGAGGTAGTAGTTTGTACAGTTT......................................................... t0016484 24 35
...CTGAGGTAGTAGTTTGTACA............................................................. t0020669 20 26
...CTGAGGTAGTAGTTTGTA............................................................... t0179177 18 1
....TGAGGTAGTAGTTTGTACAGT........................................................... t0000017 21 168550
....TGAGGTAGTAGTTTGTACAGTT.......................................................... t0000021 22 127823
....TGAGGTAGTAGTTTGTACAG............................................................ t0000097 20 27558
....TGAGGTAGTAGTTTGTAC.............................................................. t0000179 18 11468
....TGAGGTAGTAGTTTGTACA............................................................. t0000228 19 10289
....TGAGGTAGTAGTTTGTACAGTTT......................................................... t0000243 23 9761
....TGAGGTAGTAGTTTGTACAGTTTG........................................................ t0024921 24 20
....TGAGGTAGTAGTTTGTACAGTTTGAGG..................................................... t0052599 27 2
....TGAGGTAGTAGTTTGTACAGTTTGA....................................................... t0157973 25 1
....TGAGGTAGTAGTTTGTACAGTTTGAG...................................................... t1170132 26 1
.....GAGGTAGTAGTTTGTACAGT........................................................... t0014108 20 41
.....GAGGTAGTAGTTTGTACAGTT.......................................................... t0016031 21 36
.....GAGGTAGTAGTTTGTACAG............................................................ t0035734 19 13
.....GAGGTAGTAGTTTGTACAGTTT......................................................... t0103848 22 4
.....GAGGTAGTAGTTTGTACA............................................................. t0221312 18 1
......AGGTAGTAGTTTGTACAGTT.......................................................... t0096532 20 4
......AGGTAGTAGTTTGTACAGT........................................................... t0080156 19 4
.......GGTAGTAGTTTGTACAGTT.......................................................... t0028826 19 17
.......GGTAGTAGTTTGTACAGT........................................................... t0047488 18 6
........GTAGTAGTTTGTACAGTT.......................................................... t0114239 18 4
.........TAGTAGTTTGTACAGTTT......................................................... t1133234 18 1
............................................................ACTGTACAGGCCACTGCCTTGC.. t0839824 22 1
.............................................................CTGTACAGGCCACTGCCTTGC.. t0073031 21 2
.............................................................CTGTACAGGCCACTGCCTTGCC. t0413147 22 2
>hsa-let-7i
CTGGCTGAGGTAGTAGTTTGTGCTGTTGGTCGGGTTGTGACATTGCCCGCTGTGGAGATAACTGCGCAAGCTACTGCCTTGCTA hsa-let-7i 84
.((((.(((((((((((((((((.(((((.(((((.........)))))))........))).))))))))))))))))))))) structure -39.60
*****TGAGGTAGTAGTTTGTGCTGTT********************************************************* hsa-let-7i-5p 22
*************************************************************CTGCGCAAGCTACTGCCTTGCT* hsa-let-7i-3p 22
....CTGAGGTAGTAGTTTGTGCTGTT......................................................... t0004457 23 74
....CTGAGGTAGTAGTTTGTGCTGT.......................................................... t0021698 22 24
....CTGAGGTAGTAGTTTGTGCTG........................................................... t0041108 21 8
....CTGAGGTAGTAGTTTGTGCT............................................................ t0081042 20 5
....CTGAGGTAGTAGTTTGTGCTGTTG........................................................ t0698957 24 1
.....TGAGGTAGTAGTTTGTGCTGTT......................................................... t0000013 22 94651
.....TGAGGTAGTAGTTTGTGCTGT.......................................................... t0000155 21 13343
.....TGAGGTAGTAGTTTGTGCTG........................................................... t0000447 20 3412
.....TGAGGTAGTAGTTTGTGCT............................................................ t0000963 19 1597
.....TGAGGTAGTAGTTTGTGCTGTTG........................................................ t0000863 23 656
.....TGAGGTAGTAGTTTGTGC............................................................. t0001351 18 372
.....TGAGGTAGTAGTTTGTGCTGTTGG....................................................... t0039586 24 4
......GAGGTAGTAGTTTGTGCTGTT......................................................... t0012332 21 37
......GAGGTAGTAGTTTGTGCTGT.......................................................... t0063840 20 3
......GAGGTAGTAGTTTGTGCTGTTG........................................................ t1163359 22 1
.......AGGTAGTAGTTTGTGCTGT.......................................................... t0089850 19 1
........GGTAGTAGTTTGTGCTGTT......................................................... t0067729 19 4
........GGTAGTAGTTTGTGCTGT.......................................................... t0036144 18 3
.........GTAGTAGTTTGTGCTGTT......................................................... t0020779 18 18
..........TAGTAGTTTGTGCTGTTG........................................................ t0094455 18 1
.............................................................CTGCGCAAGCTACTGCCTTGCT. t0007544 22 68
.............................................................CTGCGCAAGCTACTGCCTTGC.. t0010166 21 54
.............................................................CTGCGCAAGCTACTGCCTTG... t0025106 20 6
.............................................................CTGCGCAAGCTACTGCCT..... t1513139 18 1
>hsa-mir-1-1
TGGGAAACATACTTCTTTATATGCCCATATGGACCTGCTAAGCTATGGAATGTAAAGAAGTATGTATCTCA hsa-mir-1-1 71
.((((.((((((((((((((((..((((((((.....)))...))))).)))))))))))))))).)))). structure -30.00
******ACATACTTCTTTATATGCCCAT******************************************* hsa-miR-1-5p 22
*********************************************TGGAATGTAAAGAAGTATGTAT**** hsa-miR-1-3p 22
.............................................TGGAATGTAAAGAAGTATGTAT.... t0059839 22 7
.............................................TGGAATGTAAAGAAGTATGT...... t0068758 20 6
.............................................TGGAATGTAAAGAAGTATG....... t0143162 19 3
.............................................TGGAATGTAAAGAAGTATGTA..... t0584905 21 1
>hsa-mir-1-2
ACCTACTCAGAGTACATACTTCTTTATGTACCCATATGAACATACAATGCTATGGAATGTAAAGAAGTATGTATTTTTGGTAGGC hsa-mir-1-2 85
.((((((.(((((((((((((((((((((..(((((..............))))).))))))))))))))))))))).)))))). structure -35.64
****************************************************TGGAATGTAAAGAAGTATGTAT*********** hsa-miR-1-3p 22
....................................................TGGAATGTAAAGAAGTATGTAT........... t0059839 22 7
....................................................TGGAATGTAAAGAAGTATGT............. t0068758 20 6
....................................................TGGAATGTAAAGAAGTATG.............. t0143162 19 3
....................................................TGGAATGTAAAGAAGTATGTA............ t0584905 21 1
....................................................TGGAATGTAAAGAAGTATGTATT.......... t0723582 23 1
>hsa-mir-100
CCTGTTGCCACAAACCCGTAGATCCGAACTTGTGGTATTAGTCCGCACAAGCTTGTATCTATAGGTATGTGTCTGTTAGG hsa-mir-100 80
((((..(.((((.(((..(((((.(((.(((((((........).)))))).))).)))))..))).)))).)...)))) structure -26.80
************AACCCGTAGATCCGAACTTGTG********************************************** hsa-miR-100-5p 22
***********************************************CAAGCTTGTATCTATAGGTATG*********** hsa-miR-100-3p 22
...........AAACCCGTAGATCCGAACTTGT............................................... t0149167 22 1
............AACCCGTAGATCCGAACTTGTG.............................................. t0000394 22 1019
............AACCCGTAGATCCGAACTTGT............................................... t0001702 21 143
............AACCCGTAGATCCGAACTTG................................................ t0003076 20 71
............AACCCGTAGATCCGAACTTGTGG............................................. t0014760 23 10
............AACCCGTAGATCCGAACT.................................................. t0041658 18 2
................CGTAGATCCGAACTTGTG.............................................. t0057220 18 2
>hsa-mir-101-1
TGCCCTGGCTCAGTTATCACAGTGCTGATGCTGTCTATTCTAAAGGTACAGTACTGTGATAACTGAAGGATGGCA hsa-mir-101-1 75
.(((.....((((((((((((((((((.((((............)))))))))))))))))))))).....))). structure -36.20
**********CAGTTATCACAGTGCTGATGCT******************************************* hsa-miR-101-5p 22
**********************************************TACAGTACTGTGATAACTGAA******** hsa-miR-101-3p 21
.........TCAGTTATCACAGTGCTGATG............................................. t0045514 21 7
.........TCAGTTATCACAGTGCTGATGC............................................ t0061655 22 6
.........TCAGTTATCACAGTGCTGATGCT........................................... t0088536 23 1
.........TCAGTTATCACAGTGCTG................................................ t0747744 18 1
..........CAGTTATCACAGTGCTGAT.............................................. t0365188 19 2
.......................................CTAAAGGTACAGTACTGTGATAACTG.......... t0999358 26 1
.......................................CTAAAGGTACAGTACTGTGATAACTGAA........ t1013578 28 1
............................................GGTACAGTACTGTGATAACTG.......... t0085723 21 5
............................................GGTACAGTACTGTGATAACTGA......... t0062824 22 1
............................................GGTACAGTACTGTGATAACT........... t1708147 20 1
.............................................GTACAGTACTGTGATAACTGAA........ t0000227 22 10293
.............................................GTACAGTACTGTGATAACTGA......... t0000234 21 10099
.............................................GTACAGTACTGTGATAACTG.......... t0000653 20 2929
.............................................GTACAGTACTGTGATAACT........... t0001201 19 1244
.............................................GTACAGTACTGTGATAAC............ t0005185 18 166
.............................................GTACAGTACTGTGATAACTGAAG....... t0005591 23 70
..............................................TACAGTACTGTGATAACTGAAG....... t0000086 22 27313
..............................................TACAGTACTGTGATAACTGAA........ t0000139 21 15511
..............................................TACAGTACTGTGATAACTGA......... t0000147 20 15183
..............................................TACAGTACTGTGATAACTG.......... t0000754 19 2329
..............................................TACAGTACTGTGATAACT........... t0002160 18 580
..............................................TACAGTACTGTGATAACTGAAGG...... t0002137 23 88
...............................................ACAGTACTGTGATAACTGAAG....... t0012959 21 48
...............................................ACAGTACTGTGATAACTGAA........ t0019354 20 28
...............................................ACAGTACTGTGATAACTGA......... t0029119 19 16
...............................................ACAGTACTGTGATAACTG.......... t0116825 18 4
................................................CAGTACTGTGATAACTGAAG....... t0023484 20 21
................................................CAGTACTGTGATAACTGAA........ t0020022 19 17
................................................CAGTACTGTGATAACTGA......... t0025587 18 8
................................................CAGTACTGTGATAACTGAAGG...... t1208840 21 1
.................................................AGTACTGTGATAACTGAAG....... t0017420 19 7
.................................................AGTACTGTGATAACTGAA........ t0025591 18 5
..................................................GTACTGTGATAACTGAAG....... t0001480 18 189
..................................................GTACTGTGATAACTGAAGG...... t0051514 19 1
>hsa-mir-101-2
ACTGTCCTTTTTCGGTTATCATGGTACCGATGCTGTATATCTGAAAGGTACAGTACTGTGATAACTGAAGAATGGTGGT hsa-mir-101-2 79
((..((.((((((((((((((((((((.(.((((............))))).)))))))))))))))))))).))..)) structure -31.40
************************************************TACAGTACTGTGATAACTGAA********** hsa-miR-101-3p 21
...........TCGGTTATCATGGTACCGATG............................................... t0437264 21 2
............CGGTTATCATGGTACCGATGCTGT........................................... t0767220 24 1
..............................................GGTACAGTACTGTGATAACTG............ t0085723 21 5
..............................................GGTACAGTACTGTGATAACTGA........... t0062824 22 1
..............................................GGTACAGTACTGTGATAACT............. t1708147 20 1
...............................................GTACAGTACTGTGATAACTGAA.......... t0000227 22 10293
...............................................GTACAGTACTGTGATAACTGA........... t0000234 21 10099
...............................................GTACAGTACTGTGATAACTG............ t0000653 20 2929
...............................................GTACAGTACTGTGATAACT............. t0001201 19 1244
...............................................GTACAGTACTGTGATAAC.............. t0005185 18 166
...............................................GTACAGTACTGTGATAACTGAAG......... t0005591 23 70
...............................................GTACAGTACTGTGATAACTGAAGA........ t0113440 24 2
................................................TACAGTACTGTGATAACTGAAG......... t0000086 22 27313
................................................TACAGTACTGTGATAACTGAA.......... t0000139 21 15511
................................................TACAGTACTGTGATAACTGA........... t0000147 20 15183
................................................TACAGTACTGTGATAACTG............ t0000754 19 2329
................................................TACAGTACTGTGATAACTGAAGA........ t0000487 23 2048
................................................TACAGTACTGTGATAACT............. t0002160 18 580
................................................TACAGTACTGTGATAACTGAAGAA....... t0027051 24 13
................................................TACAGTACTGTGATAACTGAAGAAT...... t0204292 25 2
.................................................ACAGTACTGTGATAACTGAAG......... t0012959 21 48
.................................................ACAGTACTGTGATAACTGAA.......... t0019354 20 28
.................................................ACAGTACTGTGATAACTGA........... t0029119 19 16
.................................................ACAGTACTGTGATAACTGAAGA........ t0085441 22 5
.................................................ACAGTACTGTGATAACTG............ t0116825 18 4
..................................................CAGTACTGTGATAACTGAAG......... t0023484 20 21
..................................................CAGTACTGTGATAACTGAA.......... t0020022 19 17
..................................................CAGTACTGTGATAACTGA........... t0025587 18 8
..................................................CAGTACTGTGATAACTGAAGA........ t0118904 21 4
..................................................CAGTACTGTGATAACTGAAGAA....... t0802537 22 1
...................................................AGTACTGTGATAACTGAAG......... t0017420 19 7
...................................................AGTACTGTGATAACTGAA.......... t0025591 18 5
....................................................GTACTGTGATAACTGAAG......... t0001480 18 189
....................................................GTACTGTGATAACTGAAGA........ t0007935 19 19
>hsa-mir-103a-1
TACTGCCCTCGGCTTCTTTACAGTGCTGCCTTGTTGCATATGGATCAAGCAGCATTGTACAGGGCTATGAAGGCATTG hsa-mir-103a-1 78
...((((.((((((.((.(((((((((((.(((.(.(....).).)))))))))))))).))))))..)).))))... structure -30.90
***********************************************AGCAGCATTGTACAGGGCTATGA******** hsa-miR-103a-3p 23
...............................................AGCAGCATTGTACAGGGCTATGA........ t0000089 23 32893
...............................................AGCAGCATTGTACAGGGCTATG......... t0000185 22 13460
...............................................AGCAGCATTGTACAGGGCTATGAA....... t0001473 24 802
...............................................AGCAGCATTGTACAGGGCTAT.......... t0001537 21 776
...............................................AGCAGCATTGTACAGGGCT............ t0003338 19 315
...............................................AGCAGCATTGTACAGGGCTA........... t0004284 20 217
...............................................AGCAGCATTGTACAGGGC............. t0008564 18 83
...............................................AGCAGCATTGTACAGGGCTATGAAG...... t0008551 25 37
................................................GCAGCATTGTACAGGGCTATGA........ t0040042 22 11
................................................GCAGCATTGTACAGGGCTATG......... t0161118 21 3
.................................................CAGCATTGTACAGGGCTATGA........ t0003993 21 169
.................................................CAGCATTGTACAGGGCTATG......... t0012046 20 53
.................................................CAGCATTGTACAGGGCTATGAA....... t0028056 22 17
.................................................CAGCATTGTACAGGGCTAT.......... t0142011 19 2
.................................................CAGCATTGTACAGGGCTATGAAG...... t0385329 23 2
..................................................AGCATTGTACAGGGCTATGA........ t0005414 20 92
..................................................AGCATTGTACAGGGCTATG......... t0012943 19 35
..................................................AGCATTGTACAGGGCTATGAA....... t0032042 21 9
..................................................AGCATTGTACAGGGCTAT.......... t1343715 18 1
...................................................GCATTGTACAGGGCTATGA........ t0003888 19 118
...................................................GCATTGTACAGGGCTATG......... t0006584 18 44
...................................................GCATTGTACAGGGCTATGAA....... t0041848 20 4
....................................................CATTGTACAGGGCTATGA........ t0021766 18 8
.....................................................ATTGTACAGGGCTATGAA....... t0030141 18 9
>hsa-mir-103a-2
TTGTGCTTTCAGCTTCTTTACAGTGCTGCCTTGTAGCATTCAGGTCAAGCAGCATTGTACAGGGCTATGAAAGAACCA hsa-mir-103a-2 78
..((.(((((((((.((.(((((((((((((((.......))))....))))))))))).)))))..)))))).)).. structure -28.10
**********AGCTTCTTTACAGTGCTGCCTTG********************************************* hsa-miR-103a-2-5p 23
***********************************************AGCAGCATTGTACAGGGCTATGA******** hsa-miR-103a-3p 23
...............................................AGCAGCATTGTACAGGGCTATGA........ t0000089 23 32893
...............................................AGCAGCATTGTACAGGGCTATG......... t0000185 22 13460
...............................................AGCAGCATTGTACAGGGCTATGAA....... t0001473 24 802
...............................................AGCAGCATTGTACAGGGCTAT.......... t0001537 21 776
...............................................AGCAGCATTGTACAGGGCT............ t0003338 19 315
...............................................AGCAGCATTGTACAGGGCTA........... t0004284 20 217
...............................................AGCAGCATTGTACAGGGCTATGAAA...... t0003770 25 176
...............................................AGCAGCATTGTACAGGGC............. t0008564 18 83
................................................GCAGCATTGTACAGGGCTATGA........ t0040042 22 11
................................................GCAGCATTGTACAGGGCTATG......... t0161118 21 3
.................................................CAGCATTGTACAGGGCTATGA........ t0003993 21 169
.................................................CAGCATTGTACAGGGCTATG......... t0012046 20 53
.................................................CAGCATTGTACAGGGCTATGAA....... t0028056 22 17
.................................................CAGCATTGTACAGGGCTAT.......... t0142011 19 2
.................................................CAGCATTGTACAGGGCTATGAAA...... t0248337 23 1
..................................................AGCATTGTACAGGGCTATGA........ t0005414 20 92
..................................................AGCATTGTACAGGGCTATG......... t0012943 19 35
..................................................AGCATTGTACAGGGCTATGAA....... t0032042 21 9
..................................................AGCATTGTACAGGGCTAT.......... t1343715 18 1
...................................................GCATTGTACAGGGCTATGA........ t0003888 19 118
...................................................GCATTGTACAGGGCTATG......... t0006584 18 44
...................................................GCATTGTACAGGGCTATGAA....... t0041848 20 4
....................................................CATTGTACAGGGCTATGA........ t0021766 18 8
.....................................................ATTGTACAGGGCTATGAA....... t0030141 18 9
>hsa-mir-105-1
TGTGCATCGTGGTCAAATGCTCAGACTCCTGTGGTGGCTGCTCATGCACCACGGATGTTTGAGCATGTGCTACGGTGTCTA hsa-mir-105-1 81
...(((((((((.((.((((((((((..((((((((.(.......)))))))))..)))))))))).)))))))))))... structure -43.10
************TCAAATGCTCAGACTCCTGTGGT********************************************** hsa-miR-105-5p 23
**************************************************ACGGATGTTTGAGCATGTGCTA********* hsa-miR-105-3p 22
..............AAATGCTCAGACTCCTGTGGTG............................................. t0209159 22 1
>hsa-mir-105-2
TGTGCATCGTGGTCAAATGCTCAGACTCCTGTGGTGGCTGCTTATGCACCACGGATGTTTGAGCATGTGCTATGGTGTCTA hsa-mir-105-2 81
...(((((((((.((.((((((((((..((((((((.(.......)))))))))..)))))))))).)))))))))))... structure -41.30
************TCAAATGCTCAGACTCCTGTGGT********************************************** hsa-miR-105-5p 23
**************************************************ACGGATGTTTGAGCATGTGCTA********* hsa-miR-105-3p 22
..............AAATGCTCAGACTCCTGTGGTG............................................. t0209159 22 1
>hsa-mir-106a
CCTTGGCCATGTAAAAGTGCTTACAGTGCAGGTAGCTTTTTGAGATCTACTGCAATGTAAGCACTTCTTACATTACCATGG hsa-mir-106a 81
((.(((..(((((((((((((((((.(((((.(((.((.....)).)))))))).))))))))))).))))))..))).)) structure -34.70
************AAAAGTGCTTACAGTGCAGGTAG********************************************** hsa-miR-106a-5p 23
*************************************************CTGCAATGTAAGCACTTCTTAC********** hsa-miR-106a-3p 22
............AAAAGTGCTTACAGTGCAGGTAG.............................................. t0003551 23 169
............AAAAGTGCTTACAGTGCAGGTA............................................... t0036438 22 4
............AAAAGTGCTTACAGTGCAGGT................................................ t0153366 21 3
.............AAAGTGCTTACAGTGCAGGTAG.............................................. t0014603 22 30
.............AAAGTGCTTACAGTGCAGGTAGC............................................. t0164924 23 1
.............AAAGTGCTTACAGTGCAGGT................................................ t0230888 20 1
..............AAGTGCTTACAGTGCAGGTAG.............................................. t0187079 21 3
>hsa-mir-106b
CCTGCCGGGGCTAAAGTGCTGACAGTGCAGATAGTGGTCCTCTCCGTGCTACCGCACTGTGGGTACTTGCTGCTCCAGCAGG hsa-mir-106b 82
(((((.(((((..(((((((.(((((((.(.((((((......))..))))).))))))).)))))))...))))).))))) structure -44.90
***********TAAAGTGCTGACAGTGCAGAT************************************************** hsa-miR-106b-5p 21
***************************************************CCGCACTGTGGGTACTTGCTGC********* hsa-miR-106b-3p 22
..........CTAAAGTGCTGACAGTGCAGA................................................... t0064207 21 6
..........CTAAAGTGCTGACAGTGC...................................................... t0880205 18 1
..........CTAAAGTGCTGACAGTGCAGATA................................................. t0156256 23 1
...........TAAAGTGCTGACAGTGCAGA................................................... t0000666 20 2836
...........TAAAGTGCTGACAGTGCAGAT.................................................. t0001087 21 1150
...........TAAAGTGCTGACAGTGCAGATA................................................. t0001061 22 806
...........TAAAGTGCTGACAGTGCAG.................................................... t0008518 19 84
...........TAAAGTGCTGACAGTGCAGATAGT............................................... t0010851 24 56
...........TAAAGTGCTGACAGTGCAGATAG................................................ t0011358 23 50
...........TAAAGTGCTGACAGTGCA..................................................... t0061702 18 7
...............GTGCTGACAGTGCAGATA................................................. t0777095 18 1
................TGCTGACAGTGCAGATAG................................................ t1656520 18 1
............................................CGTGCTACCGCACTGTGGGTACTTG............. t1705343 25 1
................................................CTACCGCACTGTGGGTACTTGCT........... t0717964 23 1
.................................................TACCGCACTGTGGGTACTTGCT........... t0001908 22 680
.................................................TACCGCACTGTGGGTACTTGC............ t0008498 21 78
.................................................TACCGCACTGTGGGTACTTG............. t0017132 20 20
.................................................TACCGCACTGTGGGTACTTGCTGC......... t0023743 24 13
.................................................TACCGCACTGTGGGTACTTGCTG.......... t0024164 23 9
.................................................TACCGCACTGTGGGTACT............... t0186442 18 2
.................................................TACCGCACTGTGGGTACTT.............. t0445120 19 2
.................................................TACCGCACTGTGGGTACTTGCTGCT........ t0388896 25 1
..................................................ACCGCACTGTGGGTACTTGCT........... t0006704 21 118
..................................................ACCGCACTGTGGGTACTTGCTG.......... t0007671 22 98
..................................................ACCGCACTGTGGGTACTTGC............ t0014559 20 41
..................................................ACCGCACTGTGGGTACTTGCTGC......... t0029726 23 14
..................................................ACCGCACTGTGGGTACTTGCTGCT........ t0071247 24 4
..................................................ACCGCACTGTGGGTACTTG............. t0194776 19 3
...................................................CCGCACTGTGGGTACTTGCTG.......... t0000460 21 4730
...................................................CCGCACTGTGGGTACTTGCT........... t0000677 20 2778
...................................................CCGCACTGTGGGTACTTGCTGCT........ t0002832 23 394
...................................................CCGCACTGTGGGTACTTGCTGC......... t0002977 22 364
...................................................CCGCACTGTGGGTACTTGC............ t0003371 19 310
...................................................CCGCACTGTGGGTACTTG............. t0010022 18 68
...................................................CCGCACTGTGGGTACTTGCTGCTC....... t0048373 24 9
....................................................CGCACTGTGGGTACTTGCTG.......... t0052438 20 5
....................................................CGCACTGTGGGTACTTGCT........... t0091259 19 3
....................................................CGCACTGTGGGTACTTGCTGC......... t0701802 21 1
.....................................................GCACTGTGGGTACTTGCT........... t0035158 18 7
.....................................................GCACTGTGGGTACTTGCTGC......... t1522073 20 1
......................................................CACTGTGGGTACTTGCTGCT........ t0388920 20 1
......................................................CACTGTGGGTACTTGCTG.......... t0512666 18 1
>hsa-mir-107
CTCTCTGCTTTCAGCTTCTTTACAGTGTTGCCTTGTGGCATGGAGTTCAAGCAGCATTGTACAGGGCTATCAAAGCACAGA hsa-mir-107 81
.(((.((((((.((((.((.(((((((((((.(((.(((.....))))))))))))))))).))))))...)))))).))) structure -29.60
*************************************************AGCAGCATTGTACAGGGCTATCA********* hsa-miR-107 23
.................................................AGCAGCATTGTACAGGGCTAT........... t0001537 21 776
.................................................AGCAGCATTGTACAGGGCT............. t0003338 19 315
.................................................AGCAGCATTGTACAGGGCTA............ t0004284 20 217
.................................................AGCAGCATTGTACAGGGCTATC.......... t0004821 22 118
.................................................AGCAGCATTGTACAGGGC.............. t0008564 18 83
.................................................AGCAGCATTGTACAGGGCTATCA......... t0006512 23 46
.................................................AGCAGCATTGTACAGGGCTATCAAA....... t1222562 25 1
.................................................AGCAGCATTGTACAGGGCTATCAA........ t0065563 24 1
...................................................CAGCATTGTACAGGGCTAT........... t0142011 19 2
....................................................AGCATTGTACAGGGCTAT........... t1343715 18 1
.....................................................GCATTGTACAGGGCTATC.......... t0400297 18 1
>hsa-mir-10a
GATCTGTCTGTCTTCTGTATATACCCTGTAGATCCGAATTTGTGTAAGGAATTTTGTGGTCACAAATTCGTATCTAGGGGAATATGTAGTTGACATAAACACTCCGCTCT hsa-mir-10a 110
....(((.((((..((((((((.((((.(((((.((((((((((................)))))))))).))))))))).))))))))..))))...)))......... structure -32.39
*********************TACCCTGTAGATCCGAATTTGTG****************************************************************** hsa-miR-10a-5p 23
**************************************************************CAAATTCGTATCTAGGGGAATA************************** hsa-miR-10a-3p 22
.ATCTGTCTGTCTTCTGTATA......................................................................................... t0240430 20 2
....................ATACCCTGTAGATCCGAATTTGT................................................................... t0005480 23 28
....................ATACCCTGTAGATCCGAATTTG.................................................................... t0014775 22 18
....................ATACCCTGTAGATCCGAATTTGTG.................................................................. t0007530 24 15
....................ATACCCTGTAGATCCGAATTT..................................................................... t0026189 21 3
....................ATACCCTGTAGATCCGAATTTGTGT................................................................. t0032726 25 1
....................ATACCCTGTAGATCCGAATT...................................................................... t0118854 20 1
.....................TACCCTGTAGATCCGAATTTGT................................................................... t0000184 22 3726
.....................TACCCTGTAGATCCGAATTTGTG.................................................................. t0000194 23 2476
.....................TACCCTGTAGATCCGAATTTG.................................................................... t0000907 21 897
.....................TACCCTGTAGATCCGAATTTGTGT................................................................. t0001052 24 264
.....................TACCCTGTAGATCCGAATTT..................................................................... t0002964 20 194
.....................TACCCTGTAGATCCGAATT...................................................................... t0004087 19 86
.....................TACCCTGTAGATCCGAAT....................................................................... t0017044 18 4
.....................TACCCTGTAGATCCGAATTTGTGTA................................................................ t0106670 25 1
.....................TACCCTGTAGATCCGAATTTGTGTAAGG............................................................. t0747120 28 1
......................ACCCTGTAGATCCGAATTTGTG.................................................................. t0000205 22 1823
......................ACCCTGTAGATCCGAATTTGT................................................................... t0000822 21 520
......................ACCCTGTAGATCCGAATTTGTGT................................................................. t0000939 23 244
......................ACCCTGTAGATCCGAATTTG.................................................................... t0001930 20 142
......................ACCCTGTAGATCCGAATTT..................................................................... t0012848 19 39
......................ACCCTGTAGATCCGAATT...................................................................... t0013658 18 9
......................ACCCTGTAGATCCGAATTTGTGTA................................................................ t0111358 24 2
.......................CCCTGTAGATCCGAATTTGTG.................................................................. t0015743 21 9
.......................CCCTGTAGATCCGAATTTG.................................................................... t0118822 19 1
........................CCTGTAGATCCGAATTTGTG.................................................................. t0035271 20 2
.........................CTGTAGATCCGAATTTGT................................................................... t0014017 18 9
.........................CTGTAGATCCGAATTTGTG.................................................................. t0013293 19 8
.........................CTGTAGATCCGAATTTGTGT................................................................. t0036579 20 2
..........................TGTAGATCCGAATTTGTG.................................................................. t0025283 18 4
..........................TGTAGATCCGAATTTGTGT................................................................. t0109947 19 4
...........................................................TCACAAATTCGTATCTAGGGGA............................. t1710487 22 1
.............................................................ACAAATTCGTATCTAGGGGAAT........................... t0092160 22 1
..............................................................CAAATTCGTATCTAGGGGAAT........................... t0013128 21 33
..............................................................CAAATTCGTATCTAGGGGAA............................ t0061067 20 7
..............................................................CAAATTCGTATCTAGGGGA............................. t0077619 19 5
...............................................................AAATTCGTATCTAGGGGAAT........................... t0144299 20 2
...............................................................AAATTCGTATCTAGGGGAATA.......................... t0234839 21 2
>hsa-mir-10b
CCAGAGGTTGTAACGTTGTCTATATATACCCTGTAGAACCGAATTTGTGTGGTATCCGTATAGTCACAGATTCGATTCTAGGGGAATATATGGTCGATGCAAAAACTTCA hsa-mir-10b 110
...((((((....(((((.((((((((.((((.(((((.((((((((((..(((....)))...)))))))))).))))))))).)))))))).)))))....)))))). structure -45.00
**************************TACCCTGTAGAACCGAATTTGTG************************************************************* hsa-miR-10b-5p 23
*****************************************************************ACAGATTCGATTCTAGGGGAAT*********************** hsa-miR-10b-3p 22
..........................TACCCTGTAGAACCGAATTTGT.............................................................. t0003052 22 192
..........................TACCCTGTAGAACCGAATTTGTG............................................................. t0004560 23 41
..........................TACCCTGTAGAACCGAATTTG............................................................... t0013918 21 35
..........................TACCCTGTAGAACCGAATT................................................................. t0056881 19 6
..........................TACCCTGTAGAACCGAATTT................................................................ t0051279 20 4
..........................TACCCTGTAGAACCGAATTTGTGT............................................................ t0039659 24 1
...........................ACCCTGTAGAACCGAATTTGT.............................................................. t0022921 21 17
...........................ACCCTGTAGAACCGAATTTGTG............................................................. t0012694 22 8
...........................ACCCTGTAGAACCGAATTTGTGT............................................................ t0032264 23 4
...........................ACCCTGTAGAACCGAATT................................................................. t0159261 18 3
...........................ACCCTGTAGAACCGAATTTG............................................................... t0070471 20 1
.................................................................ACAGATTCGATTCTAGGGGAAT....................... t0211864 22 2
>hsa-mir-1178
GCGTTGGCTGGCAGAGGAAGGGAAGGGTCCAGGGTCAGCTGAGCATGCCCTCAGGTTGCTCACTGTTCTTCCCTAGAATGTCAGGTGATGT hsa-mir-1178 91
((((((.((((((.....(((((((..(...((((.(.(((((......))))).).))))...)..)))))))....)))))).)))))) structure -37.80
*****************************CAGGGTCAGCTGAGCATG******************************************** hsa-miR-1178-5p 18
*******************************************************TTGCTCACTGTTCTTCCCTAG*************** hsa-miR-1178-3p 21
........................................................TGCTCACTGTTCTTCCCTAGA.............. t0474523 21 1
>hsa-mir-1180
GCTGCTGGACCCACCCGGCCGGGAATAGTGCTCCTGGTTGTTTCCGGCTCGCGTGGGTGTGTCGGCGGC hsa-mir-1180 69
((((((((((((((.((((((((((((..((.....)))))))))))).)).))))))...)))))))) structure -39.00
******GGACCCACCCGGCCGGGAATA****************************************** hsa-miR-1180-5p 21
****************************************TTTCCGGCTCGCGTGGGTGTGT******* hsa-miR-1180-3p 22
........................................TTTCCGGCTCGCGTGGGTGTGT....... t0000764 22 762
........................................TTTCCGGCTCGCGTGGGTGTG........ t0005405 21 67
........................................TTTCCGGCTCGCGTGGGTGT......... t0017795 20 31
........................................TTTCCGGCTCGCGTGGGTG.......... t0045430 19 9
........................................TTTCCGGCTCGCGTGGGT........... t0167120 18 2
........................................TTTCCGGCTCGCGTGGGTGTGTC...... t0030265 23 2
.........................................TTCCGGCTCGCGTGGGTGTGT....... t0060273 21 1
>hsa-mir-1185-1
TTTGGTACTTGAAGAGAGGATACCCTTTGTATGTTCACTTGATTAATGGCGAATATACAGGGGGAGACTCTTATTTGCGTATCAAA hsa-mir-1185-1 86
.(((((((.(((((((((..(.((((((((((((((.((........)).)))))))))))))))..))))).)))).))))))). structure -35.00
**************AGAGGATACCCTTTGTATGTT*************************************************** hsa-miR-1185-5p 21
****************************************************ATATACAGGGGGAGACTCTTAT************ hsa-miR-1185-1-3p 22
...................................................AATATACAGGGGGAGACTCTTAT............ t0005971 23 82
...................................................AATATACAGGGGGAGACTCTT.............. t0024549 21 20
...................................................AATATACAGGGGGAGACTCTTA............. t0055695 22 4
...................................................AATATACAGGGGGAGACTCT............... t0431207 20 2
...................................................AATATACAGGGGGAGACTCTTATT........... t0072856 24 1
....................................................ATATACAGGGGGAGACTCTTAT............ t0004177 22 206
....................................................ATATACAGGGGGAGACTCTT.............. t0024402 20 21
....................................................ATATACAGGGGGAGACTCTTA............. t0034561 21 13
....................................................ATATACAGGGGGAGACTCTTATT........... t0041212 23 11
....................................................ATATACAGGGGGAGACTCT............... t0073780 19 5
....................................................ATATACAGGGGGAGACTCTTATTT.......... t0139330 24 3
....................................................ATATACAGGGGGAGACTC................ t0325849 18 2
>hsa-mir-1185-2
TTTGGTACTTAAAGAGAGGATACCCTTTGTATGTTCACTTGATTAATGGCGAATATACAGGGGGAGACTCTCATTTGCGTATCAAA hsa-mir-1185-2 86
.(((((((.(((((((((..(.((((((((((((((.((........)).)))))))))))))))..))))).)))).))))))). structure -38.50
**************AGAGGATACCCTTTGTATGTT*************************************************** hsa-miR-1185-5p 21
****************************************************ATATACAGGGGGAGACTCTCAT************ hsa-miR-1185-2-3p 22
...................................................AATATACAGGGGGAGACTCT............... t0431207 20 2
...................................................AATATACAGGGGGAGACTCTC.............. t0046446 21 1
....................................................ATATACAGGGGGAGACTCT............... t0073780 19 5
....................................................ATATACAGGGGGAGACTC................ t0325849 18 2
....................................................ATATACAGGGGGAGACTCTC.............. t0298563 20 2
>hsa-mir-1197
ACTTCCTGGTATTTGAAGATGCGGTTGACCATGGTGTGTACGCTTTATTTGTGACGTAGGACACATGGTCTACTTCTTCTCAATATCA hsa-mir-1197 88
.......((((((.(((((...(((.(((((((...(.(((((.........).)))).)...))))))).))))))))..)))))). structure -26.40
********************************************************TAGGACACATGGTCTACTTCT*********** hsa-miR-1197 21
........................................................TAGGACACATGGTCTACTTCT........... t0058280 21 4
>hsa-mir-1199
AGCCTGCGCCGGAGCCGGGGCCTGAGCCCGGGCCGCGCAGGCCGTGAACTCGTCGAGCTGCGCGTGCGGCCGGTGCTCAACCTGCCGGGTCCTGGCCCCGCGCTCCCGCGCGCCCTGGA hsa-mir-1199 119
((..(((((.((((((((((((.(..((((((((((((((..((((....)).))..))))))).))....(((.....)))..)))))..).))))))).))))).)))))..))... structure -71.50
********************CCTGAGCCCGGGCCGCGCAG******************************************************************************* hsa-miR-1199-5p 20
****************************************************************TGCGGCCGGTGCTCAACCTGC********************************** hsa-miR-1199-3p 21
..........................................................TGCGCGTGCGGCCGGTGCTCAACC..................................... t0981557 24 1
>hsa-mir-122
CCTTAGCAGAGCTGTGGAGTGTGACAATGGTGTTTGTGTCTAAACTATCAAACGCCATTATCACACTAAATAGCTACTGCTAGGC hsa-mir-122 85
.((((((((((((((..(((((((.(((((((((((.((....))...))))))))))).)))))))..)))))).)))))))). structure -46.60
**************TGGAGTGTGACAATGGTGTTTG************************************************* hsa-miR-122-5p 22
**************************************************AACGCCATTATCACACTAAATA************* hsa-miR-122-3p 22
..............TGGAGTGTGACAATGGTGTTTG................................................. t0010607 22 23
..............TGGAGTGTGACAATGGTGTTT.................................................. t0008157 21 21
..............TGGAGTGTGACAATGGTGTTTGT................................................ t0040815 23 8
..............TGGAGTGTGACAATGGTGT.................................................... t0153891 19 1
>hsa-mir-1226
GTGAGGGCATGCAGGCCTGGATGGGGCAGCTGGGATGGTCCAAAAGGGTGGCCTCACCAGCCCTGTGTTCCCTAG hsa-mir-1226 75
...((((.(((((((.((((.((((((.(((.((.....)).....))).)))))))))).))))))).)))).. structure -36.90
GTGAGGGCATGCAGGCCTGGATGGGG************************************************* hsa-miR-1226-5p 26
*****************************************************TCACCAGCCCTGTGTTCCCTAG hsa-miR-1226-3p 22
GTGAGGGCATGCAGGCCTGGATGGGG................................................. t0426071 26 1
.....................................................TCACCAGCCCTGTGTTCCCTAG t0037145 22 4
.....................................................TCACCAGCCCTGTGTTCCCT.. t1283239 20 1
>hsa-mir-124-1
AGGCCTCTCTCTCCGTGTTCACAGCGGACCTTGATTTAAATGTCCATACAATTAAGGCACGCGGTGAATGCCAAGAATGGGGCTG hsa-mir-124-1 85
.((((((..(((..((((((((.(((..((((((((.............))))))))..))).))))))))..)))..)))))). structure -35.92
*************CGTGTTCACAGCGGACCTTGAT************************************************** hsa-miR-124-5p 22
****************************************************TAAGGCACGCGGTGAATGCC************* hsa-miR-124-3p 20
....................................................TAAGGCACGCGGTGAATGCC............. t0422233 20 2
>hsa-mir-124-2
ATCAAGATTAGAGGCTCTGCTCTCCGTGTTCACAGCGGACCTTGATTTAATGTCATACAATTAAGGCACGCGGTGAATGCCAAGAGCGGAGCCTACGGCTGCACTTGAA hsa-mir-124-2 109
.(((((..(((((((((((((((..((((((((.(((..((((((((...........))))))))..))).))))))))..))))))))))))....)))..))))). structure -51.20
************************CGTGTTCACAGCGGACCTTGAT*************************************************************** hsa-miR-124-5p 22
*************************************************************TAAGGCACGCGGTGAATGCC**************************** hsa-miR-124-3p 20
.............................................................TAAGGCACGCGGTGAATGCC............................ t0422233 20 2
>hsa-mir-124-3
TGAGGGCCCCTCTGCGTGTTCACAGCGGACCTTGATTTAATGTCTATACAATTAAGGCACGCGGTGAATGCCAAGAGAGGCGCCTCC hsa-mir-124-3 87
.(((((((.(((((.((((((((.(((..((((((((............))))))))..))).))))))))).)))).))).)))). structure -40.30
**************CGTGTTCACAGCGGACCTTGAT*************************************************** hsa-miR-124-5p 22
****************************************************TAAGGCACGCGGTGAATGCC*************** hsa-miR-124-3p 20
....................................................TAAGGCACGCGGTGAATGCC............... t0422233 20 2
>hsa-mir-1244-1
ATCTTATTCCGAGCATTCCAGTAACTTTTTTGTGTATGTACTTAGCTGTACTATAAGTAGTTGGTTTGTATGAGATGGTTAAAAA hsa-mir-1244-1 85
(((((((.....(((..((((..(((......((((.((((......)))))))))))..))))..))))))))))......... structure -16.70
******************************************************AAGTAGTTGGTTTGTATGAGATGGTT***** hsa-miR-1244 26
..CTTATTCCGAGCATTCCAGTAAC............................................................ t1498870 23 1
....TATTCCGAGCATTCCAGTAACTT.......................................................... t1370277 23 1
.....ATTCCGAGCATTCCAGTAACTTT......................................................... t1442734 23 1
......TTCCGAGCATTCCAGTAACTTTTTT...................................................... t1367668 25 1
>hsa-mir-1244-2
ATCTTATTCCGAGCATTCCAGTAACTTTTTTGTGTATGTACTTAGCTGTACTATAAGTAGTTGGTTTGTATGAGATGGTTAAAAA hsa-mir-1244-2 85
(((((((.....(((..((((..(((......((((.((((......)))))))))))..))))..))))))))))......... structure -16.70
******************************************************AAGTAGTTGGTTTGTATGAGATGGTT***** hsa-miR-1244 26
..CTTATTCCGAGCATTCCAGTAAC............................................................ t1498870 23 1
....TATTCCGAGCATTCCAGTAACTT.......................................................... t1370277 23 1
.....ATTCCGAGCATTCCAGTAACTTT......................................................... t1442734 23 1
......TTCCGAGCATTCCAGTAACTTTTTT...................................................... t1367668 25 1
>hsa-mir-1244-3
ATCTTATTCCGAGCATTCCAGTAACTTTTTTGTGTATGTACTTAGCTGTACTATAAGTAGTTGGTTTGTATGAGATGGTTAAAAA hsa-mir-1244-3 85
(((((((.....(((..((((..(((......((((.((((......)))))))))))..))))..))))))))))......... structure -16.70
******************************************************AAGTAGTTGGTTTGTATGAGATGGTT***** hsa-miR-1244 26
..CTTATTCCGAGCATTCCAGTAAC............................................................ t1498870 23 1
....TATTCCGAGCATTCCAGTAACTT.......................................................... t1370277 23 1
.....ATTCCGAGCATTCCAGTAACTTT......................................................... t1442734 23 1
......TTCCGAGCATTCCAGTAACTTTTTT...................................................... t1367668 25 1
>hsa-mir-1244-4
ATCTTATTCCGAGCATTCCAGTAACTTTTTTGTGTATGTACTTAGCTGTACTATAAGTAGTTGGTTTGTATGAGATGGTTAAAAA hsa-mir-1244-4 85
(((((((.....(((..((((..(((......((((.((((......)))))))))))..))))..))))))))))......... structure -16.70
******************************************************AAGTAGTTGGTTTGTATGAGATGGTT***** hsa-miR-1244 26
..CTTATTCCGAGCATTCCAGTAAC............................................................ t1498870 23 1
....TATTCCGAGCATTCCAGTAACTT.......................................................... t1370277 23 1
.....ATTCCGAGCATTCCAGTAACTTT......................................................... t1442734 23 1
......TTCCGAGCATTCCAGTAACTTTTTT...................................................... t1367668 25 1
>hsa-mir-1246
TGTATCCTTGAATGGATTTTTGGAGCAGGAGTGGACACCTGACCCAAAGGAAATCAATCCATAGGCTAGCAAT hsa-mir-1246 73
(((..(((...((((((((((((..((((.(....).))))..))))).......))))))))))...))).. structure -19.21
**********AATGGATTTTTGGAGCAGG******************************************** hsa-miR-1246 19
..........AATGGATTTTTGGAGCAGG............................................ t0185653 19 1
...........ATGGATTTTTGGAGCAGG............................................ t0057208 18 1
>hsa-mir-1248
TTTACCTTCTTGTATAAGCACTGTGCTAAAATTGCAGACACTAGGACCATGTCTTGGTTTTTGCAATAATGCTAGCAGAGTACACACAAGAAGAAAAGTAACAGCA hsa-mir-1248 106
.....((((((((....(.(((.(((((..((((((((.((((((((...)))))))).)))))))).....))))).))).)..))))))))............. structure -34.50
***ACCTTCTTGTATAAGCACTGTGCTAAA**************************************************************************** hsa-miR-1248 27
..TACCTTCTTGTATAAGCACTGTGC................................................................................ t0427707 24 2
...ACCTTCTTGTATAAGCACTGTGC................................................................................ t0021781 23 4
...ACCTTCTTGTATAAGCACTGTG................................................................................. t0031240 22 3
...ACCTTCTTGTATAAGCACTGTGCT............................................................................... t0052561 24 3
...ACCTTCTTGTATAAGCACTGTGCTA.............................................................................. t0278357 25 2
...ACCTTCTTGTATAAGCACTG................................................................................... t0442564 20 2
...ACCTTCTTGTATAAGCACTGTGCTAAA............................................................................ t0166684 27 1
>hsa-mir-1249
GGGAGGAGGGAGGAGATGGGCCAAGTTCCCTCTGGCTGGAACGCCCTTCCCCCCCTTCTTCACCTG hsa-mir-1249 66
.(((((((((.((.((.((((...(((((........))))))))).)).)))))))))))..... structure -32.70
***AGGAGGGAGGAGATGGGCCAAGTT*************************************** hsa-miR-1249-5p 24
****************************************ACGCCCTTCCCCCCCTTCTTCA**** hsa-miR-1249-3p 22
...AGGAGGGAGGAGATGGGCCAAGTTC...................................... t0159961 25 3
...AGGAGGGAGGAGATGGGCCAAGTT....................................... t0068586 24 3
...AGGAGGGAGGAGATGGGCCAAG......................................... t0444888 22 2
...AGGAGGGAGGAGATGGGCC............................................ t1209153 19 1
...AGGAGGGAGGAGATGGGCCA........................................... t1220823 20 1
...AGGAGGGAGGAGATGGGCCAAGT........................................ t0288291 23 1
........................................ACGCCCTTCCCCCCCTTCTTCA.... t0012254 22 20
........................................ACGCCCTTCCCCCCCTTCTTC..... t0021155 21 13
........................................ACGCCCTTCCCCCCCTTCTT...... t0031974 20 11
........................................ACGCCCTTCCCCCCCTTCT....... t0065094 19 6
>hsa-mir-1254-1
GGTGGGAGGATTGCTTGAGCCTGGAAGCTGGAGCCTGCAGTGAACTATCATTGTGCCACTGTACTCCAGCCTAGGCAACAAAATGAAATCCTGTCTA hsa-mir-1254-1 97
...((.((((((..(((.((((((..(((((((..(((((((.((.......))..))))))))))))))))))))..))).....)))))).)).. structure -39.50
*****************AGCCTGGAAGCTGGAGCCTGCAGT******************************************************** hsa-miR-1254 24
...GGGAGGATTGCTTGAGCC............................................................................ t1110749 18 1
>hsa-mir-1255a
ATTGGAAATCCTTTGAGTTGCTTCTCAAGGATGAGCAAAGAAAGTAGATTTTTTAGATTCTAAAGAAACTATCTTCTTTGCTCATCCTTGAGAAGCAACTCCTTATCCATTAA hsa-mir-1255a 113
..((((........((((((((((((((((((((((((((((..(((.((((((((...)))))))).)))..))))))))))))))))))))))))))))....)))).... structure -61.30
***************************AGGATGAGCAAAGAAAGTAGATT*************************************************************** hsa-miR-1255a 23
...........................AGGATGAGCAAAGAAAGTAGAT................................................................ t1617419 22 1
>hsa-mir-1255b-1
TACGGATGAGCAAAGAAAGTGGTTTCTTAAAATGGAATCTACTCTTTGTGAAGATGCTGTGAA hsa-mir-1255b-1 63
(((((.(..(((((((..((((.((((......)))).)))))))))))..)....))))).. structure -17.20
**CGGATGAGCAAAGAAAGTGGTT*************************************** hsa-miR-1255b-5p 22
..CGGATGAGCAAAGAAAGTGGTT....................................... t1472915 22 1
>hsa-mir-1255b-2
TCTTACGGATGAGCAAAGAAAGTGGTTTGCGCCTCAAGAAACCACTTTCTTTGCTCATCCATAAGGA hsa-mir-1255b-2 67
(((((.((((((((((((((((((((((.(.......))))))))))))))))))))))).))))). structure -40.60
*****CGGATGAGCAAAGAAAGTGGTT**************************************** hsa-miR-1255b-5p 22
***************************************AACCACTTTCTTTGCTCATCCA****** hsa-miR-1255b-2-3p 22
.....CGGATGAGCAAAGAAAGTGGTT........................................ t1472915 22 1
>hsa-mir-125a
TGCCAGTCTCTAGGTCCCTGAGACCCTTTAACCTGTGAGGACATCCAGGGTCACAGGTGAGGTTCTTGGGAGCCTGGCGTCTGGCC hsa-mir-125a 86
.(((((.(.(((((..((..(((.((((..((((((((((....))....)))))))))))).)))..))..))))).).))))). structure -48.10
**************TCCCTGAGACCCTTTAACCTGTGA************************************************ hsa-miR-125a-5p 24
****************************************************ACAGGTGAGGTTCTTGGGAGCC************ hsa-miR-125a-3p 22
..............TCCCTGAGACCCTTTAACCTGTG................................................. t0000627 23 1649
..............TCCCTGAGACCCTTTAACCTGT.................................................. t0001027 22 1251
..............TCCCTGAGACCCTTTAACCTG................................................... t0001915 21 595
..............TCCCTGAGACCCTTTAACCTGTGA................................................ t0002144 24 202
..............TCCCTGAGACCCTTTAACC..................................................... t0009047 19 46
..............TCCCTGAGACCCTTTAACCT.................................................... t0017555 20 25
..............TCCCTGAGACCCTTTAAC...................................................... t0023436 18 5
...............CCCTGAGACCCTTTAACCTG................................................... t0894367 20 1
................CCTGAGACCCTTTAACCTGT.................................................. t0162986 20 2
................CCTGAGACCCTTTAACCTGTG................................................. t0136079 21 1
.................CTGAGACCCTTTAACCTGTG................................................. t0042869 20 5
.................CTGAGACCCTTTAACCTGTGA................................................ t0321909 21 2
.................CTGAGACCCTTTAACCTGT.................................................. t0107748 19 1
..................TGAGACCCTTTAACCTGTG................................................. t0031009 19 5
..................TGAGACCCTTTAACCTGT.................................................. t0040434 18 3
...................GAGACCCTTTAACCTGTGA................................................ t0172458 19 2
...................GAGACCCTTTAACCTGTG................................................. t0149839 18 1
....................................................ACAGGTGAGGTTCTTGGGAGC............. t0026011 21 12
....................................................ACAGGTGAGGTTCTTGGGAG.............. t0073839 20 5
....................................................ACAGGTGAGGTTCTTGGGAGCC............ t0122789 22 1
>hsa-mir-125b-1
TGCGCTCCTCTCAGTCCCTGAGACCCTAACTTGTGATGTTTACCGTTTAAATCCACGGGTTAGGCTCTTGGGAGCTGCGAGTCGTGCT hsa-mir-125b-1 88
.((((..(((.(((..((..(((.(((((((((((..(((((.....))))).))))))))))).)))..))..))).)))..)))). structure -43.40
**************TCCCTGAGACCCTAACTTGTGA**************************************************** hsa-miR-125b-5p 22
******************************************************ACGGGTTAGGCTCTTGGGAGCT************ hsa-miR-125b-1-3p 22
..............TCCCTGAGACCCTAACTTGTG..................................................... t0001375 21 244
..............TCCCTGAGACCCTAACTTGTGA.................................................... t0001960 22 181
..............TCCCTGAGACCCTAACTTGT...................................................... t0004312 20 86
..............TCCCTGAGACCCTAACTTG....................................................... t0007271 19 62
..............TCCCTGAGACCCTAACTTGTGAT................................................... t0023706 23 7
..............TCCCTGAGACCCTAACTT........................................................ t0118866 18 2
.................CTGAGACCCTAACTTGTGA.................................................... t0073912 19 1
..................TGAGACCCTAACTTGTGA.................................................... t0086106 18 2
......................................................ACGGGTTAGGCTCTTGGGAGCT............ t0041267 22 1
>hsa-mir-125b-2
ACCAGACTTTTCCTAGTCCCTGAGACCCTAACTTGTGAGGTATTTTAGTAACATCACAAGTCAGGCTCTTGGGACCTAGGCGGAGGGGA hsa-mir-125b-2 89
.((...(((..(((((..((..(((.(((.((((((((..(((....)))...)))))))).))).)))..))..)))))..))).)). structure -40.60
****************TCCCTGAGACCCTAACTTGTGA*************************************************** hsa-miR-125b-5p 22
*****************************************************TCACAAGTCAGGCTCTTGGGAC************** hsa-miR-125b-2-3p 22
................TCCCTGAGACCCTAACTTGTG.................................................... t0001375 21 244
................TCCCTGAGACCCTAACTTGTGA................................................... t0001960 22 181
................TCCCTGAGACCCTAACTTGT..................................................... t0004312 20 86
................TCCCTGAGACCCTAACTTG...................................................... t0007271 19 62
................TCCCTGAGACCCTAACTT....................................................... t0118866 18 2
................TCCCTGAGACCCTAACTTGTGAG.................................................. t0060885 23 1
...................CTGAGACCCTAACTTGTGA................................................... t0073912 19 1
...................CTGAGACCCTAACTTGTGAG.................................................. t0740402 20 1
....................TGAGACCCTAACTTGTGA................................................... t0086106 18 2
.....................................................TCACAAGTCAGGCTCTTGGGAC.............. t0083575 22 1
.......................................................ACAAGTCAGGCTCTTGGGACCT............ t0024428 22 11
.......................................................ACAAGTCAGGCTCTTGGGAC.............. t0072221 20 5
.......................................................ACAAGTCAGGCTCTTGGGACC............. t0025276 21 5
.......................................................ACAAGTCAGGCTCTTGGG................ t0235119 18 1
>hsa-mir-126
CGCTGGCGACGGGACATTATTACTTTTGGTACGCGCTGTGACACTTCAAACTCGTACCGTGAGTAATAATGCGCCGTCCACGGCA hsa-mir-126 85
.((((..((((((.(((((((((((.(((((((.(...(((....)))..).))))))).)))))))))))).)))))..)))). structure -40.20
**************CATTATTACTTTTGGTACGCG************************************************** hsa-miR-126-5p 21
***************************************************TCGTACCGTGAGTAATAATGCG************ hsa-miR-126-3p 22
..............CATTATTACTTTTGGTACGCG.................................................. t0000254 21 7424
..............CATTATTACTTTTGGTACGCGC................................................. t0001685 22 353
..............CATTATTACTTTTGGTACGC................................................... t0002765 20 268
..............CATTATTACTTTTGGTACG.................................................... t0005452 19 132
..............CATTATTACTTTTGGTACGCGCT................................................ t0008617 23 32
..............CATTATTACTTTTGGTACGCGCTGT.............................................. t0085279 25 2
...............ATTATTACTTTTGGTACGCG.................................................. t0024922 20 17
...............ATTATTACTTTTGGTACGCGCT................................................ t0033503 22 9
...............ATTATTACTTTTGGTACGCGC................................................. t0189665 21 3
...............ATTATTACTTTTGGTACGC................................................... t1346776 19 1
................TTATTACTTTTGGTACGCG.................................................. t0149975 19 1
................TTATTACTTTTGGTACGCGCT................................................ t0094293 21 1
................................................AACTCGTACCGTGAGTAATAATGCG............ t0327148 25 1
.................................................ACTCGTACCGTGAGTAATAATGCG............ t0174788 24 3
..................................................CTCGTACCGTGAGTAATAATGCG............ t0000113 23 8395
..................................................CTCGTACCGTGAGTAATAATGC............. t0001249 22 502
..................................................CTCGTACCGTGAGTAATAATG.............. t0002903 21 194
..................................................CTCGTACCGTGAGTAATAAT............... t0021443 20 16
..................................................CTCGTACCGTGAGTAATAATGCGC........... t0019479 24 7
..................................................CTCGTACCGTGAGTAATA................. t0099071 18 4
..................................................CTCGTACCGTGAGTAATAA................ t0716436 19 1
...................................................TCGTACCGTGAGTAATAATGCG............ t0000008 22 119378
...................................................TCGTACCGTGAGTAATAATGC............. t0000076 21 11584
...................................................TCGTACCGTGAGTAATAATG.............. t0000116 20 7119
...................................................TCGTACCGTGAGTAATAATGCGC........... t0001911 23 315
...................................................TCGTACCGTGAGTAATAAT............... t0004954 19 142
...................................................TCGTACCGTGAGTAATAA................ t0033086 18 14
....................................................CGTACCGTGAGTAATAATGCG............ t0000095 21 7834
....................................................CGTACCGTGAGTAATAATGC............. t0000397 20 2952
....................................................CGTACCGTGAGTAATAATG.............. t0000646 19 1433
....................................................CGTACCGTGAGTAATAATGCGC........... t0001795 22 395
....................................................CGTACCGTGAGTAATAAT............... t0027719 18 15
.....................................................GTACCGTGAGTAATAATGCG............ t0011779 20 15
.....................................................GTACCGTGAGTAATAATG.............. t0037358 18 4
.....................................................GTACCGTGAGTAATAATGCGC........... t0198035 21 2
.....................................................GTACCGTGAGTAATAATGC............. t0044208 19 2
......................................................TACCGTGAGTAATAATGCG............ t0030772 19 1
.......................................................ACCGTGAGTAATAATGCG............ t0208522 18 1
>hsa-mir-1260a
ACCTTTCCAGCTCATCCCACCTCTGCCACCAAAACACTCATCGCGGGGTCAGAGGGAGTGCCAAAAAAGGTAA hsa-mir-1260a 73
((((((...((...((((...((((((.((..............)))).))))))))..))....)))))).. structure -20.64
*************ATCCCACCTCTGCCACCA****************************************** hsa-miR-1260a 18
.............ATCCCACCTCTGCCACCA.......................................... t0923931 18 1
>hsa-mir-1260b
TCTCCGTTTATCCCACCACTGCCACCATTATTGCTACTGTTCAGCAGGTGCTGCTGGTGGTGATGGTGATAGTCTGGTGGGGGCGGTGG hsa-mir-1260b 89
.(.((((...(((((((((((.(((((((((..(((.....((((....)))).)))..))))))))).))))..))))))))))).). structure -42.90
*********ATCCCACCACTGCCACCAT************************************************************* hsa-miR-1260b 19
.........ATCCCACCACTGCCACCATT............................................................ t0080979 20 3
.........ATCCCACCACTGCCACCA.............................................................. t0191076 18 3
>hsa-mir-1262
ATCTACAATGGTGATGGGTGAATTTGTAGAAGGATGAAAGTCAAAGAATCCTTCTGGGAACTAATTTTTGGCCTTCAACAAGAATTGTGATAT hsa-mir-1262 93
(((.(((((.((...((((.(((((.(((((((((............))))))))).))).......)).))))...))....)))))))).. structure -23.31
*************ATGGGTGAATTTGTAGAAGGAT********************************************************** hsa-miR-1262 22
...........TGATGGGTGAATTTGTAGAAGG............................................................ t0000267 22 2470
...........TGATGGGTGAATTTGTAGAAG............................................................. t0000883 21 667
...........TGATGGGTGAATTTGTAGAAGGA........................................................... t0001733 23 272
...........TGATGGGTGAATTTGTAGAA.............................................................. t0003299 20 108
...........TGATGGGTGAATTTGTAGA............................................................... t0004971 19 91
...........TGATGGGTGAATTTGTAGAAGGAT.......................................................... t0005524 24 22
...........TGATGGGTGAATTTGTAG................................................................ t0024846 18 7
............GATGGGTGAATTTGTAGAAGG............................................................ t0095361 21 2
............GATGGGTGAATTTGTAGAAGGAT.......................................................... t0261643 23 1
.............ATGGGTGAATTTGTAGAAGGAT.......................................................... t0071421 22 3
...............GGGTGAATTTGTAGAAGG............................................................ t0032499 18 2
................GGTGAATTTGTAGAAGGA........................................................... t0062700 18 5
>hsa-mir-127
TGTGATCACTGTCTCCAGCCTGCTGAAGCTCAGAGGGCTCTGATTCAGAAAGATCATCGGATCCGTCTGAGCTTGGCTGGTCGGAAGTCTCATCATC hsa-mir-127 97
((.(((..(((...((((((.....(((((((((.((.((((((((.....))..)))))).)).))))))))))))))).)))..))).))..... structure -41.10
**********************CTGAAGCTCAGAGGGCTCTGAT***************************************************** hsa-miR-127-5p 22
********************************************************TCGGATCCGTCTGAGCTTGGCT******************* hsa-miR-127-3p 22
....................TGCTGAAGCTCAGAGGGCTCTGA...................................................... t0191770 23 2
......................CTGAAGCTCAGAGGGCTCTGAT..................................................... t0057500 22 3
......................CTGAAGCTCAGAGGGCTCTGATT.................................................... t0032089 23 2
......................CTGAAGCTCAGAGGGCTCTGA...................................................... t0044385 21 1
........................GAAGCTCAGAGGGCTCTGATTC................................................... t0014159 22 15
........................GAAGCTCAGAGGGCTCTGATT.................................................... t0017363 21 8
........................GAAGCTCAGAGGGCTCTGAT..................................................... t0707831 20 1
......................................................CATCGGATCCGTCTGAGCTTGG..................... t0809320 22 1
.......................................................ATCGGATCCGTCTGAGCTTGG..................... t0067635 21 5
.......................................................ATCGGATCCGTCTGAGCTTGGC.................... t0061248 22 1
.......................................................ATCGGATCCGTCTGAGCTTG...................... t1318499 20 1
........................................................TCGGATCCGTCTGAGCTTGGCT................... t0000328 22 1808
........................................................TCGGATCCGTCTGAGCTTGGC.................... t0004361 21 96
........................................................TCGGATCCGTCTGAGCTTGG..................... t0009929 20 30
........................................................TCGGATCCGTCTGAGCTTGGCTG.................. t0003148 23 8
........................................................TCGGATCCGTCTGAGCTT....................... t0023467 18 7
........................................................TCGGATCCGTCTGAGCTTG...................... t0046680 19 3
.........................................................CGGATCCGTCTGAGCTTGGCTG.................. t0056801 22 1
>hsa-mir-1271
CACCCAGATCAGTGCTTGGCACCTAGCAAGCACTCAGTAAATATTTGTTGAGTGCCTGCTATGTGCCAGGCATTGTGCTGAGGGCT hsa-mir-1271 86
..(((((..(((((((((((((.(((((.(((((((((((....))))))))))).))))).)))))))))))))..))).))... structure -50.20
**************CTTGGCACCTAGCAAGCACTCA************************************************** hsa-miR-1271-5p 22
**************************************************AGTGCCTGCTATGTGCCAGGCA************** hsa-miR-1271-3p 22
..............CTTGGCACCTAGCAAGCACTCA.................................................. t0003393 22 149
..............CTTGGCACCTAGCAAGCACTC................................................... t0009452 21 57
..............CTTGGCACCTAGCAAGCACT.................................................... t0016317 20 3
..............CTTGGCACCTAGCAAGCAC..................................................... t0128054 19 1
...............TTGGCACCTAGCAAGCACTCA.................................................. t0040685 21 11
...............TTGGCACCTAGCAAGCACT.................................................... t0706514 19 1
>hsa-mir-1273a
TGAGGCAGGAGAATTGCTTGAACCCGGGTGGTGGAGGTTGCAGTGAGCCAAGATTGCGCCACTGCACTCCAGCCTGGGCGACAAAGCAAGACTCTTTCTTGGA hsa-mir-1273a 103
.((((.(((((..((((((...(((((((..(((((..(((((((.((((....)).))))))))))))))))))))).....))))))..)))))))))... structure -47.50
***************************************************************************GGGCGACAAAGCAAGACTCTTTCTT*** hsa-miR-1273a 25
..........................................................CCACTGCACTCCAGCCTGGGC........................ t0260050 21 2
...........................................................CACTGCACTCCAGCCTGGGCGA...................... t0338639 22 2
...........................................................CACTGCACTCCAGCCTGG.......................... t0892464 18 1
............................................................ACTGCACTCCAGCCTGGGC........................ t0029178 19 3
............................................................ACTGCACTCCAGCCTGGGCGA...................... t0161842 21 1
.............................................................CTGCACTCCAGCCTGGGCGA...................... t0115786 20 4
>hsa-mir-1273c
TGCAGCCTGGGCGACAAAACGAGACCCTGTCTTTTTTTTTTTCTGAGACAGAGTCTCGTTCTGTTGCCCAAGCTGGA hsa-mir-1273c 77
..((((.(((((((((.((((((((.(((((((...........))))))).)))))))).))))))))).)))).. structure -46.10
*********GGCGACAAAACGAGACCCTGTC********************************************** hsa-miR-1273c 22
.........GGCGACAAAACGAGACCCTGTCT............................................. t1033146 23 1
>hsa-mir-1273d
GAATCGCTTGAACCCATGAGGTTGAGGCTGCAGTGAGCCAAGATCGTGCCACTGCACTTCAGCCTGGGTGACAAGAGCGAAACTTC hsa-mir-1273d 86
...((((((..(((((...((((((((.(((((((.(((......).)))))))))))))))))))))).....))))))...... structure -41.00
*********GAACCCATGAGGTTGAGGCTGCAGT**************************************************** hsa-miR-1273d 25
.................GAGGTTGAGGCTGCAGTGAG................................................. t1284346 20 1
>hsa-mir-1273e
TGAGGCAGGAGAATTGCTTGAACCCAGGAAGTGGAGGCTGCAGTGAGCCGAGATCGAGCCACTGTACTCCAGCCTGGGTGACACAGCGAGACTCCAGTCTCA hsa-mir-1273e 102
.(((((.((((..(((((((.(((((((...(((((..(((((((.((((....)).)))))))))))))).)))))))..)).)))))..)))).))))). structure -55.50
*************TTGCTTGAACCCAGGAAGTGGA******************************************************************* hsa-miR-1273e 22
..............................GTGGAGGCTGCAGTGAGC...................................................... t1038067 18 1
>hsa-mir-1273f
AGGTGGGAGGATTGCTTGAGCCTGGGAGATGGAGGTTGCAGTGAGCTGAGATCACGCAACTGCACCCCCAGCCTGGGCCATAGAGTCAGTCCTTGTCTC hsa-mir-1273f 99
......(((((((((((..(((..((...(((.((.((((((..((((....)).)).)))))).))))).))..)))....))).))))))))..... structure -44.70
************************GGAGATGGAGGTTGCAGTG******************************************************** hsa-miR-1273f 19
....GGGAGGATTGCTTGAGCC............................................................................. t1110749 18 1
..................................GTTGCAGTGAGCTGAGATC.............................................. t0438465 19 2
>hsa-mir-1273g
GAGGTGGGAGGATTGCTTGAGTCAGGGTGGTTGAGGCTGCAGTAAGTTGTGATCATACCACTGCACTCCAGCCTGAGTGACAGAGCAAGACCTTGTCTCA hsa-mir-1273g 100
((((..((.(..((((((..((((....(((((..(.((((((....((....))....)))))))..)))))....)))).))))))..)))..)))). structure -40.70
*************************GGTGGTTGAGGCTGCAGTAAGT***************************************************** hsa-miR-1273g-5p 22
********************************************************ACCACTGCACTCCAGCCTGAG*********************** hsa-miR-1273g-3p 21
.........................................................................TGAGTGACAGAGCAAGACCTTG..... t1711987 22 1
>hsa-mir-1273h
TACTTGGGTGACTAAGGCAGGATTGCTTGAGCCTGGGAGGTCAAGGCTGCAGTGTCGTGGTCACAGCTTGCTGCAGACTCGACCTCCCAGGCTTAAGCAATCCTCCTGCTCGAGTG hsa-mir-1273h 116
(((((((((.....(((.((((((((((((((((((((((((.((.((((((((...((....))...)))))))).)).)))))))))))))))))))))))))))))))))))) structure -76.00
********************************CTGGGAGGTCAAGGCTGCAGT*************************************************************** hsa-miR-1273h-5p 21
**********************************************************************CTGCAGACTCGACCTCCCAGGC************************ hsa-miR-1273h-3p 22
................................CTGGGAGGTCAAGGCTGCAGTGT............................................................. t1691011 23 1
>hsa-mir-1277
ACCTCCCAAATATATATATATATGTACGTATGTGTATATAAATGTATACGTAGATATATATGTATTTTTGGTGGGTTT hsa-mir-1277 78
(((..(((((.((((((((((((.((((((((..(......)..)))))))).)))))))))))).)))))..))).. structure -34.60
*******AAATATATATATATATGTACGTAT*********************************************** hsa-miR-1277-5p 24
**********************************************TACGTAGATATATATGTATTTT********** hsa-miR-1277-3p 22
..........TATATATATATATGTACGTATG.............................................. t0001563 22 438
..........TATATATATATATGTACGTAT............................................... t0005046 21 116
..........TATATATATATATGTACGTA................................................ t0015856 20 30
..........TATATATATATATGTACGTATGT............................................. t0009564 23 20
..........TATATATATATATGTACGT................................................. t0025029 19 20
..........TATATATATATATGTACG.................................................. t0056918 18 7
..........TATATATATATATGTACGTATGTG............................................ t0279502 24 2
............TATATATATATGTACGTATG.............................................. t0026434 20 9
............TATATATATATGTACGTAT............................................... t0135969 19 3
............TATATATATATGTACGTATGT............................................. t0299159 21 1
.............ATATATATATGTACGTATG.............................................. t0190414 19 1
..............TATATATATGTACGTATG.............................................. t0018701 18 2
.............................................ATACGTAGATATATATGTATTT........... t0544126 22 1
..............................................TACGTAGATATATATGTATTT........... t0011489 21 30
..............................................TACGTAGATATATATGTATTTT.......... t0021526 22 13
..............................................TACGTAGATATATATGTATT............ t0043495 20 10
..............................................TACGTAGATATATATGTAT............. t0377466 19 2
...............................................ACGTAGATATATATGTATTTTT......... t0869578 22 1
>hsa-mir-128-1
TGAGCTGTTGGATTCGGGGCCGTAGCACTGTCTGAGAGGTTTACATTTCTCACAGTGAACCGGTCTCTTTTTCAGCTGCTTC hsa-mir-128-1 82
.((((.((((((...(((((((...((((((..(((((((....)))))))))))))...)))))))...)))))).)))). structure -35.90
**************CGGGGCCGTAGCACTGTCTGAGA********************************************* hsa-miR-128-1-5p 23
*************************************************TCACAGTGAACCGGTCTCTTT************ hsa-miR-128-3p 21
..............CGGGGCCGTAGCACTGTCTGAGA............................................. t0057528 23 6
..............CGGGGCCGTAGCACTGTCTG................................................ t0030124 20 4
..............CGGGGCCGTAGCACTGTCTGA............................................... t0101051 21 2
..............CGGGGCCGTAGCACTGTCT................................................. t0589754 19 1
..............CGGGGCCGTAGCACTGTCTGAG.............................................. t0039706 22 1
...............................................TCTCACAGTGAACCGGTCTCTTT............ t0131503 23 1
................................................CTCACAGTGAACCGGTCTCTTT............ t0015377 22 9
................................................CTCACAGTGAACCGGTCTCTTTT........... t0018081 23 7
................................................CTCACAGTGAACCGGTCTCTT............. t0086872 21 3
................................................CTCACAGTGAACCGGTCTCT.............. t0138316 20 1
.................................................TCACAGTGAACCGGTCTCTTT............ t0000087 21 18647
.................................................TCACAGTGAACCGGTCTCTTTT........... t0000103 22 10352
.................................................TCACAGTGAACCGGTCTCTT............. t0000658 20 2896
.................................................TCACAGTGAACCGGTCTCTTTTT.......... t0000355 23 2110
.................................................TCACAGTGAACCGGTCTCT.............. t0001246 19 1192
.................................................TCACAGTGAACCGGTCTC............... t0017263 18 33
.................................................TCACAGTGAACCGGTCTCTTTTTC......... t0008015 24 16
..................................................CACAGTGAACCGGTCTCTTTT........... t0054455 21 8
..................................................CACAGTGAACCGGTCTCTTT............ t0049408 20 3
..................................................CACAGTGAACCGGTCTCTT............. t0303639 19 2
..................................................CACAGTGAACCGGTCTCTTTTTC......... t1579283 23 1
...................................................ACAGTGAACCGGTCTCTTT............ t0023681 19 9
...................................................ACAGTGAACCGGTCTCTTTT........... t0026074 20 3
...................................................ACAGTGAACCGGTCTCTTTTT.......... t0171440 21 2
...................................................ACAGTGAACCGGTCTCTT............. t0254698 18 2
....................................................CAGTGAACCGGTCTCTTT............ t0050768 18 5
.....................................................AGTGAACCGGTCTCTTTT........... t0042844 18 1
>hsa-mir-128-2
TGTGCAGTGGGAAGGGGGGCCGATACACTGTACGAGAGTGAGTAGCAGGTCTCACAGTGAACCGGTCTCTTTCCCTACTGTGTC hsa-mir-128-2 84
.(..(((((((.((((((((((...((((((..((((.(........).))))))))))...)))))))))).)))))))..). structure -39.40
**************GGGGGCCGATACACTGTACGAGA*********************************************** hsa-miR-128-2-5p 23
***************************************************TCACAGTGAACCGGTCTCTTT************ hsa-miR-128-3p 21
.................................................TCTCACAGTGAACCGGTCTCTTT............ t0131503 23 1
..................................................CTCACAGTGAACCGGTCTCTTT............ t0015377 22 9
..................................................CTCACAGTGAACCGGTCTCTT............. t0086872 21 3
..................................................CTCACAGTGAACCGGTCTCTTTC........... t0221242 23 1
..................................................CTCACAGTGAACCGGTCTCT.............. t0138316 20 1
...................................................TCACAGTGAACCGGTCTCTTT............ t0000087 21 18647
...................................................TCACAGTGAACCGGTCTCTT............. t0000658 20 2896
...................................................TCACAGTGAACCGGTCTCT.............. t0001246 19 1192
...................................................TCACAGTGAACCGGTCTCTTTC........... t0000798 22 490
...................................................TCACAGTGAACCGGTCTC............... t0017263 18 33
...................................................TCACAGTGAACCGGTCTCTTTCC.......... t0035698 23 4
....................................................CACAGTGAACCGGTCTCTTT............ t0049408 20 3
....................................................CACAGTGAACCGGTCTCTT............. t0303639 19 2
.....................................................ACAGTGAACCGGTCTCTTT............ t0023681 19 9
.....................................................ACAGTGAACCGGTCTCTT............. t0254698 18 2
.....................................................ACAGTGAACCGGTCTCTTTC........... t1409845 20 1
......................................................CAGTGAACCGGTCTCTTT............ t0050768 18 5
>hsa-mir-1285-1
TGTAGAGATAGGATCTCACTTTGTTGCCCAGGCTGGTCTCAAACTCCTGGTCTGGGCAACAAAGTGAGACCTTATCTCTACAAG hsa-mir-1285-1 84
((((((((((((.((((((((((((((((((((..(..........)..)))))))))))))))))))).)))))))))))).. structure -58.20
***********GATCTCACTTTGTTGCCCAGG**************************************************** hsa-miR-1285-5p 21
**************************************************TCTGGGCAACAAAGTGAGACCT************ hsa-miR-1285-3p 22
.............TCTCACTTTGTTGCCCAGGCTG................................................. t0271631 22 1
.......................TTGCCCAGGCTGGTCTCAAAC........................................ t1482071 21 1
.......................TTGCCCAGGCTGGTCTCAAACT....................................... t0360312 22 1
..........................CCCAGGCTGGTCTCAAACT....................................... t0455383 19 1
..........................CCCAGGCTGGTCTCAAACTCC..................................... t1417821 21 1
..........................CCCAGGCTGGTCTCAAACTC...................................... t0921711 20 1
...........................CCAGGCTGGTCTCAAACTCC..................................... t1615875 20 1
............................CAGGCTGGTCTCAAACTCC..................................... t0780239 19 1
..............................GGCTGGTCTCAAACTCCTG................................... t0568740 19 1
..................................................TCTGGGCAACAAAGTGAGA............... t0169790 19 3
>hsa-mir-1285-2
TTTGGGAGGCCGAGGCTGGTGCATCACTTGAGCCCAGCAATTTGAGACCAATCTGGGCAACAAAGTGAGACCTCCGTCTCTACAAAGA hsa-mir-1285-2 88
((((((((((.((((........((((((..((((((....(((....))).))))))....))))))..)))).)))))).)))).. structure -31.70
***************************************************TCTGGGCAACAAAGTGAGACCT*************** hsa-miR-1285-3p 22
TTTGGGAGGCCGAGGCTGGTG................................................................... t0213835 21 2
...................................................TCTGGGCAACAAAGTGAGA.................. t0169790 19 3
>hsa-mir-1288
GAGGGTGTTGATCAGCAGATCAGGACTGTAACTCACCATAGTGGTGGACTGCCCTGATCTGGAGACCACTGCCTT hsa-mir-1288 75
.(((((..((.((..(((((((((...(((..(((((.....)))))..))))))))))))..)).))..))))) structure -29.60
**************GCAGATCAGGACTGTAACTCACC************************************** hsa-miR-1288-5p 23
********************************************TGGACTGCCCTGATCTGGAGA********** hsa-miR-1288-3p 21
............................................TGGACTGCCCTGATCTGGAGA.......... t0287441 21 1
>hsa-mir-1289-1
TTCTCAATTTTTAGTAGGAATTAAAAACAAAACTGGTAAATGCAGACTCTTGGTTTCCACCCCCAGAGAATCCCTAAACCGGGGGTGGAGTCCAGGAATCTGCATTTTAGAAAGTACCCAGGGTGATTCTGATAATTGGGAACA hsa-mir-1289-1 144
(((((((((.......(((((((........(((...(((((((((.((((((.((((((((((..((.....)).....)))))))))).)))))).))))))))).....)))........)))))))...))))))))).. structure -55.89
*************************************************************************************TGGAGTCCAGGAATCTGCATTTT************************************ hsa-miR-1289 23
.....................................................................................TGGAGTCCAGGAATCTGCATTTT.................................... t0107640 23 3
.....................................................................................TGGAGTCCAGGAATCTGCATTT..................................... t0335324 22 2
>hsa-mir-1289-2
CCACGGTCCTAGTTAAAAAGGCACATTCCTAGACCCTGCCTCAGAACTACTGAACAGAGTCACTGGGTGTGGAGTCCAGGAATCTGCATTTTTACCCCTATCGCCCCCGCC hsa-mir-1289-2 111
....(((..(((.((((((.(((.((((((.(((.(..((((((.(((.((....)))))..))))).)..).))).)))))).))).))))))...)))..)))...... structure -34.40
*********************************************************************TGGAGTCCAGGAATCTGCATTTT******************* hsa-miR-1289 23
.....................................................................TGGAGTCCAGGAATCTGCATTTT................... t0107640 23 3
.....................................................................TGGAGTCCAGGAATCTGCATTT.................... t0335324 22 2
>hsa-mir-129-1
GGATCTTTTTGCGGTCTGGGCTTGCTGTTCCTCTCAACAGTAGTCAGGAAGCCCTTACCCCAAAAAGTATCT hsa-mir-129-1 72
(((((((((((.(((..((((((.(((..(..((....))..).))).))))))..))).))))))).)))) structure -29.40
****CTTTTTGCGGTCTGGGCTTGC*********************************************** hsa-miR-129-5p 21
************************************************AAGCCCTTACCCCAAAAAGTAT** hsa-miR-129-1-3p 22
....CTTTTTGCGGTCTGGGCT.................................................. t1709063 18 1
>hsa-mir-129-2
TGCCCTTCGCGAATCTTTTTGCGGTCTGGGCTTGCTGTACATAACTCAATAGCCGGAAGCCCTTACCCCAAAAAGCATTTGCGGAGGGCG hsa-mir-129-2 90
.((((((((((((((((((((.(((..(((((((((((..........)))))...))))))..))).))))))).))))))))))))). structure -48.80
**************CTTTTTGCGGTCTGGGCTTGC******************************************************* hsa-miR-129-5p 21
********************************************************AAGCCCTTACCCCAAAAAGCAT************ hsa-miR-129-2-3p 22
..............CTTTTTGCGGTCTGGGCT.......................................................... t1709063 18 1
>hsa-mir-1291
GGTAGAATTCCAGTGGCCCTGACTGAAGACCAGCAGTTGTACTGTGGCTGTTGGTTTCAAGCAGAGGCCTAAAGGACTGTCTTCCTG hsa-mir-1291 87
((.(((..(((...(((((((.((..(((((((((((..(...)..)))))))))))..))))).))))....)))...))).)).. structure -38.70
*************TGGCCCTGACTGAAGACCAGCAGT************************************************** hsa-miR-1291 24
.............TGGCCCTGACTGAAGACCAGC..................................................... t1495095 21 1
>hsa-mir-1294
CACCTAATGTGTGCCAAGATCTGTTCATTTATGATCTCACCGAGTCCTGTGAGGTTGGCATTGTTGTCTGGCATTGTCTGATATACAACAGTGCCAACCTCACAGGACTCAGTGAGGTGAAACTGAGGATTAGGAAGGTGTA hsa-mir-1294 142
(((((........((..(((((..(((.((.(.(((((((.((((((((((((((((((((((((((.((.((.....)).)).)))))))))))))))))))))))))).))))))).))).)))))))).)).))))).. structure -70.20
***********************************************TGTGAGGTTGGCATTGTTGTCT************************************************************************* hsa-miR-1294 22
............................................TCCTGTGAGGTTGGCATTGTTG............................................................................ t0334670 22 1
...............................................TGTGAGGTTGGCATTGTTGTCT......................................................................... t0035207 22 13
...............................................TGTGAGGTTGGCATTGTTGT........................................................................... t0146845 20 3
...............................................TGTGAGGTTGGCATTGTTG............................................................................ t0188867 19 3
................................................GTGAGGTTGGCATTGTTGTCT......................................................................... t0082818 21 5
................................................GTGAGGTTGGCATTGTTGTC.......................................................................... t0397106 20 2
................................................GTGAGGTTGGCATTGTTGT........................................................................... t0251745 19 2
>hsa-mir-1296
ACCTACCTAACTGGGTTAGGGCCCTGGCTCCATCTCCTTTAGGAAAACCTTCTGTGGGGAGTGGGGCTTCGACCCTAACCCAGGTGGGCTGT hsa-mir-1296 92
.(((((((....(((((((((.(..((((((((..(((.(((((.....))))).)))..))))))))..).)))))))))))))))).... structure -50.20
***************TTAGGGCCCTGGCTCCATCTCC******************************************************* hsa-miR-1296-5p 22
**********************************************************GAGTGGGGCTTCGACCCTAACC************ hsa-miR-1296-3p 22
...............TTAGGGCCCTGGCTCCATCTCC....................................................... t0006390 22 91
...............TTAGGGCCCTGGCTCCATCTCCT...................................................... t0018641 23 12
...............TTAGGGCCCTGGCTCCATCTC........................................................ t0031204 21 9
...............TTAGGGCCCTGGCTCCATCT......................................................... t0057447 20 7
...............TTAGGGCCCTGGCTCCATCTCCTT..................................................... t0060034 24 4
...............TTAGGGCCCTGGCTCCATC.......................................................... t0090040 19 4
...............TTAGGGCCCTGGCTCCATCTCCTTT.................................................... t0038007 25 2
>hsa-mir-1301
GGATTGTGGGGGGTCGCTCTAGGCACCGCAGCACTGTGCTGGGGATGTTGCAGCTGCCTGGGAGTGACTTCACACAGTCCTC hsa-mir-1301 82
((((((((.(((((((((((((((((.((((((((.......)).)))))).).))))).))))))))))).)))))))).. structure -45.80
**************CGCTCTAGGCACCGCAGCA************************************************* hsa-miR-1301-5p 19
***********************************************TTGCAGCTGCCTGGGAGTGACTTC*********** hsa-miR-1301-3p 24
...............................................TTGCAGCTGCCTGGGAGTGACT............. t0004776 22 182
...............................................TTGCAGCTGCCTGGGAGTGAC.............. t0007300 21 77
...............................................TTGCAGCTGCCTGGGAGTGA............... t0014520 20 31
...............................................TTGCAGCTGCCTGGGAGTGACTT............ t0012590 23 18
...............................................TTGCAGCTGCCTGGGAGTGACTTC........... t0020835 24 15
...............................................TTGCAGCTGCCTGGGAGTG................ t0034545 19 9
...............................................TTGCAGCTGCCTGGGAGTGACTTCA.......... t0014308 25 7
...............................................TTGCAGCTGCCTGGGAGT................. t0100138 18 4
................................................TGCAGCTGCCTGGGAGTGACT............. t0027498 21 15
................................................TGCAGCTGCCTGGGAGTGACTTC........... t0048073 23 9
................................................TGCAGCTGCCTGGGAGTGAC.............. t0048338 20 4
................................................TGCAGCTGCCTGGGAGTG................ t0093184 18 4
................................................TGCAGCTGCCTGGGAGTGA............... t0167717 19 3
................................................TGCAGCTGCCTGGGAGTGACTT............ t0062929 22 2
..................................................CAGCTGCCTGGGAGTGACTTCA.......... t0101190 22 3
..................................................CAGCTGCCTGGGAGTGACT............. t0191246 19 2
..................................................CAGCTGCCTGGGAGTGACTTCAC......... t0382612 23 2
...................................................AGCTGCCTGGGAGTGACTTCA.......... t0234005 21 2
>hsa-mir-1302-1
CAGAAAGCCCAGTTAAATTTGAATTTCAAGTAAACAATGAATAATTGTGTATGTAAGAATATCCCATACAATATTTGGGACATACTTATGCTAAAAATTATTCCTTGCTTATCTGAAATTCAAATGTAACTAGGATTCCTGTA hsa-mir-1302-1 143
(((....((.(((((.((((((((((((..(((.(((.((((((((...((((((((.((.(((((.........))))).)).)))))).))..)))))))).))).)))..)))))))))))).))))).))....))).. structure -44.60
**************************************************************************TTGGGACATACTTATGCTAAA************************************************ hsa-miR-1302 21
............................................................................................................TTATCTGAAATTCAAATGTAAC............. t0128934 22 3
.............................................................................................................TATCTGAAATTCAAATGTAAC............. t0504671 21 1
>hsa-mir-1303
GGCTGGGCAACATAGCGAGACCTCAACTCTACAATTTTTTTTTTTTTAAATTTTAGAGACGGGGTCTTGCTCTGTTGCCAGGCTTT hsa-mir-1303 86
((((.(((((((.(((((((((((..(((((.(((((..........))))).)))))..))))))))))).))))))).)))).. structure -43.90
***************************************************TTTAGAGACGGGGTCTTGCTCT************* hsa-miR-1303 22
..CTGGGCAACATAGCGAGAC................................................................. t0234007 19 2
..CTGGGCAACATAGCGAGACC................................................................ t0115458 20 1
...TGGGCAACATAGCGAGAC................................................................. t0329621 18 1
...TGGGCAACATAGCGAGACC................................................................ t0368434 19 1
>hsa-mir-1304
AAACACTTGAGCCCAGCGGTTTGAGGCTACAGTGAGATGTGATCCTGCCACATCTCACTGTAGCCTCGAACCCCTGGGCTCAAGTGATTCA hsa-mir-1304 91
...(((((((((((((.((((((((((((((((((((((((.......)))))))))))))))))))))))).)))))))))))))..... structure -73.60
*******************TTTGAGGCTACAGTGAGATGTG************************************************** hsa-miR-1304-5p 22
****************************************************TCTCACTGTAGCCTCGAACCCC***************** hsa-miR-1304-3p 22
................CGGTTTGAGGCTACAGTGAGA...................................................... t0291200 21 2
>hsa-mir-1306
GTGAGCAGTCTCCACCACCTCCCCTGCAAACGTCCAGTGGTGCAGAGGTAATGGACGTTGGCTCTGGTGGTGATGGACAGTCCGA hsa-mir-1306 85
.((..(.((((.(((((((......((.((((((((....(((....))).)))))))).))...)))))))..)))).)..)). structure -33.80
**************CCACCTCCCCTGCAAACGTCCA************************************************* hsa-miR-1306-5p 22
******************************************************ACGTTGGCTCTGGTGGTG************* hsa-miR-1306-3p 18
..............CCACCTCCCCTGCAAACGTCC.................................................. t0013260 21 28
..............CCACCTCCCCTGCAAACGTCCA................................................. t0015387 22 9
..............CCACCTCCCCTGCAAACGTC................................................... t0037108 20 4
..............CCACCTCCCCTGCAAACGT.................................................... t0156582 19 3
.................CCTCCCCTGCAAACGTCCA................................................. t1488901 19 1
.....................................................GACGTTGGCTCTGGTGGTGAT........... t0014939 21 10
.....................................................GACGTTGGCTCTGGTGGTGATG.......... t0028589 22 2
......................................................ACGTTGGCTCTGGTGGTGATG.......... t0015092 21 16
......................................................ACGTTGGCTCTGGTGGTGAT........... t0010973 20 5
......................................................ACGTTGGCTCTGGTGGTGA............ t0106565 19 4
>hsa-mir-1307
CATCAAGACCCAGCTGAGTCACTGTCACTGCCTACCAATCTCGACCGGACCTCGACCGGCTCGTCTGTGTTGCCAATCGACTCGGCGTGGCGTCGGTCGTGGTAGATAGGCGGTCATGCATACGAATTTTCAGCTCTTGTTCTGGTGAC hsa-mir-1307 149
(((((..((..(((((((((..(((.((((((((.(.(((.(((((((.((.((.(((..(((..((......))..)))..))))).))..))))))).))).).))))))))...)))...))...)))))))...))..))))).. structure -57.30
****************************************TCGACCGGACCTCGACCGGCT**************************************************************************************** hsa-miR-1307-5p 21
*******************************************************************************ACTCGGCGTGGCGTCGGTCGTG************************************************ hsa-miR-1307-3p 22
........................................TCGACCGGACCTCGACCGGCT........................................................................................ t0060432 21 6
........................................TCGACCGGACCTCGACCGGCTCGT..................................................................................... t0159075 24 3
........................................TCGACCGGACCTCGACCG........................................................................................... t0026515 18 3
........................................TCGACCGGACCTCGACCGGCTC....................................................................................... t0390042 22 2
...............................................................................ACTCGGCGTGGCGTCGGTCGTGG............................................... t0000499 23 891
...............................................................................ACTCGGCGTGGCGTCGGTCGTG................................................ t0000895 22 363
...............................................................................ACTCGGCGTGGCGTCGGTCGTGGT.............................................. t0001305 24 219
...............................................................................ACTCGGCGTGGCGTCGGTCGT................................................. t0002881 21 139
...............................................................................ACTCGGCGTGGCGTCGGTCG.................................................. t0004914 20 116
...............................................................................ACTCGGCGTGGCGTCGGTCGTGGTA............................................. t0024105 25 9
...............................................................................ACTCGGCGTGGCGTCGGT.................................................... t0030632 18 1
................................................................................CTCGGCGTGGCGTCGGTCGTGG............................................... t0000538 22 684
................................................................................CTCGGCGTGGCGTCGGTCGTGGT.............................................. t0001422 23 186
................................................................................CTCGGCGTGGCGTCGGTCGTG................................................ t0002217 21 88
................................................................................CTCGGCGTGGCGTCGGTCGT................................................. t0006519 20 49
................................................................................CTCGGCGTGGCGTCGGTCGTGGTA............................................. t0015319 24 14
................................................................................CTCGGCGTGGCGTCGGTCG.................................................. t0032004 19 8
................................................................................CTCGGCGTGGCGTCGGTC................................................... t0349295 18 1
..................................................................................CGGCGTGGCGTCGGTCGTGG............................................... t0058037 20 1
...................................................................................GGCGTGGCGTCGGTCGTGGT.............................................. t0178604 20 1
...................................................................................GGCGTGGCGTCGGTCGTGG............................................... t0055185 19 1
>hsa-mir-130a
TGCTGCTGGCCAGAGCTCTTTTCACATTGTGCTACTGTCTGCACCTGTCACTAGCAGTGCAATGTTAAAAGGGCATTGGCCGTGTAGTG hsa-mir-130a 89
.((((((((((((.((((((((.((((((..((.(((...((....))...))).))..)))))).)))))))).))))))).))))). structure -42.60
********************TTCACATTGTGCTACTGTCTGC*********************************************** hsa-miR-130a-5p 22
******************************************************CAGTGCAATGTTAAAAGGGCAT************* hsa-miR-130a-3p 22
......................................................CAGTGCAATGTTAAAAGGGCA.............. t0012419 21 51
......................................................CAGTGCAATGTTAAAAGGGC............... t0015057 20 28
......................................................CAGTGCAATGTTAAAAGGGCATT............ t0019276 23 9
......................................................CAGTGCAATGTTAAAAGGGCAT............. t0038752 22 4
>hsa-mir-130b
GGCCTGCCCGACACTCTTTCCCTGTTGCACTACTATAGGCCGCTGGGAAGCAGTGCAATGATGAAAGGGCATCGGTCAGGTC hsa-mir-130b 82
((((((.((((..(((((((..(((((((((.((.(((....)))...)).)))))))))..)))))))..)))).)))))) structure -36.40
************ACTCTTTCCCTGTTGCACTAC************************************************* hsa-miR-130b-5p 21
**************************************************CAGTGCAATGATGAAAGGGCAT********** hsa-miR-130b-3p 22
............ACTCTTTCCCTGTTGCACTACT................................................ t0000999 22 501
............ACTCTTTCCCTGTTGCACTAC................................................. t0002274 21 154
............ACTCTTTCCCTGTTGCACT................................................... t0006482 19 49
............ACTCTTTCCCTGTTGCACTA.................................................. t0016552 20 19
............ACTCTTTCCCTGTTGCACTACTA............................................... t0037778 23 3
..............TCTTTCCCTGTTGCACTACT................................................ t0157939 20 1
...............CTTTCCCTGTTGCACTACT................................................ t0011627 19 4
...............CTTTCCCTGTTGCACTAC................................................. t0026267 18 1
..................................................CAGTGCAATGATGAAAGGGC............ t0013542 20 19
..................................................CAGTGCAATGATGAAAGGGCA........... t0012237 21 17
..................................................CAGTGCAATGATGAAAGGG............. t0019343 19 8
..................................................CAGTGCAATGATGAAAGGGCAT.......... t0026186 22 2
..................................................CAGTGCAATGATGAAAGG.............. t0099136 18 1
>hsa-mir-132
CCGCCCCCGCGTCTCCAGGGCAACCGTGGCTTTCGATTGTTACTGTGGGAACTGGAGGTAACAGTCTACAGCCATGGTCGCCCCGCAGCACGCCCACGCGC hsa-mir-132 101
.(((....((((((.(.((((.(((((((((...((((((((((..(....)....))))))))))...))))))))).)))).).)).))))....))). structure -48.40
**********************ACCGTGGCTTTCGATTGTTACT********************************************************* hsa-miR-132-5p 22
**********************************************************TAACAGTCTACAGCCATGGTCG********************* hsa-miR-132-3p 22
.....................AACCGTGGCTTTCGATTGTTA........................................................... t0012767 21 9
.....................AACCGTGGCTTTCGATTGTT............................................................ t0021669 20 2
.....................AACCGTGGCTTTCGATTGTTAC.......................................................... t0058254 22 1
......................ACCGTGGCTTTCGATTGTTA........................................................... t0008522 20 18
......................ACCGTGGCTTTCGATTGTTACT......................................................... t0005134 22 17
......................ACCGTGGCTTTCGATTGTT............................................................ t0017023 19 7
......................ACCGTGGCTTTCGATTGTTAC.......................................................... t0022985 21 1
......................ACCGTGGCTTTCGATTGT............................................................. t1342193 18 1
..........................................CTGTGGGAACTGGAGGTA......................................... t0167826 18 3
..........................................................TAACAGTCTACAGCCATGGTCG..................... t0006318 22 32
..........................................................TAACAGTCTACAGCCATGGTCGC.................... t0025789 23 5
..........................................................TAACAGTCTACAGCCATGGTC...................... t0052233 21 5
............................................................ACAGTCTACAGCCATGGTCGC.................... t1516787 21 1
>hsa-mir-133a-1
ACAATGCTTTGCTAGAGCTGGTAAAATGGAACCAAATCGCCTCTTCAATGGATTTGGTCCCCTTCAACCAGCTGTAGCTATGCATTGA hsa-mir-133a-1 88
.((((((...((((.(((((((..((.((.((((((((............)))))))).)).))..))))))).))))...)))))). structure -40.50
***************AGCTGGTAAAATGGAACCAAAT*************************************************** hsa-miR-133a-5p 22
****************************************************TTTGGTCCCCTTCAACCAGCTG************** hsa-miR-133a-3p 22
...............AGCTGGTAAAATGGAACCAAAT................................................... t1328005 22 1
....................................................TTTGGTCCCCTTCAACCAGCTGT............. t0600649 23 1
>hsa-mir-133a-2
GGGAGCCAAATGCTTTGCTAGAGCTGGTAAAATGGAACCAAATCGACTGTCCAATGGATTTGGTCCCCTTCAACCAGCTGTAGCTGTGCATTGATGGCGCCG hsa-mir-133a-2 102
.((.(((((((((...((((.(((((((..((.((.((((((((.(........).)))))))).)).))..))))))).))))...)))))..)))).)). structure -47.50
*********************AGCTGGTAAAATGGAACCAAAT*********************************************************** hsa-miR-133a-5p 22
**********************************************************TTTGGTCCCCTTCAACCAGCTG********************** hsa-miR-133a-3p 22
.....................AGCTGGTAAAATGGAACCAAAT........................................................... t1328005 22 1
..........................................................TTTGGTCCCCTTCAACCAGCTGT..................... t0600649 23 1
>hsa-mir-134
CAGGGTGTGTGACTGGTTGACCAGAGGGGCATGCACTGTGTTCACCCTGTGGGCCACCTAGTCACCAACCCTC hsa-mir-134 73
.(((((..((((((((.((.(((.((((((((.....))))...)))).)))..)).))))))))..))))). structure -35.20
*******TGTGACTGGTTGACCAGAGGGG******************************************** hsa-miR-134-5p 22
*********************************************CCTGTGGGCCACCTAGTCACCAA***** hsa-miR-134-3p 23
.......TGTGACTGGTTGACCAGAGGGG............................................ t0000637 22 758
.......TGTGACTGGTTGACCAGAGGG............................................. t0003984 21 94
.......TGTGACTGGTTGACCAGAGG.............................................. t0009384 20 31
.......TGTGACTGGTTGACCAGAGGGGC........................................... t0005198 23 26
.......TGTGACTGGTTGACCAGAG............................................... t0035924 19 8
.......TGTGACTGGTTGACCAGA................................................ t0037496 18 7
........GTGACTGGTTGACCAGAGGGG............................................ t0667467 21 1
>hsa-mir-135a-1
AGGCCTCGCTGTTCTCTATGGCTTTTTATTCCTATGTGATTCTACTGCTCACTCATATAGGGATTGGAGCCGTGGCGCACGGCGGGGACA hsa-mir-135a-1 90
.(.(((((((((.(.((((((((((..((((((((((((.............)))))))))))).)))))))))).).))))))))).). structure -44.72
****************TATGGCTTTTTATTCCTATGTGA*************************************************** hsa-miR-135a-5p 23
*******************************************************TATAGGGATTGGAGCCGTGGCG************* hsa-miR-135a-3p 22
................TATGGCTTTTTATTCCTATGTG.................................................... t0034313 22 9
................TATGGCTTTTTATTCCTATGTGA................................................... t0109659 23 4
................TATGGCTTTTTATTCCTATGT..................................................... t1498380 21 1
......................................................ATATAGGGATTGGAGCCGTG................ t0473112 20 1
......................................................ATATAGGGATTGGAGCCGTGGC.............. t0040883 22 1
......................................................ATATAGGGATTGGAGCCGTGG............... t0323228 21 1
>hsa-mir-135a-2
AGATAAATTCACTCTAGTGCTTTATGGCTTTTTATTCCTATGTGATAGTAATAAAGTCTCATGTAGGGATGGAAGCCATGAAATACATTGTGAAAAATCA hsa-mir-135a-2 100
.(((...(((((....(((.((((((((((((.((((((((((((.(.(.....).).)))))))))))))))))))))))).)))...)))))..))). structure -35.10
**********************TATGGCTTTTTATTCCTATGTGA******************************************************* hsa-miR-135a-5p 23
......................TATGGCTTTTTATTCCTATGTG........................................................ t0034313 22 9
......................TATGGCTTTTTATTCCTATGTGA....................................................... t0109659 23 4
......................TATGGCTTTTTATTCCTATGT......................................................... t1498380 21 1
>hsa-mir-135b
CACTCTGCTGTGGCCTATGGCTTTTCATTCCTATGTGATTGCTGTCCCAAACTCATGTAGGGCTAAAAGCCATGGGCTACAGTGAGGGGCGAGCTCC hsa-mir-135b 97
..(((((((((((((((((((((((...(((((((((((((......)))..))))))))))..))))))))))))))))))).))))......... structure -47.20
***************TATGGCTTTTCATTCCTATGTGA*********************************************************** hsa-miR-135b-5p 23
******************************************************ATGTAGGGCTAAAAGCCATGGG********************* hsa-miR-135b-3p 22
...............TATGGCTTTTCATTCCTATGTGA........................................................... t0041127 23 11
...............TATGGCTTTTCATTCCTATGTG............................................................ t0048952 22 2
>hsa-mir-136
TGAGCCCTCGGAGGACTCCATTTGTTTTGATGATGGATTCTTATGCTCCATCATCGTCTCAAATGAGTCTTCAGAGGGTTCT hsa-mir-136 82
.((((((((.((((((((.(((((...((((((((((.........))))))))))...))))))))))))).)))))))). structure -45.80
**************ACTCCATTTGTTTTGATGATGGA********************************************* hsa-miR-136-5p 23
************************************************CATCATCGTCTCAAATGAGTCT************ hsa-miR-136-3p 22
...........AGGACTCCATTTGTTTTGATGAT................................................ t0005875 23 58
...........AGGACTCCATTTGTTTTGATGA................................................. t0010300 22 14
............GGACTCCATTTGTTTTGATGAT................................................ t0034966 22 6
............GGACTCCATTTGTTTTGATGA................................................. t0076432 21 3
.............GACTCCATTTGTTTTGATGAT................................................ t1093598 21 1
..............ACTCCATTTGTTTTGATGATGG.............................................. t0003752 22 53
..............ACTCCATTTGTTTTGATGATGGA............................................. t0135252 23 3
..................CATTTGTTTTGATGATGGA............................................. t0094231 19 1
...................ATTTGTTTTGATGATGGA............................................. t0055515 18 2
................................................CATCATCGTCTCAAATGAGTCT............ t0003565 22 144
................................................CATCATCGTCTCAAATGAGTC............. t0021801 21 16
.................................................ATCATCGTCTCAAATGAGTCT............ t0007204 21 107
.................................................ATCATCGTCTCAAATGAGTC............. t0032219 20 7
.................................................ATCATCGTCTCAAATGAGTCTT........... t0081140 22 5
>hsa-mir-138-1
CCCTGGCATGGTGTGGTGGGGCAGCTGGTGTTGTGAATCAGGCCGTTGCCAATCAGAGAACGGCTACTTCACAACACCAGGGCCACACCACACTACAGG hsa-mir-138-1 99
.((((...((((((((((.(((..(((((((((((((...(((((((..(.....)..)))))))..))))))))))))).))).)))))))))))))) structure -58.80
**********************AGCTGGTGTTGTGAATCAGGCCG****************************************************** hsa-miR-138-5p 23
**************************************************************GCTACTTCACAACACCAGGGCC*************** hsa-miR-138-1-3p 22
......................AGCTGGTGTTGTGAATCAGGC........................................................ t0035683 21 13
......................AGCTGGTGTTGTGAATCAGG......................................................... t0049403 20 5
......................AGCTGGTGTTGTGAATCAGGCCGT..................................................... t0037355 24 5
......................AGCTGGTGTTGTGAATCAGGCC....................................................... t0158587 22 3
......................AGCTGGTGTTGTGAATCAGGCCG...................................................... t0186540 23 3
......................AGCTGGTGTTGTGAATCA........................................................... t0214440 18 2
...........................GTGTTGTGAATCAGGCCGT..................................................... t0461936 19 1
>hsa-mir-138-2
CGTTGCTGCAGCTGGTGTTGTGAATCAGGCCGACGAGCAGCGCATCCTCTTACCCGGCTATTTCACGACACCAGGGTTGCATCA hsa-mir-138-2 84
.(.(((.((..(((((((((((((...(((((..(((.((......)))))...)))))..))))))))))))).)).))).). structure -36.00
*********AGCTGGTGTTGTGAATCAGGCCG**************************************************** hsa-miR-138-5p 23
********************************************************GCTATTTCACGACACCAGGGTT****** hsa-miR-138-2-3p 22
.........AGCTGGTGTTGTGAATCAGGC...................................................... t0035683 21 13
.........AGCTGGTGTTGTGAATCAGG....................................................... t0049403 20 5
.........AGCTGGTGTTGTGAATCAGGCC..................................................... t0158587 22 3
.........AGCTGGTGTTGTGAATCAGGCCGA................................................... t0076848 24 3
.........AGCTGGTGTTGTGAATCAGGCCG.................................................... t0186540 23 3
.........AGCTGGTGTTGTGAATCA......................................................... t0214440 18 2
........................................................GCTATTTCACGACACCAGGGTT...... t0231971 22 2
..........................................................TATTTCACGACACCAGGGTT...... t0845107 20 1
>hsa-mir-139
GTGTATTCTACAGTGCACGTGTCTCCAGTGTGGCTCGGAGGCTGGAGACGCGGCCCTGTTGGAGTAAC hsa-mir-139 68
...((((((((((.((.((((((((((((.(.......).)))))))))))))).))).))))))).. structure -34.90
******TCTACAGTGCACGTGTCTCCAGT*************************************** hsa-miR-139-5p 23
******************************************TGGAGACGCGGCCCTGTTGGAGT*** hsa-miR-139-3p 23
......TCTACAGTGCACGTGTCTCCAGT....................................... t0000643 23 489
......TCTACAGTGCACGTGTCTCCAG........................................ t0001725 22 246
......TCTACAGTGCACGTGTCTCC.......................................... t0005639 20 78
......TCTACAGTGCACGTGTCTCCA......................................... t0006493 21 44
.........ACAGTGCACGTGTCTCCAGT....................................... t0067566 20 1
..........................................TGGAGACGCGGCCCTGTTGGAGT... t0001466 23 148
..........................................TGGAGACGCGGCCCTGTTGGAG.... t0005836 22 31
..........................................TGGAGACGCGGCCCTGTTGGA..... t0025092 21 2
..........................................TGGAGACGCGGCCCTGTTGG...... t0017741 20 2
..........................................TGGAGACGCGGCCCTGTTGGAGTA.. t0050162 24 1
...........................................GGAGACGCGGCCCTGTTGGAGT... t0026594 22 4
.............................................AGACGCGGCCCTGTTGGAGTA.. t1572433 21 1
...............................................ACGCGGCCCTGTTGGAGT... t0384101 18 1
>hsa-mir-140
TGTGTCTCTCTCTGTGTCCTGCCAGTGGTTTTACCCTATGGTAGGTTACGTCATGCTGTTCTACCACAGGGTAGAACCACGGACAGGATACCGGGGCACC hsa-mir-140 100
.(((((((.....((((((((((.(((((((((((((.(((((((..(((......)))))))))).))))))))))))))).)))))))).))))))). structure -55.00
**********************CAGTGGTTTTACCCTATGGTAG******************************************************** hsa-miR-140-5p 22
*************************************************************TACCACAGGGTAGAACCACGG****************** hsa-miR-140-3p 21
.GTGTCTCTCTCTGTGTCCTG............................................................................... t0890946 20 1
.GTGTCTCTCTCTGTGTCCTGC.............................................................................. t0052897 21 1
..TGTCTCTCTCTGTGTCCTGC.............................................................................. t0007601 20 3
...GTCTCTCTCTGTGTCCTGC.............................................................................. t0017642 19 12
.....................CCAGTGGTTTTACCCTATGGTAG........................................................ t0847679 23 1
......................CAGTGGTTTTACCCTATGGTAG........................................................ t0000164 22 15801
......................CAGTGGTTTTACCCTATGGTA......................................................... t0001528 21 633
......................CAGTGGTTTTACCCTATGGT.......................................................... t0001420 20 598
......................CAGTGGTTTTACCCTATGGTAGG....................................................... t0004441 23 139
......................CAGTGGTTTTACCCTATGGTAGGT...................................................... t0015031 24 22
......................CAGTGGTTTTACCCTATGGTAGGTT..................................................... t0195170 25 3
......................CAGTGGTTTTACCCTATGG........................................................... t0048828 19 2
.......................AGTGGTTTTACCCTATGGTAG........................................................ t0028629 21 13
.......................AGTGGTTTTACCCTATGGTA......................................................... t0209642 20 2
.......................AGTGGTTTTACCCTATGGT.......................................................... t0347456 19 2
.........................TGGTTTTACCCTATGGTAG........................................................ t0481434 19 1
..........................GGTTTTACCCTATGGTAG........................................................ t0330911 18 1
...........................................GGTTACGTCATGCTGTTCTA..................................... t0344913 20 1
............................................GTTACGTCATGCTGTTCT...................................... t0066694 18 6
............................................................CTACCACAGGGTAGAACCACGG.................. t0047161 22 9
............................................................CTACCACAGGGTAGAACCACGGA................. t0041456 23 2
............................................................CTACCACAGGGTAGAACCACGGAC................ t0073451 24 2
............................................................CTACCACAGGGTAGAACCACGGACA............... t0063121 25 2
.............................................................TACCACAGGGTAGAACCACGGA................. t0000277 22 8397
.............................................................TACCACAGGGTAGAACCACGG.................. t0000307 21 6765
.............................................................TACCACAGGGTAGAACCACGGACA............... t0000595 24 3395
.............................................................TACCACAGGGTAGAACCACGGAC................ t0000651 23 2647
.............................................................TACCACAGGGTAGAACCACG................... t0002281 20 541
.............................................................TACCACAGGGTAGAACCAC.................... t0004631 19 147
.............................................................TACCACAGGGTAGAACCA..................... t0036207 18 12
.............................................................TACCACAGGGTAGAACCACGGACAG.............. t0016724 25 5
..............................................................ACCACAGGGTAGAACCACGGA................. t0000350 21 6214
..............................................................ACCACAGGGTAGAACCACGGAC................ t0000274 22 5785
..............................................................ACCACAGGGTAGAACCACGGACA............... t0000558 23 3582
..............................................................ACCACAGGGTAGAACCACGG.................. t0000689 20 2678
..............................................................ACCACAGGGTAGAACCACG................... t0005358 19 159
..............................................................ACCACAGGGTAGAACCAC.................... t0006822 18 92
..............................................................ACCACAGGGTAGAACCACGGACAG.............. t0018049 24 20
..............................................................ACCACAGGGTAGAACCACGGACAGG............. t0056947 25 1
...............................................................CCACAGGGTAGAACCACGGAC................ t0002181 21 306
...............................................................CCACAGGGTAGAACCACGGACA............... t0004127 22 144
...............................................................CCACAGGGTAGAACCACGGA................. t0007328 20 86
...............................................................CCACAGGGTAGAACCACGG.................. t0018087 19 31
...............................................................CCACAGGGTAGAACCACG................... t0080116 18 5
................................................................CACAGGGTAGAACCACGGACA............... t0012127 21 32
................................................................CACAGGGTAGAACCACGGAC................ t0046756 20 6
................................................................CACAGGGTAGAACCACGG.................. t0055046 18 3
................................................................CACAGGGTAGAACCACGGA................. t0045147 19 3
.................................................................ACAGGGTAGAACCACGGACA............... t0002351 20 161
.................................................................ACAGGGTAGAACCACGGA................. t0002528 18 132
.................................................................ACAGGGTAGAACCACGGACAGGA............ t0006139 23 65
.................................................................ACAGGGTAGAACCACGGAC................ t0003871 19 60
.................................................................ACAGGGTAGAACCACGGACAGG............. t0004993 22 26
.................................................................ACAGGGTAGAACCACGGACAGGAT........... t0027857 24 5
.................................................................ACAGGGTAGAACCACGGACAG.............. t0011780 21 3
..................................................................CAGGGTAGAACCACGGACA............... t0060064 19 3
..................................................................CAGGGTAGAACCACGGAC................ t0077253 18 2
...................................................................AGGGTAGAACCACGGACA............... t0104867 18 1
>hsa-mir-141
CGGCCGGCCCTGGGTCCATCTTCCAGTACAGTGTTGGATGGTCTAATTGTGAAGCTCCTAACACTGTCTGGTAAAGATGGCTCCCGGGTGGGTTC hsa-mir-141 95
.((((.((((.(((.(((((((((((.(((((((((((...((.......))...))).))))))))))))..)))))))..))))))).)))). structure -48.90
****************CATCTTCCAGTACAGTGTTGGA********************************************************* hsa-miR-141-5p 22
**********************************************************TAACACTGTCTGGTAAAGATGG*************** hsa-miR-141-3p 22
................CATCTTCCAGTACAGTGTTGGA......................................................... t0036116 22 1
................CATCTTCCAGTACAGTGTTGG.......................................................... t0184843 21 1
......................................TGGTCTAATTGTGAAGCTC...................................... t0019732 19 6
......................................TGGTCTAATTGTGAAGCTCC..................................... t0106146 20 1
......................................TGGTCTAATTGTGAAGCT....................................... t1673161 18 1
..........................................................TAACACTGTCTGGTAAAGATG................ t0006180 21 35
..........................................................TAACACTGTCTGGTAAAGA.................. t0061734 19 7
..........................................................TAACACTGTCTGGTAAAGAT................. t0015830 20 7
..........................................................TAACACTGTCTGGTAAAGATGGC.............. t0033282 23 6
..........................................................TAACACTGTCTGGTAAAGATGG............... t0082482 22 4
..........................................................TAACACTGTCTGGTAAAG................... t0102116 18 3
>hsa-mir-142
GACAGTGCAGTCACCCATAAAGTAGAAAGCACTACTAACAGCACTGGAGGGTGTAGTGTTTCCTACTTTATGGATGAGTGTACTGTG hsa-mir-142 87
.((((((((.(((.(((((((((((.(((((((((...(..(....)..)..))))))))).))))))))))).))).)))))))). structure -44.70
***************CATAAAGTAGAAAGCACTACT*************************************************** hsa-miR-142-5p 21
***************************************************TGTAGTGTTTCCTACTTTATGGA************* hsa-miR-142-3p 23
.........GTCACCCATAAAGTAGAAAGCACT...................................................... t0378629 24 2
..........TCACCCATAAAGTAGAAAGCACT...................................................... t0346653 23 2
............ACCCATAAAGTAGAAAGCACTA..................................................... t0021243 22 17
............ACCCATAAAGTAGAAAGCACT...................................................... t0013269 21 9
............ACCCATAAAGTAGAAAGCA........................................................ t0096652 19 1
............ACCCATAAAGTAGAAAGCACTAC.................................................... t0111067 23 1
.............CCCATAAAGTAGAAAGCACT...................................................... t0000040 20 55215
.............CCCATAAAGTAGAAAGCACTAC.................................................... t0000120 22 17729
.............CCCATAAAGTAGAAAGCACTA..................................................... t0000259 21 6380
.............CCCATAAAGTAGAAAGCAC....................................................... t0000858 19 1957
.............CCCATAAAGTAGAAAGCA........................................................ t0001926 18 673
.............CCCATAAAGTAGAAAGCACTACT................................................... t0001904 23 323
.............CCCATAAAGTAGAAAGCACTACTA.................................................. t0502346 24 1
..............CCATAAAGTAGAAAGCACT...................................................... t0005967 19 98
..............CCATAAAGTAGAAAGCACTAC.................................................... t0013727 21 44
..............CCATAAAGTAGAAAGCACTA..................................................... t0024371 20 13
..............CCATAAAGTAGAAAGCACTACT................................................... t0027847 22 3
..............CCATAAAGTAGAAAGCAC....................................................... t0057551 18 1
...............CATAAAGTAGAAAGCACTACT................................................... t0000074 21 22247
...............CATAAAGTAGAAAGCACT...................................................... t0000512 18 4110
...............CATAAAGTAGAAAGCACTAC.................................................... t0000739 20 2136
...............CATAAAGTAGAAAGCACTA..................................................... t0000840 19 2007
...............CATAAAGTAGAAAGCACTACTA.................................................. t0002109 22 461
...............CATAAAGTAGAAAGCACTACTAA................................................. t0012559 23 26
...............CATAAAGTAGAAAGCACTACTAAC................................................ t0051198 24 8
................ATAAAGTAGAAAGCACTACT................................................... t0001380 20 893
................ATAAAGTAGAAAGCACTA..................................................... t0009022 18 78
................ATAAAGTAGAAAGCACTAC.................................................... t0017114 19 33
................ATAAAGTAGAAAGCACTACTA.................................................. t0028604 21 17
................ATAAAGTAGAAAGCACTACTAAC................................................ t0031338 23 13
................ATAAAGTAGAAAGCACTACTAA................................................. t0025956 22 9
.................TAAAGTAGAAAGCACTACT................................................... t0021923 19 16
.................TAAAGTAGAAAGCACTACTAAC................................................ t0092812 22 4
.................TAAAGTAGAAAGCACTAC.................................................... t0194333 18 3
....................AGTAGAAAGCACTACTAAC................................................ t1621262 19 1
.....................................ACAGCACTGGAGGGTGTAGTGTT........................... t0183382 23 3
.....................................ACAGCACTGGAGGGTGTAGTGT............................ t1665806 22 1
............................................TGGAGGGTGTAGTGTTTCCTACTTTATG............... t1071238 28 1
..............................................GAGGGTGTAGTGTTTCCTACTTTATGGA............. t0103439 28 2
...............................................AGGGTGTAGTGTTTCCTACTTTATGGA............. t0149416 27 3
..................................................GTGTAGTGTTTCCTACTTTATGG.............. t1680825 23 1
...................................................TGTAGTGTTTCCTACTTTATGGA............. t0000056 23 32095
...................................................TGTAGTGTTTCCTACTTTATGG.............. t0000142 22 18049
...................................................TGTAGTGTTTCCTACTTTATG............... t0001578 21 729
...................................................TGTAGTGTTTCCTACTTTAT................ t0003046 20 279
...................................................TGTAGTGTTTCCTACTTTATGGAT............ t0003942 24 122
...................................................TGTAGTGTTTCCTACTTT.................. t0075959 18 5
...................................................TGTAGTGTTTCCTACTTTA................. t0358329 19 2
....................................................GTAGTGTTTCCTACTTTATGGA............. t0000048 22 19005
....................................................GTAGTGTTTCCTACTTTATGG.............. t0000297 21 4095
....................................................GTAGTGTTTCCTACTTTATG............... t0002791 20 186
....................................................GTAGTGTTTCCTACTTTAT................ t0005417 19 59
....................................................GTAGTGTTTCCTACTTTATGGAT............ t0005204 23 57
.....................................................TAGTGTTTCCTACTTTATGGA............. t0000812 21 1510
.....................................................TAGTGTTTCCTACTTTATGG.............. t0002215 20 289
.....................................................TAGTGTTTCCTACTTTATG............... t0027219 19 18
.....................................................TAGTGTTTCCTACTTTATGGAT............ t0018463 22 14
.....................................................TAGTGTTTCCTACTTTAT................ t0075317 18 3
......................................................AGTGTTTCCTACTTTATGGATG........... t0002957 22 174
......................................................AGTGTTTCCTACTTTATGGA............. t0011143 20 58
......................................................AGTGTTTCCTACTTTATGG.............. t0024316 19 21
......................................................AGTGTTTCCTACTTTATGGAT............ t0016263 21 12
......................................................AGTGTTTCCTACTTTATG............... t0181028 18 3
......................................................AGTGTTTCCTACTTTATGGATGA.......... t0097030 23 1
.......................................................GTGTTTCCTACTTTATGGA............. t0049285 19 6
.......................................................GTGTTTCCTACTTTATGG.............. t0062459 18 3
........................................................TGTTTCCTACTTTATGGA............. t0067161 18 6
>hsa-mir-143
GCGCAGCGCCCTGTCTCCCAGCCTGAGGTGCAGTGCTGCATCTCTGGTCAGTTGGGAGTCTGAGATGAAGCACTGTAGCTCAGGAAGAGAGAAGTTGTTCTGCAGC hsa-mir-143 106
..((((.((....((((.(..((((((.(((((((((.((((((.((((......)).)).)))))).))))))))).))))))..).))))....)).))))... structure -51.90
**************************GGTGCAGTGCTGCATCTCTGGT********************************************************** hsa-miR-143-5p 22
************************************************************TGAGATGAAGCACTGTAGCTC************************* hsa-miR-143-3p 21
..........................GGTGCAGTGCTGCATCTCTGGT.......................................................... t0063790 22 6
..........................GGTGCAGTGCTGCATCTCTGG........................................................... t0076465 21 5
..........................GGTGCAGTGCTGCATCTCTGGTCA........................................................ t1360490 24 1
...........................................................CTGAGATGAAGCACTGTAGCTCA........................ t0103436 23 4
...........................................................CTGAGATGAAGCACTGTAGCTC......................... t0085306 22 3
...........................................................CTGAGATGAAGCACTGTAGCT.......................... t0132587 21 3
...........................................................CTGAGATGAAGCACTGTAGC........................... t0196636 20 2
............................................................TGAGATGAAGCACTGTAGCTC......................... t0000602 21 3314
............................................................TGAGATGAAGCACTGTAGCT.......................... t0001336 20 1092
............................................................TGAGATGAAGCACTGTAGCTCA........................ t0001579 22 881
............................................................TGAGATGAAGCACTGTAGC........................... t0009315 19 74
............................................................TGAGATGAAGCACTGTAG............................ t0069744 18 6
............................................................TGAGATGAAGCACTGTAGCTCAG....................... t0484043 23 1
.............................................................GAGATGAAGCACTGTAGCTC......................... t0285164 20 2
>hsa-mir-144
TGGGGCCCTGGCTGGGATATCATCATATACTGTAAGTTTGCGATGAGACACTACAGTATAGATGATGTACTAGTCCGGGCACCCCC hsa-mir-144 86
.(((((((.((((((.((((((((.(((((((((.((((......))))..))))))))))))))))).)))))).)))).))).. structure -44.40
**************GGATATCATCATATACTGTAAG************************************************** hsa-miR-144-5p 22
***************************************************TACAGTATAGATGATGTACT*************** hsa-miR-144-3p 20
..............GGATATCATCATATACTGTAAGT................................................. t0000181 23 13770
..............GGATATCATCATATACTGTAAG.................................................. t0000416 22 5254
..............GGATATCATCATATACTGTA.................................................... t0000838 20 2021
..............GGATATCATCATATACTGTAAGTT................................................ t0002371 24 513
..............GGATATCATCATATACTGT..................................................... t0010681 19 62
..............GGATATCATCATATACTGTAA................................................... t0011312 21 57
..............GGATATCATCATATACTGTAAGTTT............................................... t0020826 25 25
..............GGATATCATCATATACTG...................................................... t0089025 18 4
...............GATATCATCATATACTGTAAGT................................................. t0003317 22 318
...............GATATCATCATATACTGTAAGTT................................................ t0005864 23 141
...............GATATCATCATATACTGTAAG.................................................. t0007706 21 97
...............GATATCATCATATACTGTA.................................................... t0010974 19 60
...............GATATCATCATATACTGTAAGTTT............................................... t0039340 24 11
...............GATATCATCATATACTGT..................................................... t0076356 18 5
...............GATATCATCATATACTGTAA................................................... t0105390 20 4
...............GATATCATCATATACTGTAAGTTTG.............................................. t1091663 25 1
................ATATCATCATATACTGTAAGT................................................. t0075644 21 5
................ATATCATCATATACTGTAAGTT................................................ t0289683 22 2
................ATATCATCATATACTGTAAG.................................................. t0522701 20 1
................ATATCATCATATACTGTAAGTTTG.............................................. t1677177 24 1
.................TATCATCATATACTGTAAGT................................................. t0020291 20 26
.................TATCATCATATACTGTAAG.................................................. t0061751 19 7
.................TATCATCATATACTGTAAGTT................................................ t0098938 21 2
.................TATCATCATATACTGTAAGTTTG.............................................. t0561887 23 1
..................ATCATCATATACTGTAAGT................................................. t0012807 19 49
..................ATCATCATATACTGTAAG.................................................. t0031428 18 15
...................TCATCATATACTGTAAGT................................................. t0013173 18 47
...................TCATCATATACTGTAAGTT................................................ t0974929 19 1
................................................CACTACAGTATAGATGATGT.................. t0920861 20 1
................................................CACTACAGTATAGATGATGTACT............... t1705047 23 1
..................................................CTACAGTATAGATGATGTACT............... t0000501 21 4226
..................................................CTACAGTATAGATGATGTAC................ t0003675 20 271
..................................................CTACAGTATAGATGATGT.................. t0013449 18 46
..................................................CTACAGTATAGATGATGTA................. t0026457 19 19
..................................................CTACAGTATAGATGATGTACTA.............. t0057622 22 7
...................................................TACAGTATAGATGATGTACT............... t0000057 20 45511
...................................................TACAGTATAGATGATGTAC................ t0000635 19 3015
...................................................TACAGTATAGATGATGTA................. t0007928 18 93
...................................................TACAGTATAGATGATGTACTA.............. t0016753 21 34
...................................................TACAGTATAGATGATGTACTAG............. t1558005 22 1
....................................................ACAGTATAGATGATGTACT............... t0104487 19 4
....................................................ACAGTATAGATGATGTAC................ t0351858 18 2
.....................................................CAGTATAGATGATGTACT............... t0182616 18 3
>hsa-mir-145
CACCTTGTCCTCACGGTCCAGTTTTCCCAGGAATCCCTTAGATGCTAAGATGGGGATTCCTGGAAATACTGTTCTTGAGGTCATGGTT hsa-mir-145 88
.(((.((.(((((.((..((((.((.((((((((((((.............)))))))))))).)).))))..))))))).)).))). structure -41.62
***************GTCCAGTTTTCCCAGGAATCCCT************************************************** hsa-miR-145-5p 23
*****************************************************GGATTCCTGGAAATACTGTTCT************* hsa-miR-145-3p 22
...............GTCCAGTTTTCCCAGGAATCCCT.................................................. t0085584 23 5
...............GTCCAGTTTTCCCAGGAAT...................................................... t1286325 19 1
.....................................................GGATTCCTGGAAATACTGTTCT............. t0021594 22 24
.....................................................GGATTCCTGGAAATACTGTTC.............. t0985864 21 1
.....................................................GGATTCCTGGAAATACTGTTCTT............ t1399446 23 1
......................................................GATTCCTGGAAATACTGTTCT............. t0035405 21 13
......................................................GATTCCTGGAAATACTGTTCTT............ t0090192 22 4
.......................................................ATTCCTGGAAATACTGTTCT............. t0012067 20 53
.......................................................ATTCCTGGAAATACTGTTCTT............ t0014025 21 43
.......................................................ATTCCTGGAAATACTGTTC.............. t0071013 19 6
>hsa-mir-1468
GGTGGGTGGTTTCTCCGTTTGCCTGTTTCGCTGATGTGCATTCAACTCATTCTCAGCAAAATAAGCAAATGGAAAATTCGTCCATC hsa-mir-1468 86
(((((..(..((.(((((((((.(((((.(((((.(((.........)))..))))).))))).))))))))).))..)..))))) structure -32.00
************CTCCGTTTGCCTGTTTCGCTG***************************************************** hsa-miR-1468-5p 21
******************************************************AGCAAAATAAGCAAATGGAAAA********** hsa-miR-1468-3p 22
............CTCCGTTTGCCTGTTTCGCT...................................................... t1261145 20 1
>hsa-mir-146a
CCGATGTGTATCCTCAGCTTTGAGAACTGAATTCCATGGGTTGTGTCAGTGTCAGACCTCTGAAATTCAGTTCTTCAGCTGGGATATCTCTGTCATCGT hsa-mir-146a 99
.(((((.((((((.(((((..((((((((((((.((.(((((.((.......))))))).)).)))))))))))).)))))))))))......))))). structure -40.30
********************TGAGAACTGAATTCCATGGGTT********************************************************* hsa-miR-146a-5p 22
********************************************************CCTCTGAAATTCAGTTCTTCAG********************* hsa-miR-146a-3p 22
...................TTGAGAACTGAATTCCATGGGT.......................................................... t0001837 22 401
...................TTGAGAACTGAATTCCATGGG........................................................... t0006254 21 129
...................TTGAGAACTGAATTCCATGGGTT......................................................... t0006666 23 83
...................TTGAGAACTGAATTCCATG............................................................. t0035647 19 6
...................TTGAGAACTGAATTCCATGGGTTG........................................................ t0057398 24 6
...................TTGAGAACTGAATTCCAT.............................................................. t0105042 18 4
...................TTGAGAACTGAATTCCATGG............................................................ t0053393 20 2
...................TTGAGAACTGAATTCCATGGGTTGT....................................................... t0200228 25 1
....................TGAGAACTGAATTCCATGGGTT......................................................... t0000128 22 13854
....................TGAGAACTGAATTCCATGGGT.......................................................... t0000096 21 12733
....................TGAGAACTGAATTCCATGGG........................................................... t0000435 20 2405
....................TGAGAACTGAATTCCATGGGTTG........................................................ t0000928 23 1776
....................TGAGAACTGAATTCCATGGGTTGT....................................................... t0001595 24 716
....................TGAGAACTGAATTCCATG............................................................. t0001835 18 459
....................TGAGAACTGAATTCCATGG............................................................ t0002947 19 176
....................TGAGAACTGAATTCCATGGGTTGTG...................................................... t0072410 25 4
....................TGAGAACTGAATTCCATGGGTTGTGTC.................................................... t0158306 27 3
....................TGAGAACTGAATTCCATGGGTTGTGT..................................................... t0147738 26 3
.....................GAGAACTGAATTCCATGGGT.......................................................... t0008690 20 82
.....................GAGAACTGAATTCCATGGGTT......................................................... t0016710 21 17
.....................GAGAACTGAATTCCATGGG........................................................... t0030174 19 16
.....................GAGAACTGAATTCCATGGGTTG........................................................ t0024656 22 13
.....................GAGAACTGAATTCCATGGGTTGT....................................................... t0042289 23 8
.....................GAGAACTGAATTCCATGG............................................................ t1595291 18 1
......................AGAACTGAATTCCATGGGT.......................................................... t0023486 19 22
......................AGAACTGAATTCCATGGGTTGTG...................................................... t0025540 23 11
......................AGAACTGAATTCCATGGGTTG........................................................ t0039674 21 11
......................AGAACTGAATTCCATGGGTTGTGT..................................................... t0066313 24 6
......................AGAACTGAATTCCATGGGTTGT....................................................... t0030051 22 5
......................AGAACTGAATTCCATGGG........................................................... t0291597 18 2
........................AACTGAATTCCATGGGTTGTGTC.................................................... t1285430 23 1
.........................ACTGAATTCCATGGGTTGT....................................................... t0108283 19 3
>hsa-mir-146b
CCTGGCACTGAGAACTGAATTCCATAGGCTGTGAGCTCTAGCAATGCCCTGTGGACTCAGTTCTGGTGCCCGG hsa-mir-146b 73
((.((((((.((((((((..((((((((..((..((....)).))..)))))))).)))))))))))))).)) structure -37.10
********TGAGAACTGAATTCCATAGGCT******************************************* hsa-miR-146b-5p 22
********************************************TGCCCTGTGGACTCAGTTCTGG******* hsa-miR-146b-3p 22
.......CTGAGAACTGAATTCCATAGGCTGT......................................... t0007727 25 29
.......CTGAGAACTGAATTCCATAGGCTG.......................................... t0008847 24 24
.......CTGAGAACTGAATTCCATAGGCT........................................... t0028445 23 10
.......CTGAGAACTGAATTCCAT................................................ t0184927 18 3
.......CTGAGAACTGAATTCCATAGGC............................................ t0058432 22 1
........TGAGAACTGAATTCCATAGGCTGT......................................... t0000039 24 18176
........TGAGAACTGAATTCCATAGGCTG.......................................... t0000028 23 13093
........TGAGAACTGAATTCCATAGGCT........................................... t0000151 22 12905
........TGAGAACTGAATTCCATAGGC............................................ t0000494 21 1779
........TGAGAACTGAATTCCATAGG............................................. t0001946 20 333
........TGAGAACTGAATTCCATA............................................... t0007265 18 60
........TGAGAACTGAATTCCATAG.............................................. t0011977 19 21
........TGAGAACTGAATTCCATAGGCTGTG........................................ t0006943 25 12
.........GAGAACTGAATTCCATAGGCTGT......................................... t0030262 23 5
.........GAGAACTGAATTCCATAGGCTG.......................................... t0031739 22 4
.........GAGAACTGAATTCCATAGGCT........................................... t0130294 21 2
.........GAGAACTGAATTCCATAGGC............................................ t0173720 20 1
..........AGAACTGAATTCCATAGGCTGT......................................... t0091617 22 4
...........GAACTGAATTCCATAGGCTGT......................................... t0045615 21 1
............AACTGAATTCCATAGGCTG.......................................... t0180755 19 2
............AACTGAATTCCATAGGCTGT......................................... t0035273 20 1
.............ACTGAATTCCATAGGCTGT......................................... t0008691 19 21
.............ACTGAATTCCATAGGCTG.......................................... t0012097 18 8
............................................TGCCCTGTGGACTCAGTTCTGG....... t0402000 22 1
>hsa-mir-148a
GAGGCAAAGTTCTGAGACACTCCGACTCTGAGTATGATAGAAGTCAGTGCACTACAGAACTTTGTCTC hsa-mir-148a 68
((((((((((((((((.((((..(((((((.......))).))))))))..)).)))))))))))))) structure -28.20
*****AAAGTTCTGAGACACTCCGACT***************************************** hsa-miR-148a-5p 22
*******************************************TCAGTGCACTACAGAACTTTGT*** hsa-miR-148a-3p 22
....CAAAGTTCTGAGACACTCCGACT......................................... t0011732 23 14
....CAAAGTTCTGAGACACTCCGA........................................... t0044864 21 2
....CAAAGTTCTGAGACACTCC............................................. t0336951 19 1
.....AAAGTTCTGAGACACTCCGACT......................................... t0000387 22 1151
.....AAAGTTCTGAGACACTCCGA........................................... t0005623 20 80
.....AAAGTTCTGAGACACTCCGAC.......................................... t0008172 21 43
.....AAAGTTCTGAGACACTCCG............................................ t0032531 19 4
.....AAAGTTCTGAGACACTCC............................................. t0060735 18 4
......AAGTTCTGAGACACTCCG............................................ t0391430 18 2
........................................AAGTCAGTGCACTACAGAACTTTGT... t0100486 25 1
..........................................GTCAGTGCACTACAGAACTTTGT... t0005383 23 45
..........................................GTCAGTGCACTACAGAACTTTG.... t0270016 22 2
..........................................GTCAGTGCACTACAGAACTTTGTC.. t1318402 24 1
...........................................TCAGTGCACTACAGAACTTTGT... t0000002 22 421465
...........................................TCAGTGCACTACAGAACTTTGTC.. t0000102 23 10227
...........................................TCAGTGCACTACAGAACTTTG.... t0000272 21 6686
...........................................TCAGTGCACTACAGAACTTTGTCT. t0000173 24 5765
...........................................TCAGTGCACTACAGAACT....... t0000441 18 1091
...........................................TCAGTGCACTACAGAACTTT..... t0001838 20 496
...........................................TCAGTGCACTACAGAACTT...... t0002962 19 233
...........................................TCAGTGCACTACAGAACTTTGTCTC t0007124 25 21
............................................CAGTGCACTACAGAACTTTGT... t0002199 21 111
............................................CAGTGCACTACAGAACTTTGTC.. t0017813 22 8
............................................CAGTGCACTACAGAACTTTGTCT. t0028643 23 5
.............................................AGTGCACTACAGAACTTTGT... t0001227 20 405
.............................................AGTGCACTACAGAACTTTGTC.. t0016657 21 11
.............................................AGTGCACTACAGAACTTTG.... t0041205 19 7
.............................................AGTGCACTACAGAACTTTGTCT. t0034236 22 5
..............................................GTGCACTACAGAACTTTGT... t0000542 19 163
..............................................GTGCACTACAGAACTTTGTCT. t0014893 21 7
..............................................GTGCACTACAGAACTTTG.... t0009268 18 6
..............................................GTGCACTACAGAACTTTGTC.. t0006083 20 3
...............................................TGCACTACAGAACTTTGT... t0001075 18 91
...............................................TGCACTACAGAACTTTGTCT. t0021518 20 5
...............................................TGCACTACAGAACTTTGTC.. t0021996 19 2
................................................GCACTACAGAACTTTGTC.. t0003350 18 46
................................................GCACTACAGAACTTTGTCT. t0004716 19 15
.................................................CACTACAGAACTTTGTCT. t0015085 18 1
>hsa-mir-148b
CAAGCACGATTAGCATTTGAGGTGAAGTTCTGTTATACACTCAGGCTGTGGCTCTCTGAAAGTCAGTGCATCACAGAACTTTGTCTCGAAAGCTTTCTA hsa-mir-148b 99
.......((..(((.(((((((..(((((((((.((.((((..((((....(.....)..)))))))).)).)))))))))..))))))).))).)).. structure -35.00
************************AAGTTCTGTTATACACTCAGGC***************************************************** hsa-miR-148b-5p 22
**************************************************************TCAGTGCATCACAGAACTTTGT*************** hsa-miR-148b-3p 22
......................TGAAGTTCTGTTATACACTCAGG...................................................... t0061509 23 4
......................TGAAGTTCTGTTATACACTCAGGC..................................................... t0148386 24 3
......................TGAAGTTCTGTTATACACTCAG....................................................... t0276612 22 2
.......................GAAGTTCTGTTATACACTCAGGC..................................................... t0002222 23 277
.......................GAAGTTCTGTTATACACTCAGG...................................................... t0004250 22 213
.......................GAAGTTCTGTTATACACTCAG....................................................... t0016470 21 35
.......................GAAGTTCTGTTATACACTCAGGCT.................................................... t0014177 24 32
........................AAGTTCTGTTATACACTCAGGC..................................................... t0039174 22 9
........................AAGTTCTGTTATACACTCAGG...................................................... t0067027 21 6
............................TCTGTTATACACTCAGGC..................................................... t0391571 18 2
..............................................................TCAGTGCATCACAGAACTTTGT............... t0000224 22 6536
..............................................................TCAGTGCATCACAGAACTTTG................ t0000789 21 1536
..............................................................TCAGTGCATCACAGAACTTTGTC.............. t0002848 23 322
..............................................................TCAGTGCATCACAGAACTTT................. t0008837 20 49
..............................................................TCAGTGCATCACAGAACT................... t0012488 18 41
..............................................................TCAGTGCATCACAGAACTT.................. t0015602 19 30
..............................................................TCAGTGCATCACAGAACTTTGTCT............. t0015918 24 25
...............................................................CAGTGCATCACAGAACTTTGT............... t0098463 21 1
................................................................AGTGCATCACAGAACTTTGT............... t0057915 20 7
................................................................AGTGCATCACAGAACTTTG................ t0186717 19 1
.................................................................GTGCATCACAGAACTTTGT............... t0030210 19 13
.................................................................GTGCATCACAGAACTTTGTC.............. t0192063 20 1
..................................................................TGCATCACAGAACTTTGT............... t0031152 18 5
>hsa-mir-149
GCCGGCGCCCGAGCTCTGGCTCCGTGTCTTCACTCCCGTGCTTGTCCGAGGAGGGAGGGAGGGACGGGGGCTGTGCTGGGGCAGCTGGA hsa-mir-149 89
.(((((((((.(((.(.(.((((((.(((((.(((((.(.(((....))).))))))))))).)))))).).).))).)))).))))). structure -55.80
**************TCTGGCTCCGTGTCTTCACTCCC**************************************************** hsa-miR-149-5p 23
*******************************************************AGGGAGGGACGGGGGCTGTGC************* hsa-miR-149-3p 21
..............TCTGGCTCCGTGTCTTCACTC...................................................... t0004060 21 234
..............TCTGGCTCCGTGTCTTCACTCC..................................................... t0006209 22 131
..............TCTGGCTCCGTGTCTTCACT....................................................... t0012870 20 48
..............TCTGGCTCCGTGTCTTCACTCCC.................................................... t0031655 23 15
......................................................GAGGGAGGGACGGGGGCTGTGC............. t0598410 22 1
>hsa-mir-150
CTCCCCATGGCCCTGTCTCCCAACCCTTGTACCAGTGCTGGGCTCAGACCCTGGTACAGGCCTGGGGGACAGGGACCTGGGGAC hsa-mir-150 84
.((((((.((((((((((((((..(((.(((((((.((((....))).).))))))))))..)))))))))))).)))))))). structure -57.50
***************TCTCCCAACCCTTGTACCAGTG*********************************************** hsa-miR-150-5p 22
**************************************************CTGGTACAGGCCTGGGGGACAG************ hsa-miR-150-3p 22
.............TGTCTCCCAACCCTTGTACCAGT................................................ t0001511 23 184
.............TGTCTCCCAACCCTTGTACCAGTG............................................... t0003070 24 80
.............TGTCTCCCAACCCTTGTACCAG................................................. t0005538 22 51
.............TGTCTCCCAACCCTTGTACC................................................... t0011147 20 36
.............TGTCTCCCAACCCTTGTACCAGTGC.............................................. t0020274 25 11
.............TGTCTCCCAACCCTTGTACCA.................................................. t0017304 21 9
.............TGTCTCCCAACCCTTGTAC.................................................... t0093620 19 2
.............TGTCTCCCAACCCTTGTA..................................................... t0172281 18 1
..............GTCTCCCAACCCTTGTACCAGTG............................................... t0377632 23 2
...............TCTCCCAACCCTTGTACCAGTG............................................... t0000020 22 40871
...............TCTCCCAACCCTTGTACCAGT................................................ t0000107 21 7778
...............TCTCCCAACCCTTGTACCAG................................................. t0000497 20 2148
...............TCTCCCAACCCTTGTACC................................................... t0000633 18 1230
...............TCTCCCAACCCTTGTACCAGTGC.............................................. t0000613 23 1084
...............TCTCCCAACCCTTGTACCA.................................................. t0006722 19 101
...............TCTCCCAACCCTTGTACCAGTGCT............................................. t0010148 24 23
...............TCTCCCAACCCTTGTACCAGTGCTG............................................ t0281707 25 1
................CTCCCAACCCTTGTACCAGTG............................................... t0013530 21 16
................CTCCCAACCCTTGTACCAGT................................................ t0031014 20 2
.................TCCCAACCCTTGTACCAGTG............................................... t0004871 20 44
.................TCCCAACCCTTGTACCAGT................................................ t0021566 19 12
.................TCCCAACCCTTGTACCAG................................................. t0047630 18 2
.................TCCCAACCCTTGTACCAGTGC.............................................. t0112637 21 1
..................CCCAACCCTTGTACCAGTG............................................... t0008771 19 36
..................CCCAACCCTTGTACCAGT................................................ t0049434 18 8
..................CCCAACCCTTGTACCAGTGC.............................................. t0146831 20 2
...................CCAACCCTTGTACCAGTG............................................... t0015831 18 14
...................CCAACCCTTGTACCAGTGC.............................................. t1300870 19 1
....................CAACCCTTGTACCAGTGCT............................................. t1264526 19 1
.................................................CCTGGTACAGGCCTGGGGGACA............. t0001552 22 588
.................................................CCTGGTACAGGCCTGGGGGAC.............. t0006802 21 59
.................................................CCTGGTACAGGCCTGGGGGA............... t0037237 20 5
.................................................CCTGGTACAGGCCTGGGGGACAG............ t0164825 23 3
.................................................CCTGGTACAGGCCTGGGGG................ t0666731 19 1
..................................................CTGGTACAGGCCTGGGGGACA............. t0000540 21 884
..................................................CTGGTACAGGCCTGGGGGAC.............. t0002205 20 149
..................................................CTGGTACAGGCCTGGGGGA............... t0006403 19 41
..................................................CTGGTACAGGCCTGGGGG................ t0018179 18 30
..................................................CTGGTACAGGCCTGGGGGACAG............ t0022133 22 5
...................................................TGGTACAGGCCTGGGGGACAGG........... t0016092 22 31
...................................................TGGTACAGGCCTGGGGGACAG............ t0012357 21 11
...................................................TGGTACAGGCCTGGGGGACA............. t0017664 20 7
...................................................TGGTACAGGCCTGGGGGAC.............. t0029695 19 5
...................................................TGGTACAGGCCTGGGGGA............... t0415415 18 1
.....................................................GTACAGGCCTGGGGGACA............. t0050787 18 2
>hsa-mir-151a
TTTCCTGCCCTCGAGGAGCTCACAGTCTAGTATGTCTCATCCCCTACTAGACTGAAGCTCCTTGAGGACAGGGATGGTCATACTCACCTC hsa-mir-151a 90
.((((((.((((((((((((..((((((((((.(........).)))))))))).)))))))))))).)))))).(((.......))).. structure -46.20
**********TCGAGGAGCTCACAGTCTAGT*********************************************************** hsa-miR-151a-5p 21
**********************************************CTAGACTGAAGCTCCTTGAGG*********************** hsa-miR-151a-3p 21
.........CTCGAGGAGCTCACAGTCTAGT........................................................... t0033475 22 5
.........CTCGAGGAGCTCACAGTCTAGTA.......................................................... t0051384 23 3
.........CTCGAGGAGCTCACAGTCTAGTAT......................................................... t0108247 24 1
..........TCGAGGAGCTCACAGTCTAGTA.......................................................... t0002293 22 148
..........TCGAGGAGCTCACAGTCTAGT........................................................... t0002979 21 145
..........TCGAGGAGCTCACAGTCTAG............................................................ t0018775 20 29
..........TCGAGGAGCTCACAGTCTAGTAT......................................................... t0030707 23 11
..........TCGAGGAGCTCACAGTCTAGTATGT....................................................... t0907511 25 1
..........TCGAGGAGCTCACAGTCT.............................................................. t0044516 18 1
...........CGAGGAGCTCACAGTCTAGTA.......................................................... t0792367 21 1
...........CGAGGAGCTCACAGTCTAGTATG........................................................ t0188136 23 1
.............AGGAGCTCACAGTCTAGTA.......................................................... t0059722 19 1
............................................TACTAGACTGAAGCTCCTTGAGG....................... t0000364 23 869
............................................TACTAGACTGAAGCTCCTTGAG........................ t0000811 22 419
............................................TACTAGACTGAAGCTCCTTGA......................... t0003966 21 56
............................................TACTAGACTGAAGCTCCTTGAGGA...................... t0003458 24 40
............................................TACTAGACTGAAGCTCCTTG.......................... t0005010 20 36
............................................TACTAGACTGAAGCTCCT............................ t0106877 18 3
............................................TACTAGACTGAAGCTCCTT........................... t0164832 19 1
.............................................ACTAGACTGAAGCTCCTTGAGG....................... t0001214 22 261
.............................................ACTAGACTGAAGCTCCTTGAG........................ t0004086 21 39
.............................................ACTAGACTGAAGCTCCTTGAGGA...................... t0012953 23 16
.............................................ACTAGACTGAAGCTCCTTGA......................... t0025012 20 6
.............................................ACTAGACTGAAGCTCCTTG.......................... t0022576 19 5
..............................................CTAGACTGAAGCTCCTTGAGG....................... t0000111 21 6393
..............................................CTAGACTGAAGCTCCTTGAGGA...................... t0000180 22 2827
..............................................CTAGACTGAAGCTCCTTGAG........................ t0001476 20 472
..............................................CTAGACTGAAGCTCCTTGA......................... t0002925 19 139
..............................................CTAGACTGAAGCTCCTTG.......................... t0003226 18 105
..............................................CTAGACTGAAGCTCCTTGAGGAC..................... t0007762 23 41
..............................................CTAGACTGAAGCTCCTTGAGGACA.................... t0063913 24 1
...............................................TAGACTGAAGCTCCTTGAGG....................... t0011171 20 6
...............................................TAGACTGAAGCTCCTTGAGGA...................... t0018028 21 3
...............................................TAGACTGAAGCTCCTTGAGGAC..................... t0026534 22 2
................................................AGACTGAAGCTCCTTGAGG....................... t0039844 19 1
................................................AGACTGAAGCTCCTTGAGGAC..................... t0033992 21 1
................................................AGACTGAAGCTCCTTGAGGACA.................... t0087889 22 1
.................................................GACTGAAGCTCCTTGAGG....................... t0098185 18 1
>hsa-mir-151b
ACCTCTGATGTGTCAGTCTCTCTTCAGGGCTCCCGAGACACAGAAACAGACACCTGCCCTCGAGGAGCTCACAGTCTAGACAAACAAACCCAGGGT hsa-mir-151b 96
..(((((...(((..((((..((...(((((((((((...(((..........)))..)))).)))))))..))...))))..)))....))))). structure -30.70
***********************************************************TCGAGGAGCTCACAGTCT******************* hsa-miR-151b 18
...........................................................TCGAGGAGCTCACAGTCTAG................. t0018775 20 29
...........................................................TCGAGGAGCTCACAGTCTAGA................ t0038221 21 5
...........................................................TCGAGGAGCTCACAGTCT................... t0044516 18 1
>hsa-mir-152
TGTCCCCCCCGGCCCAGGTTCTGTGATACACTCCGACTCGGGCTCTGGAGCAGTCAGTGCATGACAGAACTTGGGCCCGGAAGGACC hsa-mir-152 87
.((((..((.((((((((((((((.((.((((..((((...(((....))))))))))).)).)))))))))))))).))..)))). structure -48.20
***************AGGTTCTGTGATACACTCCGACT************************************************* hsa-miR-152-5p 23
*****************************************************TCAGTGCATGACAGAACTTGG************* hsa-miR-152-3p 21
...............AGGTTCTGTGATACACTCCGA................................................... t1532783 21 1
....................................................GTCAGTGCATGACAGAACTTGG............. t0065899 22 6
....................................................GTCAGTGCATGACAGAACTTG.............. t0395553 21 2
.....................................................TCAGTGCATGACAGAACTTGGG............ t0001609 22 749
.....................................................TCAGTGCATGACAGAACTTGG............. t0002614 21 444
.....................................................TCAGTGCATGACAGAACTTG.............. t0011800 20 51
.....................................................TCAGTGCATGACAGAACTTGGGC........... t0017277 23 33
.....................................................TCAGTGCATGACAGAACTT............... t0027123 19 16
.....................................................TCAGTGCATGACAGAACT................ t0034793 18 13
........................................................GTGCATGACAGAACTTGG............. t0116405 18 1
>hsa-mir-153-1
CTCACAGCTGCCAGTGTCATTTTTGTGATCTGCAGCTAGTATTCTCACTCCAGTTGCATAGTCACAAAAGTGATCATTGGCAGGTGTGGC hsa-mir-153-1 90
.(((((.((((((((((((((((((((((.((((((((((......)))..)))))))..))))))))))))).))))))))).))))). structure -48.10
*****************************************************TTGCATAGTCACAAAAGTGATC*************** hsa-miR-153-3p 22
...............GTCATTTTTGTGATCTGCAGCT..................................................... t0063903 22 3
.....................................................TTGCATAGTCACAAAAGTGA................. t0495952 20 1
.....................................................TTGCATAGTCACAAAAGTGATCA.............. t0846632 23 1
.....................................................TTGCATAGTCACAAAAGTGAT................ t1176413 21 1
[truncated: 14,406 more rows]
