# Supplementary material for: Analysis of conserved miRNAs in cynomolgus macaque genome using small RNA sequencing and homology searching
Source: PeerJ. 2020 Jul 10;8:e9347. doi: 10.7717/peerj.9347 (PMC7357559; doi:10.7717/peerj.9347)
Supplement: Supplemental Information 6 [file peerj-08-9347-s006.zip › CE02.csv]

>hsa-let-7a-1
TGGGATGAGGTAGTAGGTTGTATAGTTTTAGGGTCACACCCACCACTGGGAGATAACTATACAATCTACTGTCTTTCCTA hsa-let-7a-1 80
(((((.(((..((((((((((((((((...(((.....))).((....))....))))))))))))))))..)))))))) structure -35.60
*****TGAGGTAGTAGGTTGTATAGTT***************************************************** hsa-let-7a-5p 22
********************************************************CTATACAATCTACTGTCTTTC*** hsa-let-7a-3p 21
.GGGATGAGGTAGTAGGTTGTATAG....................................................... t0062510 24 6
.GGGATGAGGTAGTAGGTTGTATAGTT..................................................... t0103181 26 4
.GGGATGAGGTAGTAGGTTGTATAGT...................................................... t0446855 25 1
...GATGAGGTAGTAGGTTGTA.......................................................... t1632600 19 1
...GATGAGGTAGTAGGTTGTATAGT...................................................... t0253721 23 1
....ATGAGGTAGTAGGTTGTATAGTT..................................................... t0025681 23 19
....ATGAGGTAGTAGGTTGTATAGT...................................................... t0034741 22 13
....ATGAGGTAGTAGGTTGTATAG....................................................... t0068133 21 6
....ATGAGGTAGTAGGTTGTAT......................................................... t0093509 19 4
.....TGAGGTAGTAGGTTGTATAGTT..................................................... t0000005 22 369998
.....TGAGGTAGTAGGTTGTATAGT...................................................... t0000011 21 219724
.....TGAGGTAGTAGGTTGTATAG....................................................... t0000054 20 46983
.....TGAGGTAGTAGGTTGTATAGTTT.................................................... t0000127 23 20269
.....TGAGGTAGTAGGTTGTAT......................................................... t0000118 18 19487
.....TGAGGTAGTAGGTTGTATA........................................................ t0000340 19 4330
.....TGAGGTAGTAGGTTGTATAGTTTT................................................... t0001742 24 764
.....TGAGGTAGTAGGTTGTATAGTTTTA.................................................. t0126767 25 1
.....TGAGGTAGTAGGTTGTATAGTTTTAGG................................................ t0306057 27 1
......GAGGTAGTAGGTTGTATAGTT..................................................... t0006976 21 44
......GAGGTAGTAGGTTGTATAGT...................................................... t0011025 20 36
......GAGGTAGTAGGTTGTATAGTTT.................................................... t0040981 22 2
......GAGGTAGTAGGTTGTATAG....................................................... t0042672 19 1
......GAGGTAGTAGGTTGTATA........................................................ t0101973 18 1
.......AGGTAGTAGGTTGTATAGTT..................................................... t0012195 20 38
.......AGGTAGTAGGTTGTATAGT...................................................... t0020690 19 18
.......AGGTAGTAGGTTGTATAGTTT.................................................... t0055462 21 7
.......AGGTAGTAGGTTGTATAG....................................................... t0049596 18 4
........GGTAGTAGGTTGTATAGTT..................................................... t0002180 19 502
........GGTAGTAGGTTGTATAGT...................................................... t0004149 18 227
........GGTAGTAGGTTGTATAGTTT.................................................... t0011394 20 49
........GGTAGTAGGTTGTATAGTTTT................................................... t0118676 21 2
.........GTAGTAGGTTGTATAGTT..................................................... t0004990 18 79
.........GTAGTAGGTTGTATAGTTT.................................................... t0021552 19 8
..........TAGTAGGTTGTATAGTTT.................................................... t0011903 18 54
..........TAGTAGGTTGTATAGTTTT................................................... t0105371 19 4
..........TAGTAGGTTGTATAGTTTTAGG................................................ t0075908 22 4
..........TAGTAGGTTGTATAGTTTTAGGG............................................... t0158508 23 3
...........AGTAGGTTGTATAGTTTT................................................... t0130358 18 3
........................................................CTATACAATCTACTGTCTTT.... t0007948 20 18
........................................................CTATACAATCTACTGTCTTTCC.. t0005691 22 11
........................................................CTATACAATCTACTGTCTTTC... t0011124 21 9
.........................................................TATACAATCTACTGTCTTTCCT. t0023108 22 5
>hsa-let-7a-2
AGGTTGAGGTAGTAGGTTGTATAGTTTAGAATTACATCAAGGGAGATAACTGTACAGCCTCCTAGCTTTCCT hsa-let-7a-2 72
(((..(((.(((.(((((((((((((.....(..(.....)..)...))))))))))))).))).))).))) structure -25.20
****TGAGGTAGTAGGTTGTATAGTT********************************************** hsa-let-7a-5p 22
*************************************************CTGTACAGCCTCCTAGCTTTCC* hsa-let-7a-2-3p 22
AGGTTGAGGTAGTAGGTTGTATAGTT.............................................. t0326052 26 2
.GGTTGAGGTAGTAGGTTGTATAGTT.............................................. t0182649 25 1
.GGTTGAGGTAGTAGGTTGTATAGT............................................... t0310660 24 1
.GGTTGAGGTAGTAGGTTGTATAG................................................ t1038411 23 1
..GTTGAGGTAGTAGGTTGTATAGTT.............................................. t0168827 24 3
..GTTGAGGTAGTAGGTTGTATA................................................. t1113616 21 1
...TTGAGGTAGTAGGTTGTATAGTT.............................................. t0055487 23 7
....TGAGGTAGTAGGTTGTATAGTT.............................................. t0000005 22 369998
....TGAGGTAGTAGGTTGTATAGT............................................... t0000011 21 219724
....TGAGGTAGTAGGTTGTATAG................................................ t0000054 20 46983
....TGAGGTAGTAGGTTGTATAGTTT............................................. t0000127 23 20269
....TGAGGTAGTAGGTTGTAT.................................................. t0000118 18 19487
....TGAGGTAGTAGGTTGTATA................................................. t0000340 19 4330
....TGAGGTAGTAGGTTGTATAGTTTA............................................ t0005000 24 59
....TGAGGTAGTAGGTTGTATAGTTTAG........................................... t0069002 25 3
.....GAGGTAGTAGGTTGTATAGTT.............................................. t0006976 21 44
.....GAGGTAGTAGGTTGTATAGT............................................... t0011025 20 36
.....GAGGTAGTAGGTTGTATAGTTT............................................. t0040981 22 2
.....GAGGTAGTAGGTTGTATAG................................................ t0042672 19 1
.....GAGGTAGTAGGTTGTATA................................................. t0101973 18 1
......AGGTAGTAGGTTGTATAGTT.............................................. t0012195 20 38
......AGGTAGTAGGTTGTATAGT............................................... t0020690 19 18
......AGGTAGTAGGTTGTATAGTTT............................................. t0055462 21 7
......AGGTAGTAGGTTGTATAG................................................ t0049596 18 4
.......GGTAGTAGGTTGTATAGTT.............................................. t0002180 19 502
.......GGTAGTAGGTTGTATAGT............................................... t0004149 18 227
.......GGTAGTAGGTTGTATAGTTT............................................. t0011394 20 49
........GTAGTAGGTTGTATAGTT.............................................. t0004990 18 79
........GTAGTAGGTTGTATAGTTT............................................. t0021552 19 8
.........TAGTAGGTTGTATAGTTT............................................. t0011903 18 54
>hsa-let-7a-3
GGGTGAGGTAGTAGGTTGTATAGTTTGGGGCTCTGCCCTGCTATGGGATAACTATACAATCTACTGTCTTTCCT hsa-let-7a-3 74
(((.(((..((((((((((((((((((((((...)))))).........))))))))))))))))..))).))) structure -34.40
***TGAGGTAGTAGGTTGTATAGTT************************************************* hsa-let-7a-5p 22
***************************************************CTATACAATCTACTGTCTTTC** hsa-let-7a-3p 21
GGGTGAGGTAGTAGGTTGTATAGT.................................................. t0053555 24 8
GGGTGAGGTAGTAGGTTGTATAGTT................................................. t0053009 25 8
.GGTGAGGTAGTAGGTTGTATAGTT................................................. t0102933 24 4
.GGTGAGGTAGTAGGTTGTATAGT.................................................. t0604913 23 1
..GTGAGGTAGTAGGTTGTATAGT.................................................. t0004750 22 188
..GTGAGGTAGTAGGTTGTATAGTT................................................. t0006161 23 118
..GTGAGGTAGTAGGTTGTATAG................................................... t0013502 21 45
..GTGAGGTAGTAGGTTGTAT..................................................... t0027258 19 15
..GTGAGGTAGTAGGTTGTATAGTTT................................................ t0051686 24 4
..GTGAGGTAGTAGGTTGTATA.................................................... t0050761 20 3
..GTGAGGTAGTAGGTTGTA...................................................... t0111015 18 1
...TGAGGTAGTAGGTTGTATAGTT................................................. t0000005 22 369998
...TGAGGTAGTAGGTTGTATAGT.................................................. t0000011 21 219724
...TGAGGTAGTAGGTTGTATAG................................................... t0000054 20 46983
...TGAGGTAGTAGGTTGTATAGTTT................................................ t0000127 23 20269
...TGAGGTAGTAGGTTGTAT..................................................... t0000118 18 19487
...TGAGGTAGTAGGTTGTATA.................................................... t0000340 19 4330
...TGAGGTAGTAGGTTGTATAGTTTG............................................... t0008712 24 51
...TGAGGTAGTAGGTTGTATAGTTTGGG............................................. t0230247 26 2
...TGAGGTAGTAGGTTGTATAGTTTGGGG............................................ t0446535 27 2
...TGAGGTAGTAGGTTGTATAGTTTGG.............................................. t0195090 25 2
...TGAGGTAGTAGGTTGTATAGTTTGGGGC........................................... t1399576 28 1
....GAGGTAGTAGGTTGTATAGTT................................................. t0006976 21 44
....GAGGTAGTAGGTTGTATAGT.................................................. t0011025 20 36
....GAGGTAGTAGGTTGTATAGTTT................................................ t0040981 22 2
....GAGGTAGTAGGTTGTATAG................................................... t0042672 19 1
....GAGGTAGTAGGTTGTATA.................................................... t0101973 18 1
.....AGGTAGTAGGTTGTATAGTT................................................. t0012195 20 38
.....AGGTAGTAGGTTGTATAGT.................................................. t0020690 19 18
.....AGGTAGTAGGTTGTATAGTTT................................................ t0055462 21 7
.....AGGTAGTAGGTTGTATAG................................................... t0049596 18 4
......GGTAGTAGGTTGTATAGTT................................................. t0002180 19 502
......GGTAGTAGGTTGTATAGT.................................................. t0004149 18 227
......GGTAGTAGGTTGTATAGTTT................................................ t0011394 20 49
.......GTAGTAGGTTGTATAGTT................................................. t0004990 18 79
.......GTAGTAGGTTGTATAGTTT................................................ t0021552 19 8
........TAGTAGGTTGTATAGTTT................................................ t0011903 18 54
.........AGTAGGTTGTATAGTTTGGG............................................. t0968480 20 1
...................................................CTATACAATCTACTGTCTTT... t0007948 20 18
...................................................CTATACAATCTACTGTCTTTCC. t0005691 22 11
...................................................CTATACAATCTACTGTCTTTC.. t0011124 21 9
....................................................TATACAATCTACTGTCTTTCCT t0023108 22 5
>hsa-let-7b
CGGGGTGAGGTAGTAGGTTGTGTGGTTTCAGGGCAGTGATGTTGCCCCTCGGAAGATAACTATACAACCTACTGCCTTCCCTG hsa-let-7b 83
(((((.(((((((((((((((((((((...((((((.....)))))).((....)).)))))))))))))))))))))))))) structure -50.60
*****TGAGGTAGTAGGTTGTGTGGTT******************************************************** hsa-let-7b-5p 22
***********************************************************CTATACAACCTACTGCCTTCCC** hsa-let-7b-3p 22
.GGGGTGAGGTAGTAGGTTGTGTGGT......................................................... t0070570 25 6
.GGGGTGAGGTAGTAGGTTGTGTGG.......................................................... t0098957 24 4
.GGGGTGAGGTAGTAGGTTGTGTGGTT........................................................ t0108138 26 4
.GGGGTGAGGTAGTAGGTTGTGTGGTTT....................................................... t1459620 27 1
..GGGTGAGGTAGTAGGTTGTGTGGT......................................................... t0112993 24 4
..GGGTGAGGTAGTAGGTTGTGTGGTT........................................................ t0799221 25 1
.....TGAGGTAGTAGGTTGTGTGGTT........................................................ t0000025 22 114331
.....TGAGGTAGTAGGTTGTGTGGT......................................................... t0000037 21 75379
.....TGAGGTAGTAGGTTGTGTGGTTT....................................................... t0000047 23 56509
.....TGAGGTAGTAGGTTGTGTGG.......................................................... t0000082 20 35419
.....TGAGGTAGTAGGTTGTGTG........................................................... t0000149 19 17248
.....TGAGGTAGTAGGTTGTGT............................................................ t0000287 18 8138
.....TGAGGTAGTAGGTTGTGTGGTTTC...................................................... t0002416 24 495
.....TGAGGTAGTAGGTTGTGTGGTTTCA..................................................... t0040008 25 3
.....TGAGGTAGTAGGTTGTGTGGTTTCAG.................................................... t1175328 26 1
......GAGGTAGTAGGTTGTGTGGTT........................................................ t0028203 21 17
......GAGGTAGTAGGTTGTGTGGTTT....................................................... t0048098 22 9
......GAGGTAGTAGGTTGTGTGGT......................................................... t0044840 20 5
......GAGGTAGTAGGTTGTGTGG.......................................................... t0085734 19 5
.......AGGTAGTAGGTTGTGTGGTT........................................................ t0026743 20 18
.......AGGTAGTAGGTTGTGTGGT......................................................... t0049932 19 8
.......AGGTAGTAGGTTGTGTGGTTT....................................................... t0167896 21 3
.......AGGTAGTAGGTTGTGTGG.......................................................... t0362808 18 2
........GGTAGTAGGTTGTGTGGTT........................................................ t0006640 19 120
........GGTAGTAGGTTGTGTGGTTT....................................................... t0007667 20 98
........GGTAGTAGGTTGTGTGGT......................................................... t0008807 18 80
.........GTAGTAGGTTGTGTGGTT........................................................ t0010034 18 67
.........GTAGTAGGTTGTGTGGTTT....................................................... t0010467 19 64
..........TAGTAGGTTGTGTGGTTT....................................................... t0003038 18 354
..........TAGTAGGTTGTGTGGTTTC...................................................... t0066809 19 6
..........TAGTAGGTTGTGTGGTTTCAGGG.................................................. t0081282 23 5
...........AGTAGGTTGTGTGGTTTC...................................................... t0159410 18 1
...........................................................CTATACAACCTACTGCCTTCC... t0016711 21 12
...........................................................CTATACAACCTACTGCCTTC.... t0052959 20 2
...........................................................CTATACAACCTACTGCCTTCCC.. t0032178 22 1
>hsa-let-7c
GCATCCGGGTTGAGGTAGTAGGTTGTATGGTTTAGAGTTACACCCTGGGAGTTAACTGTACAACCTTCTAGCTTTCCTTGGAGC hsa-let-7c 84
((.((((((..(((.(((.(((((((((((((..((.(..(.....)..).))))))))))))))).))).)))..)))))))) structure -33.50
**********TGAGGTAGTAGGTTGTATGGTT**************************************************** hsa-let-7c-5p 22
*******************************************************CTGTACAACCTTCTAGCTTTCC******* hsa-let-7c-3p 22
........GTTGAGGTAGTAGGTTGTATGGTT.................................................... t1443955 24 1
........GTTGAGGTAGTAGGTTGTATGG...................................................... t1188866 22 1
.........TTGAGGTAGTAGGTTGTATGGT..................................................... t0029475 22 14
.........TTGAGGTAGTAGGTTGTATGG...................................................... t0048987 21 9
.........TTGAGGTAGTAGGTTGTATGGTT.................................................... t0049549 23 8
.........TTGAGGTAGTAGGTTGTATGGTTT................................................... t0105107 24 4
.........TTGAGGTAGTAGGTTGTATG....................................................... t0215510 20 2
..........TGAGGTAGTAGGTTGTAT........................................................ t0000118 18 19487
..........TGAGGTAGTAGGTTGTATGGTT.................................................... t0000469 22 4227
..........TGAGGTAGTAGGTTGTATGGT..................................................... t0000952 21 1735
..........TGAGGTAGTAGGTTGTATGG...................................................... t0002721 20 420
..........TGAGGTAGTAGGTTGTATGGTTT................................................... t0002761 23 396
..........TGAGGTAGTAGGTTGTATG....................................................... t0002701 19 146
...........GAGGTAGTAGGTTGTATGGTTT................................................... t0548692 22 1
.............GGTAGTAGGTTGTATGGTT.................................................... t0038233 19 4
.............GGTAGTAGGTTGTATGGT..................................................... t0390647 18 1
...............TAGTAGGTTGTATGGTTT................................................... t0344067 18 1
.......................................................CTGTACAACCTTCTAGCTTTC........ t0391191 21 1
>hsa-let-7d
CCTAGGAAGAGGTAGTAGGTTGCATAGTTTTAGGGCAGGGATTTTGCCCACAAGGAGGTAACTATACGACCTGCTGCCTTTCTTAGG hsa-let-7d 87
(((((((.((((((((((((((.((((((...((((((.....)))))).(.....)..)))))).))))))))))))))))))))) structure -42.60
*******AGAGGTAGTAGGTTGCATAGTT********************************************************** hsa-let-7d-5p 22
*************************************************************CTATACGACCTGCTGCCTTTCT**** hsa-let-7d-3p 22
....GGAAGAGGTAGTAGGTTGCATAGT........................................................... t0651828 24 1
......AAGAGGTAGTAGGTTGCATAGT........................................................... t0018502 22 6
......AAGAGGTAGTAGGTTGCATAGTT.......................................................... t0035399 23 5
......AAGAGGTAGTAGGTTGCATAG............................................................ t0063562 21 4
......AAGAGGTAGTAGGTTGCATA............................................................. t0310171 20 1
.......AGAGGTAGTAGGTTGCATAGTT.......................................................... t0000090 22 7641
.......AGAGGTAGTAGGTTGCATAGT........................................................... t0000124 21 3366
.......AGAGGTAGTAGGTTGCATAGTTT......................................................... t0000421 23 1203
.......AGAGGTAGTAGGTTGCATAG............................................................ t0000480 20 726
.......AGAGGTAGTAGGTTGCAT.............................................................. t0000834 18 396
.......AGAGGTAGTAGGTTGCATA............................................................. t0001461 19 235
.......AGAGGTAGTAGGTTGCATAGTTTT........................................................ t0003160 24 83
.......AGAGGTAGTAGGTTGCATAGTTTTA....................................................... t0071017 25 6
........GAGGTAGTAGGTTGCATAGT........................................................... t0028713 20 9
........GAGGTAGTAGGTTGCATAGTT.......................................................... t0015149 21 2
.........AGGTAGTAGGTTGCATAGTT.......................................................... t0056197 20 2
..........GGTAGTAGGTTGCATAGT........................................................... t0051849 18 5
..........GGTAGTAGGTTGCATAGTT.......................................................... t0024535 19 4
..........GGTAGTAGGTTGCATAGTTT......................................................... t0119191 20 4
...........GTAGTAGGTTGCATAGTT.......................................................... t0053296 18 1
.............AGTAGGTTGCATAGTTTT........................................................ t0467494 18 1
..........................................................TAACTATACGACCTGCTGCCTTTC..... t0151564 24 3
..........................................................TAACTATACGACCTGCTGCC......... t0219610 20 2
...........................................................AACTATACGACCTGCTGCCTTTCT.... t0177831 24 3
.............................................................CTATACGACCTGCTGCCTTTCT.... t0000671 22 2138
.............................................................CTATACGACCTGCTGCCTTTC..... t0000875 21 1915
.............................................................CTATACGACCTGCTGCCTTT...... t0002759 20 313
.............................................................CTATACGACCTGCTGCCTTTCTT... t0012827 23 32
.............................................................CTATACGACCTGCTGCCTT....... t0021878 19 13
.............................................................CTATACGACCTGCTGCCT........ t0037439 18 3
..............................................................TATACGACCTGCTGCCTTTCT.... t0002836 21 251
..............................................................TATACGACCTGCTGCCTTTC..... t0005254 20 143
..............................................................TATACGACCTGCTGCCTTT...... t0016498 19 10
..............................................................TATACGACCTGCTGCCTTTCTT... t0047398 22 5
...............................................................ATACGACCTGCTGCCTTTCT.... t0146543 20 2
>hsa-let-7e
CCCGGGCTGAGGTAGGAGGTTGTATAGTTGAGGAGGACACCCAAGGAGATCACTATACGGCCTCCTAGCTTTCCCCAGG hsa-let-7e 79
((.(((..(((.((((((((((((((((.((...((....)).......)))))))))))))))))).)))..))).)) structure -37.80
*******TGAGGTAGGAGGTTGTATAGTT************************************************** hsa-let-7e-5p 22
****************************************************CTATACGGCCTCCTAGCTTTCC***** hsa-let-7e-3p 22
......CTGAGGTAGGAGGTTGTATAGTT.................................................. t0403393 23 2
.......TGAGGTAGGAGGTTGTATAGTT.................................................. t0001335 22 1021
.......TGAGGTAGGAGGTTGTATAGT................................................... t0001932 21 670
.......TGAGGTAGGAGGTTGTATAG.................................................... t0005125 20 168
.......TGAGGTAGGAGGTTGTATAGTTG................................................. t0006661 23 119
.......TGAGGTAGGAGGTTGTAT...................................................... t0012307 18 51
.......TGAGGTAGGAGGTTGTATA..................................................... t0016401 19 35
.......TGAGGTAGGAGGTTGTATAGTTGA................................................ t0105490 24 4
..........GGTAGGAGGTTGTATAGT................................................... t0137853 18 3
.............................GAGGAGGACACCCAAGGAGATC............................ t1582407 22 1
....................................................CTATACGGCCTCCTAGCTTTCC..... t0224356 22 1
>hsa-let-7f-1
TCAGAGTGAGGTAGTAGATTGTATAGTTGTGGGGTAGTGATTTTACCCTGTTCAGGAGATAACTATACAATCTATTGCCTTCCCTGA hsa-let-7f-1 87
((((.(..(((((((((((((((((((((((((((((.....))))))).........))))))))))))))))))))))..))))) structure -43.30
******TGAGGTAGTAGATTGTATAGTT*********************************************************** hsa-let-7f-5p 22
**************************************************************CTATACAATCTATTGCCTTCCC*** hsa-let-7f-1-3p 22
.....GTGAGGTAGTAGATTGTATAGTT........................................................... t0041168 23 11
.....GTGAGGTAGTAGATTGTATAGT............................................................ t0045158 22 8
.....GTGAGGTAGTAGATTGTATAG............................................................. t0144297 21 1
......TGAGGTAGTAGATTGTATAGTT........................................................... t0000004 22 429359
......TGAGGTAGTAGATTGTATAGT............................................................ t0000009 21 249849
......TGAGGTAGTAGATTGTATAG............................................................. t0000059 20 44362
......TGAGGTAGTAGATTGTAT............................................................... t0000093 18 30156
......TGAGGTAGTAGATTGTATAGTTG.......................................................... t0000423 23 4288
......TGAGGTAGTAGATTGTATA.............................................................. t0000285 19 4112
......TGAGGTAGTAGATTGTATAGTTGT......................................................... t0003771 24 260
......TGAGGTAGTAGATTGTATAGTTGTG........................................................ t0022400 25 23
......TGAGGTAGTAGATTGTATAGTTGTGG....................................................... t0026916 26 18
......TGAGGTAGTAGATTGTATAGTTGTGGGG..................................................... t0144571 28 3
......TGAGGTAGTAGATTGTATAGTTGTGGGGT.................................................... t0524629 29 1
......TGAGGTAGTAGATTGTATAGTTGTGGG...................................................... t0167859 27 1
.......GAGGTAGTAGATTGTATAGTT........................................................... t0005857 21 141
.......GAGGTAGTAGATTGTATAGT............................................................ t0008103 20 72
.......GAGGTAGTAGATTGTATAG............................................................. t0028627 19 6
.......GAGGTAGTAGATTGTATA.............................................................. t0091068 18 3
.......GAGGTAGTAGATTGTATAGTTGT......................................................... t0287633 23 2
.......GAGGTAGTAGATTGTATAGTTG.......................................................... t1339589 22 1
........AGGTAGTAGATTGTATAGTTGT......................................................... t0010174 22 31
........AGGTAGTAGATTGTATAGTT........................................................... t0015307 20 29
........AGGTAGTAGATTGTATAGT............................................................ t0022007 19 22
........AGGTAGTAGATTGTATAGTTG.......................................................... t0022699 21 15
........AGGTAGTAGATTGTATAG............................................................. t0064448 18 2
.........GGTAGTAGATTGTATAGTT........................................................... t0002677 19 261
.........GGTAGTAGATTGTATAGT............................................................ t0005851 18 134
..........GTAGTAGATTGTATAGTT........................................................... t0004138 18 129
..........GTAGTAGATTGTATAGTTG.......................................................... t0160987 19 2
..........GTAGTAGATTGTATAGTTGTGG....................................................... t1518559 22 1
...........TAGTAGATTGTATAGTTG.......................................................... t0050759 18 1
.............GTAGATTGTATAGTTGTGGGGTA................................................... t0522924 23 1
.............GTAGATTGTATAGTTGTGGG...................................................... t0746711 20 1
..............................................................CTATACAATCTATTGCCTTCC.... t0031997 21 9
>hsa-let-7f-2
TGTGGGATGAGGTAGTAGATTGTATAGTTTTAGGGTCATACCCCATCTTGGAGATAACTATACAGTCTACTGTCTTTCCCACG hsa-let-7f-2 83
.((((((.(((..((((((((((((((((...(((.....))).(((.....)))))))))))))))))))..))))))))). structure -40.70
*******TGAGGTAGTAGATTGTATAGTT****************************************************** hsa-let-7f-5p 22
*********************************************************CTATACAGTCTACTGTCTTTCC**** hsa-let-7f-2-3p 22
...GGGATGAGGTAGTAGATTGTATAGTT...................................................... t0197702 26 2
...GGGATGAGGTAGTAGATTGTATA......................................................... t1506214 23 1
......ATGAGGTAGTAGATTGTATAGT....................................................... t0000884 22 1887
......ATGAGGTAGTAGATTGTATAGTT...................................................... t0001105 23 1172
......ATGAGGTAGTAGATTGTATAG........................................................ t0003242 21 329
......ATGAGGTAGTAGATTGTAT.......................................................... t0005282 19 116
......ATGAGGTAGTAGATTGTATAGTTT..................................................... t0006217 24 85
......ATGAGGTAGTAGATTGTATA......................................................... t0009855 20 36
......ATGAGGTAGTAGATTGTA........................................................... t0085973 18 2
......ATGAGGTAGTAGATTGTATAGTTTT.................................................... t0115456 25 2
.......TGAGGTAGTAGATTGTATAGTT...................................................... t0000004 22 429359
.......TGAGGTAGTAGATTGTATAGT....................................................... t0000009 21 249849
.......TGAGGTAGTAGATTGTATAGTTT..................................................... t0000046 23 59500
.......TGAGGTAGTAGATTGTATAG........................................................ t0000059 20 44362
.......TGAGGTAGTAGATTGTAT.......................................................... t0000093 18 30156
.......TGAGGTAGTAGATTGTATA......................................................... t0000285 19 4112
.......TGAGGTAGTAGATTGTATAGTTTT.................................................... t0002703 24 424
.......TGAGGTAGTAGATTGTATAGTTTTA................................................... t0285686 25 2
.......TGAGGTAGTAGATTGTATAGTTTTAGG................................................. t0376698 27 1
........GAGGTAGTAGATTGTATAGTT...................................................... t0005857 21 141
........GAGGTAGTAGATTGTATAGT....................................................... t0008103 20 72
........GAGGTAGTAGATTGTATAGTTT..................................................... t0024533 22 16
........GAGGTAGTAGATTGTATAG........................................................ t0028627 19 6
........GAGGTAGTAGATTGTATA......................................................... t0091068 18 3
.........AGGTAGTAGATTGTATAGTT...................................................... t0015307 20 29
.........AGGTAGTAGATTGTATAGT....................................................... t0022007 19 22
.........AGGTAGTAGATTGTATAGTTT..................................................... t0057333 21 7
.........AGGTAGTAGATTGTATAG........................................................ t0064448 18 2
..........GGTAGTAGATTGTATAGTT...................................................... t0002677 19 261
..........GGTAGTAGATTGTATAGT....................................................... t0005851 18 134
..........GGTAGTAGATTGTATAGTTT..................................................... t0012904 20 42
...........GTAGTAGATTGTATAGTT...................................................... t0004138 18 129
...........GTAGTAGATTGTATAGTTT..................................................... t0018029 19 23
...........GTAGTAGATTGTATAGTTTT.................................................... t0354223 20 2
............TAGTAGATTGTATAGTTT..................................................... t0009911 18 61
.........................................................CTATACAGTCTACTGTCTTTCC.... t0026622 22 4
.........................................................CTATACAGTCTACTGTCTTT...... t0039867 20 3
.........................................................CTATACAGTCTACTGTCTTTC..... t0172934 21 1
>hsa-let-7g
AGGCTGAGGTAGTAGTTTGTACAGTTTGAGGGTCTATGATACCACCCGGTACAGGAGATAACTGTACAGGCCACTGCCTTGCCA hsa-let-7g 84
.(((.((((((((.((((((((((((.....((((.((.((((....))))))..)))))))))))))))).))))))))))). structure -40.50
****TGAGGTAGTAGTTTGTACAGTT********************************************************** hsa-let-7g-5p 22
*************************************************************CTGTACAGGCCACTGCCTTGC** hsa-let-7g-3p 21
...CTGAGGTAGTAGTTTGTACAGT........................................................... t0002464 22 302
...CTGAGGTAGTAGTTTGTACAGTT.......................................................... t0002603 23 252
...CTGAGGTAGTAGTTTGTACAG............................................................ t0008459 21 47
...CTGAGGTAGTAGTTTGTAC.............................................................. t0013061 19 34
...CTGAGGTAGTAGTTTGTACAGTTT......................................................... t0016484 24 33
...CTGAGGTAGTAGTTTGTACA............................................................. t0020669 20 13
....TGAGGTAGTAGTTTGTACAGT........................................................... t0000017 21 107511
....TGAGGTAGTAGTTTGTACAGTT.......................................................... t0000021 22 73147
....TGAGGTAGTAGTTTGTACAG............................................................ t0000097 20 17640
....TGAGGTAGTAGTTTGTAC.............................................................. t0000179 18 10665
....TGAGGTAGTAGTTTGTACAGTTT......................................................... t0000243 23 6252
....TGAGGTAGTAGTTTGTACA............................................................. t0000228 19 4263
....TGAGGTAGTAGTTTGTACAGTTTG........................................................ t0024921 24 16
....TGAGGTAGTAGTTTGTACAGTTTGAGG..................................................... t0052599 27 8
....TGAGGTAGTAGTTTGTACAGTTTGA....................................................... t0157973 25 1
.....GAGGTAGTAGTTTGTACAGT........................................................... t0014108 20 25
.....GAGGTAGTAGTTTGTACAGTT.......................................................... t0016031 21 23
.....GAGGTAGTAGTTTGTACAG............................................................ t0035734 19 5
.....GAGGTAGTAGTTTGTACAGTTT......................................................... t0103848 22 2
.....GAGGTAGTAGTTTGTACA............................................................. t0221312 18 1
......AGGTAGTAGTTTGTACAGTT.......................................................... t0096532 20 1
......AGGTAGTAGTTTGTACAGT........................................................... t0080156 19 1
.......GGTAGTAGTTTGTACAGT........................................................... t0047488 18 3
>hsa-let-7i
CTGGCTGAGGTAGTAGTTTGTGCTGTTGGTCGGGTTGTGACATTGCCCGCTGTGGAGATAACTGCGCAAGCTACTGCCTTGCTA hsa-let-7i 84
.((((.(((((((((((((((((.(((((.(((((.........)))))))........))).))))))))))))))))))))) structure -39.60
*****TGAGGTAGTAGTTTGTGCTGTT********************************************************* hsa-let-7i-5p 22
*************************************************************CTGCGCAAGCTACTGCCTTGCT* hsa-let-7i-3p 22
..GGCTGAGGTAGTAGTTTGTGCTGT.......................................................... t0164316 24 3
..GGCTGAGGTAGTAGTTTGTGCTGTT......................................................... t1695176 25 1
...GCTGAGGTAGTAGTTTGTGCTGTT......................................................... t0131552 24 3
....CTGAGGTAGTAGTTTGTGCTGTT......................................................... t0004457 23 105
....CTGAGGTAGTAGTTTGTGCTGT.......................................................... t0021698 22 9
....CTGAGGTAGTAGTTTGTGCTG........................................................... t0041108 21 4
.....TGAGGTAGTAGTTTGTGCTGTT......................................................... t0000013 22 139205
.....TGAGGTAGTAGTTTGTGCTGT.......................................................... t0000155 21 11052
.....TGAGGTAGTAGTTTGTGCTG........................................................... t0000447 20 2615
.....TGAGGTAGTAGTTTGTGCT............................................................ t0000963 19 1090
.....TGAGGTAGTAGTTTGTGC............................................................. t0001351 18 1078
.....TGAGGTAGTAGTTTGTGCTGTTG........................................................ t0000863 23 683
......GAGGTAGTAGTTTGTGCTGTT......................................................... t0012332 21 20
......GAGGTAGTAGTTTGTGCTGT.......................................................... t0063840 20 4
.......AGGTAGTAGTTTGTGCTGTT......................................................... t0067221 20 5
........GGTAGTAGTTTGTGCTGTT......................................................... t0067729 19 2
........GGTAGTAGTTTGTGCTGTTG........................................................ t0245577 20 2
.........GTAGTAGTTTGTGCTGTT......................................................... t0020779 18 3
.........GTAGTAGTTTGTGCTGTTG........................................................ t0142403 19 3
.............................................CCCGCTGTGGAGATAACTGCGCA................ t0622658 23 1
.............................................................CTGCGCAAGCTACTGCCTTGC.. t0010166 21 8
.............................................................CTGCGCAAGCTACTGCCTTGCT. t0007544 22 2
>hsa-mir-1-1
TGGGAAACATACTTCTTTATATGCCCATATGGACCTGCTAAGCTATGGAATGTAAAGAAGTATGTATCTCA hsa-mir-1-1 71
.((((.((((((((((((((((..((((((((.....)))...))))).)))))))))))))))).)))). structure -30.00
******ACATACTTCTTTATATGCCCAT******************************************* hsa-miR-1-5p 22
*********************************************TGGAATGTAAAGAAGTATGTAT**** hsa-miR-1-3p 22
.............................................TGGAATGTAAAGAAGTATGTAT.... t0059839 22 7
.............................................TGGAATGTAAAGAAGTATG....... t0143162 19 1
>hsa-mir-1-2
ACCTACTCAGAGTACATACTTCTTTATGTACCCATATGAACATACAATGCTATGGAATGTAAAGAAGTATGTATTTTTGGTAGGC hsa-mir-1-2 85
.((((((.(((((((((((((((((((((..(((((..............))))).))))))))))))))))))))).)))))). structure -35.64
****************************************************TGGAATGTAAAGAAGTATGTAT*********** hsa-miR-1-3p 22
....................................................TGGAATGTAAAGAAGTATGTAT........... t0059839 22 7
....................................................TGGAATGTAAAGAAGTATG.............. t0143162 19 1
>hsa-mir-100
CCTGTTGCCACAAACCCGTAGATCCGAACTTGTGGTATTAGTCCGCACAAGCTTGTATCTATAGGTATGTGTCTGTTAGG hsa-mir-100 80
((((..(.((((.(((..(((((.(((.(((((((........).)))))).))).)))))..))).)))).)...)))) structure -26.80
************AACCCGTAGATCCGAACTTGTG********************************************** hsa-miR-100-5p 22
***********************************************CAAGCTTGTATCTATAGGTATG*********** hsa-miR-100-3p 22
...........AAACCCGTAGATCCGAACTTGT............................................... t0149167 22 2
............AACCCGTAGATCCGAACTTGTG.............................................. t0000394 22 5670
............AACCCGTAGATCCGAACTTGT............................................... t0001702 21 792
............AACCCGTAGATCCGAACTTG................................................ t0003076 20 347
............AACCCGTAGATCCGAACTTGTGG............................................. t0014760 23 22
............AACCCGTAGATCCGAACT.................................................. t0041658 18 8
............AACCCGTAGATCCGAACTT................................................. t0062253 19 5
.............ACCCGTAGATCCGAACTTGTG.............................................. t0056471 21 4
...............CCGTAGATCCGAACTTGTG.............................................. t0056147 19 5
................CGTAGATCCGAACTTGTG.............................................. t0057220 18 7
>hsa-mir-101-1
TGCCCTGGCTCAGTTATCACAGTGCTGATGCTGTCTATTCTAAAGGTACAGTACTGTGATAACTGAAGGATGGCA hsa-mir-101-1 75
.(((.....((((((((((((((((((.((((............)))))))))))))))))))))).....))). structure -36.20
**********CAGTTATCACAGTGCTGATGCT******************************************* hsa-miR-101-5p 22
**********************************************TACAGTACTGTGATAACTGAA******** hsa-miR-101-3p 21
.........TCAGTTATCACAGTGCTGATGC............................................ t0061655 22 7
......................................TCTAAAGGTACAGTACTGTGATA.............. t0135117 23 3
............................................GGTACAGTACTGTGATAACTGAA........ t0287831 23 2
............................................GGTACAGTACTGTGATAACTGA......... t0062824 22 1
............................................GGTACAGTACTGTGATAACTGAAG....... t0675915 24 1
.............................................GTACAGTACTGTGATAACTGAA........ t0000227 22 10075
.............................................GTACAGTACTGTGATAACTGA......... t0000234 21 8074
.............................................GTACAGTACTGTGATAACTG.......... t0000653 20 1043
.............................................GTACAGTACTGTGATAACT........... t0001201 19 569
.............................................GTACAGTACTGTGATAACTGAAG....... t0005591 23 141
.............................................GTACAGTACTGTGATAAC............ t0005185 18 51
..............................................TACAGTACTGTGATAACTGAAG....... t0000086 22 34246
..............................................TACAGTACTGTGATAACTGAA........ t0000139 21 18422
..............................................TACAGTACTGTGATAACTGA......... t0000147 20 17337
..............................................TACAGTACTGTGATAACTG.......... t0000754 19 984
..............................................TACAGTACTGTGATAACT........... t0002160 18 478
..............................................TACAGTACTGTGATAACTGAAGG...... t0002137 23 139
..............................................TACAGTACTGTGATAACTGAAGGA..... t1545657 24 1
...............................................ACAGTACTGTGATAACTGAAG....... t0012959 21 43
...............................................ACAGTACTGTGATAACTGAA........ t0019354 20 15
...............................................ACAGTACTGTGATAACTGA......... t0029119 19 15
...............................................ACAGTACTGTGATAACTG.......... t0116825 18 4
................................................CAGTACTGTGATAACTGAA........ t0020022 19 27
................................................CAGTACTGTGATAACTGAAG....... t0023484 20 22
................................................CAGTACTGTGATAACTGA......... t0025587 18 13
.................................................AGTACTGTGATAACTGAAG....... t0017420 19 32
.................................................AGTACTGTGATAACTGAA........ t0025591 18 19
..................................................GTACTGTGATAACTGAAG....... t0001480 18 957
..................................................GTACTGTGATAACTGAAGG...... t0051514 19 4
>hsa-mir-101-2
ACTGTCCTTTTTCGGTTATCATGGTACCGATGCTGTATATCTGAAAGGTACAGTACTGTGATAACTGAAGAATGGTGGT hsa-mir-101-2 79
((..((.((((((((((((((((((((.(.((((............))))).)))))))))))))))))))).))..)) structure -31.40
************************************************TACAGTACTGTGATAACTGAA********** hsa-miR-101-3p 21
..............................................GGTACAGTACTGTGATAACTGAA.......... t0287831 23 2
..............................................GGTACAGTACTGTGATAACTGA........... t0062824 22 1
..............................................GGTACAGTACTGTGATAACTGAAG......... t0675915 24 1
...............................................GTACAGTACTGTGATAACTGAA.......... t0000227 22 10075
...............................................GTACAGTACTGTGATAACTGA........... t0000234 21 8074
...............................................GTACAGTACTGTGATAACTG............ t0000653 20 1043
...............................................GTACAGTACTGTGATAACT............. t0001201 19 569
...............................................GTACAGTACTGTGATAACTGAAG......... t0005591 23 141
...............................................GTACAGTACTGTGATAAC.............. t0005185 18 51
...............................................GTACAGTACTGTGATAACTGAAGA........ t0113440 24 4
................................................TACAGTACTGTGATAACTGAAG......... t0000086 22 34246
................................................TACAGTACTGTGATAACTGAA.......... t0000139 21 18422
................................................TACAGTACTGTGATAACTGA........... t0000147 20 17337
................................................TACAGTACTGTGATAACTGAAGA........ t0000487 23 4370
................................................TACAGTACTGTGATAACTG............ t0000754 19 984
................................................TACAGTACTGTGATAACT............. t0002160 18 478
................................................TACAGTACTGTGATAACTGAAGAA....... t0027051 24 18
................................................TACAGTACTGTGATAACTGAAGAAT...... t0204292 25 2
................................................TACAGTACTGTGATAACTGAAGAATG..... t1158696 26 1
.................................................ACAGTACTGTGATAACTGAAG......... t0012959 21 43
.................................................ACAGTACTGTGATAACTGAA.......... t0019354 20 15
.................................................ACAGTACTGTGATAACTGA........... t0029119 19 15
.................................................ACAGTACTGTGATAACTG............ t0116825 18 4
.................................................ACAGTACTGTGATAACTGAAGAA....... t0374031 23 2
.................................................ACAGTACTGTGATAACTGAAGA........ t0085441 22 1
..................................................CAGTACTGTGATAACTGAA.......... t0020022 19 27
..................................................CAGTACTGTGATAACTGAAG......... t0023484 20 22
..................................................CAGTACTGTGATAACTGA........... t0025587 18 13
..................................................CAGTACTGTGATAACTGAAGAA....... t0802537 22 1
...................................................AGTACTGTGATAACTGAAG......... t0017420 19 32
...................................................AGTACTGTGATAACTGAA.......... t0025591 18 19
...................................................AGTACTGTGATAACTGAAGA........ t0053815 20 8
....................................................GTACTGTGATAACTGAAG......... t0001480 18 957
....................................................GTACTGTGATAACTGAAGA........ t0007935 19 93
....................................................GTACTGTGATAACTGAAGAA....... t0119259 20 4
.....................................................TACTGTGATAACTGAAGA........ t0088308 18 5
>hsa-mir-103a-1
TACTGCCCTCGGCTTCTTTACAGTGCTGCCTTGTTGCATATGGATCAAGCAGCATTGTACAGGGCTATGAAGGCATTG hsa-mir-103a-1 78
...((((.((((((.((.(((((((((((.(((.(.(....).).)))))))))))))).))))))..)).))))... structure -30.90
***********************************************AGCAGCATTGTACAGGGCTATGA******** hsa-miR-103a-3p 23
...............................................AGCAGCATTGTACAGGGCTATGA........ t0000089 23 8792
...............................................AGCAGCATTGTACAGGGCTATG......... t0000185 22 1678
...............................................AGCAGCATTGTACAGGGCTATGAA....... t0001473 24 377
...............................................AGCAGCATTGTACAGGGCTAT.......... t0001537 21 64
...............................................AGCAGCATTGTACAGGGCT............ t0003338 19 48
...............................................AGCAGCATTGTACAGGGCTATGAAG...... t0008551 25 32
...............................................AGCAGCATTGTACAGGGC............. t0008564 18 23
...............................................AGCAGCATTGTACAGGGCTA........... t0004284 20 17
................................................GCAGCATTGTACAGGGCTATGA........ t0040042 22 10
.................................................CAGCATTGTACAGGGCTATGA........ t0003993 21 79
.................................................CAGCATTGTACAGGGCTATGAA....... t0028056 22 4
.................................................CAGCATTGTACAGGGCTATG......... t0012046 20 4
..................................................AGCATTGTACAGGGCTATGA........ t0005414 20 77
..................................................AGCATTGTACAGGGCTATGAA....... t0032042 21 8
..................................................AGCATTGTACAGGGCTATG......... t0012943 19 8
...................................................GCATTGTACAGGGCTATGA........ t0003888 19 128
...................................................GCATTGTACAGGGCTATG......... t0006584 18 33
...................................................GCATTGTACAGGGCTATGAA....... t0041848 20 5
....................................................CATTGTACAGGGCTATGA........ t0021766 18 24
....................................................CATTGTACAGGGCTATGAA....... t0141147 19 3
.....................................................ATTGTACAGGGCTATGAA....... t0030141 18 10
.....................................................ATTGTACAGGGCTATGAAG...... t0442973 19 2
>hsa-mir-103a-2
TTGTGCTTTCAGCTTCTTTACAGTGCTGCCTTGTAGCATTCAGGTCAAGCAGCATTGTACAGGGCTATGAAAGAACCA hsa-mir-103a-2 78
..((.(((((((((.((.(((((((((((((((.......))))....))))))))))).)))))..)))))).)).. structure -28.10
**********AGCTTCTTTACAGTGCTGCCTTG********************************************* hsa-miR-103a-2-5p 23
***********************************************AGCAGCATTGTACAGGGCTATGA******** hsa-miR-103a-3p 23
...............................................AGCAGCATTGTACAGGGCTATGA........ t0000089 23 8792
...............................................AGCAGCATTGTACAGGGCTATG......... t0000185 22 1678
...............................................AGCAGCATTGTACAGGGCTATGAA....... t0001473 24 377
...............................................AGCAGCATTGTACAGGGCTATGAAA...... t0003770 25 108
...............................................AGCAGCATTGTACAGGGCTAT.......... t0001537 21 64
...............................................AGCAGCATTGTACAGGGCT............ t0003338 19 48
...............................................AGCAGCATTGTACAGGGC............. t0008564 18 23
...............................................AGCAGCATTGTACAGGGCTA........... t0004284 20 17
...............................................AGCAGCATTGTACAGGGCTATGAAAG..... t0070388 26 1
...............................................AGCAGCATTGTACAGGGCTATGAAAGA.... t0164965 27 1
................................................GCAGCATTGTACAGGGCTATGA........ t0040042 22 10
.................................................CAGCATTGTACAGGGCTATGA........ t0003993 21 79
.................................................CAGCATTGTACAGGGCTATGAA....... t0028056 22 4
.................................................CAGCATTGTACAGGGCTATG......... t0012046 20 4
.................................................CAGCATTGTACAGGGCTATGAAA...... t0248337 23 1
..................................................AGCATTGTACAGGGCTATGA........ t0005414 20 77
..................................................AGCATTGTACAGGGCTATGAA....... t0032042 21 8
..................................................AGCATTGTACAGGGCTATG......... t0012943 19 8
..................................................AGCATTGTACAGGGCTATGAAA...... t0084494 22 5
...................................................GCATTGTACAGGGCTATGA........ t0003888 19 128
...................................................GCATTGTACAGGGCTATG......... t0006584 18 33
...................................................GCATTGTACAGGGCTATGAA....... t0041848 20 5
....................................................CATTGTACAGGGCTATGA........ t0021766 18 24
....................................................CATTGTACAGGGCTATGAA....... t0141147 19 3
.....................................................ATTGTACAGGGCTATGAA....... t0030141 18 10
.....................................................ATTGTACAGGGCTATGAAA...... t0055248 19 2
......................................................TTGTACAGGGCTATGAAA...... t1055517 18 1
>hsa-mir-106a
CCTTGGCCATGTAAAAGTGCTTACAGTGCAGGTAGCTTTTTGAGATCTACTGCAATGTAAGCACTTCTTACATTACCATGG hsa-mir-106a 81
((.(((..(((((((((((((((((.(((((.(((.((.....)).)))))))).))))))))))).))))))..))).)) structure -34.70
************AAAAGTGCTTACAGTGCAGGTAG********************************************** hsa-miR-106a-5p 23
*************************************************CTGCAATGTAAGCACTTCTTAC********** hsa-miR-106a-3p 22
............AAAAGTGCTTACAGTGCAGGTAG.............................................. t0003551 23 23
.............AAAGTGCTTACAGTGCAGGTAG.............................................. t0014603 22 2
>hsa-mir-106b
CCTGCCGGGGCTAAAGTGCTGACAGTGCAGATAGTGGTCCTCTCCGTGCTACCGCACTGTGGGTACTTGCTGCTCCAGCAGG hsa-mir-106b 82
(((((.(((((..(((((((.(((((((.(.((((((......))..))))).))))))).)))))))...))))).))))) structure -44.90
***********TAAAGTGCTGACAGTGCAGAT************************************************** hsa-miR-106b-5p 21
***************************************************CCGCACTGTGGGTACTTGCTGC********* hsa-miR-106b-3p 22
...........TAAAGTGCTGACAGTGCAGA................................................... t0000666 20 86
...........TAAAGTGCTGACAGTGCAGAT.................................................. t0001087 21 65
...........TAAAGTGCTGACAGTGCAGATA................................................. t0001061 22 60
...........TAAAGTGCTGACAGTGCAGATAG................................................ t0011358 23 11
...........TAAAGTGCTGACAGTGCAGATAGT............................................... t0010851 24 3
...........TAAAGTGCTGACAGTGCAG.................................................... t0008518 19 1
...........TAAAGTGCTGACAGTGCA..................................................... t0061702 18 1
.................................................TACCGCACTGTGGGTACTTGCT........... t0001908 22 509
.................................................TACCGCACTGTGGGTACTTGC............ t0008498 21 59
.................................................TACCGCACTGTGGGTACTTG............. t0017132 20 33
.................................................TACCGCACTGTGGGTACTTGCTGC......... t0023743 24 8
.................................................TACCGCACTGTGGGTACTTGCTG.......... t0024164 23 5
.................................................TACCGCACTGTGGGTACT............... t0186442 18 2
.................................................TACCGCACTGTGGGTACTTGCTGCT........ t0388896 25 1
.................................................TACCGCACTGTGGGTACTT.............. t0445120 19 1
..................................................ACCGCACTGTGGGTACTTGCT........... t0006704 21 64
..................................................ACCGCACTGTGGGTACTTGCTG.......... t0007671 22 51
..................................................ACCGCACTGTGGGTACTTGC............ t0014559 20 24
..................................................ACCGCACTGTGGGTACTTGCTGC......... t0029726 23 8
..................................................ACCGCACTGTGGGTACTTGCTGCT........ t0071247 24 1
...................................................CCGCACTGTGGGTACTTGCTG.......... t0000460 21 1911
...................................................CCGCACTGTGGGTACTTGCT........... t0000677 20 1447
...................................................CCGCACTGTGGGTACTTGCTGCT........ t0002832 23 141
...................................................CCGCACTGTGGGTACTTGCTGC......... t0002977 22 122
...................................................CCGCACTGTGGGTACTTGC............ t0003371 19 98
...................................................CCGCACTGTGGGTACTTG............. t0010022 18 7
...................................................CCGCACTGTGGGTACTTGCTGCTC....... t0048373 24 3
....................................................CGCACTGTGGGTACTTGCT........... t0091259 19 4
....................................................CGCACTGTGGGTACTTGCTG.......... t0052438 20 2
.....................................................GCACTGTGGGTACTTGCT........... t0035158 18 6
.....................................................GCACTGTGGGTACTTGCTG.......... t0034076 19 3
>hsa-mir-107
CTCTCTGCTTTCAGCTTCTTTACAGTGTTGCCTTGTGGCATGGAGTTCAAGCAGCATTGTACAGGGCTATCAAAGCACAGA hsa-mir-107 81
.(((.((((((.((((.((.(((((((((((.(((.(((.....))))))))))))))))).))))))...)))))).))) structure -29.60
*************************************************AGCAGCATTGTACAGGGCTATCA********* hsa-miR-107 23
.................................................AGCAGCATTGTACAGGGCTAT........... t0001537 21 64
.................................................AGCAGCATTGTACAGGGCT............. t0003338 19 48
.................................................AGCAGCATTGTACAGGGC.............. t0008564 18 23
.................................................AGCAGCATTGTACAGGGCTATC.......... t0004821 22 20
.................................................AGCAGCATTGTACAGGGCTA............ t0004284 20 17
.....................................................GCATTGTACAGGGCTATC.......... t0400297 18 2
.......................................................ATTGTACAGGGCTATCAAA....... t0454295 19 1
>hsa-mir-10a
GATCTGTCTGTCTTCTGTATATACCCTGTAGATCCGAATTTGTGTAAGGAATTTTGTGGTCACAAATTCGTATCTAGGGGAATATGTAGTTGACATAAACACTCCGCTCT hsa-mir-10a 110
....(((.((((..((((((((.((((.(((((.((((((((((................)))))))))).))))))))).))))))))..))))...)))......... structure -32.39
*********************TACCCTGTAGATCCGAATTTGTG****************************************************************** hsa-miR-10a-5p 23
**************************************************************CAAATTCGTATCTAGGGGAATA************************** hsa-miR-10a-3p 22
....................ATACCCTGTAGATCCGAATTTGT................................................................... t0005480 23 95
....................ATACCCTGTAGATCCGAATTTGTG.................................................................. t0007530 24 35
....................ATACCCTGTAGATCCGAATTTG.................................................................... t0014775 22 20
....................ATACCCTGTAGATCCGAATTT..................................................................... t0026189 21 13
....................ATACCCTGTAGATCCGAATTTGTGT................................................................. t0032726 25 6
....................ATACCCTGTAGATCCGAATT...................................................................... t0118854 20 4
.....................TACCCTGTAGATCCGAATTTGT................................................................... t0000184 22 6807
.....................TACCCTGTAGATCCGAATTTGTG.................................................................. t0000194 23 5551
.....................TACCCTGTAGATCCGAATTTGTGT................................................................. t0001052 24 1384
.....................TACCCTGTAGATCCGAATTTG.................................................................... t0000907 21 1183
.....................TACCCTGTAGATCCGAATTT..................................................................... t0002964 20 366
.....................TACCCTGTAGATCCGAATT...................................................................... t0004087 19 121
.....................TACCCTGTAGATCCGAAT....................................................................... t0017044 18 15
.....................TACCCTGTAGATCCGAATTTGTGTA................................................................ t0106670 25 2
......................ACCCTGTAGATCCGAATTTGTG.................................................................. t0000205 22 4519
......................ACCCTGTAGATCCGAATTTGT................................................................... t0000822 21 1744
......................ACCCTGTAGATCCGAATTTGTGT................................................................. t0000939 23 1229
......................ACCCTGTAGATCCGAATTTG.................................................................... t0001930 20 394
......................ACCCTGTAGATCCGAATTT..................................................................... t0012848 19 49
......................ACCCTGTAGATCCGAATT...................................................................... t0013658 18 13
......................ACCCTGTAGATCCGAATTTGTGTA................................................................ t0111358 24 1
.......................CCCTGTAGATCCGAATTTGTG.................................................................. t0015743 21 28
.......................CCCTGTAGATCCGAATTTGTGT................................................................. t0033102 22 10
.......................CCCTGTAGATCCGAATTTGT................................................................... t0051588 20 8
.......................CCCTGTAGATCCGAATTTG.................................................................... t0118822 19 4
........................CCTGTAGATCCGAATTTGT................................................................... t0067352 19 2
........................CCTGTAGATCCGAATTTGTG.................................................................. t0035271 20 2
.........................CTGTAGATCCGAATTTGT................................................................... t0014017 18 25
.........................CTGTAGATCCGAATTTGTG.................................................................. t0013293 19 22
.........................CTGTAGATCCGAATTTGTGT................................................................. t0036579 20 3
..........................TGTAGATCCGAATTTGTG.................................................................. t0025283 18 5
.............................................................ACAAATTCGTATCTAGGGGAAT........................... t0092160 22 1
..............................................................CAAATTCGTATCTAGGGGAAT........................... t0013128 21 6
>hsa-mir-10b
CCAGAGGTTGTAACGTTGTCTATATATACCCTGTAGAACCGAATTTGTGTGGTATCCGTATAGTCACAGATTCGATTCTAGGGGAATATATGGTCGATGCAAAAACTTCA hsa-mir-10b 110
...((((((....(((((.((((((((.((((.(((((.((((((((((..(((....)))...)))))))))).))))))))).)))))))).)))))....)))))). structure -45.00
**************************TACCCTGTAGAACCGAATTTGTG************************************************************* hsa-miR-10b-5p 23
*****************************************************************ACAGATTCGATTCTAGGGGAAT*********************** hsa-miR-10b-3p 22
..........................TACCCTGTAGAACCGAATTTGT.............................................................. t0003052 22 352
..........................TACCCTGTAGAACCGAATTTGTG............................................................. t0004560 23 199
..........................TACCCTGTAGAACCGAATTTG............................................................... t0013918 21 44
..........................TACCCTGTAGAACCGAATTTGTGT............................................................ t0039659 24 11
..........................TACCCTGTAGAACCGAATT................................................................. t0056881 19 7
..........................TACCCTGTAGAACCGAATTT................................................................ t0051279 20 4
...........................ACCCTGTAGAACCGAATTTGTG............................................................. t0012694 22 49
...........................ACCCTGTAGAACCGAATTTGT.............................................................. t0022921 21 22
...........................ACCCTGTAGAACCGAATTTGTGT............................................................ t0032264 23 12
...........................ACCCTGTAGAACCGAATTTG............................................................... t0070471 20 6
>hsa-mir-1180
GCTGCTGGACCCACCCGGCCGGGAATAGTGCTCCTGGTTGTTTCCGGCTCGCGTGGGTGTGTCGGCGGC hsa-mir-1180 69
((((((((((((((.((((((((((((..((.....)))))))))))).)).))))))...)))))))) structure -39.00
******GGACCCACCCGGCCGGGAATA****************************************** hsa-miR-1180-5p 21
****************************************TTTCCGGCTCGCGTGGGTGTGT******* hsa-miR-1180-3p 22
........................................TTTCCGGCTCGCGTGGGTGTGT....... t0000764 22 530
........................................TTTCCGGCTCGCGTGGGTGTG........ t0005405 21 42
........................................TTTCCGGCTCGCGTGGGTGT......... t0017795 20 4
........................................TTTCCGGCTCGCGTGGGTG.......... t0045430 19 1
........................................TTTCCGGCTCGCGTGGGTGTGTC...... t0030265 23 1
>hsa-mir-1181
TCCACTGCTGCCGCCGTCGCCGCCACCCGAGCCGGAGCGGGCTGGGCCGCCAAGGCAAGATGGTGGACTACAGCGTGTGGG hsa-mir-1181 81
.((((((((((((((((((((((..(((.((((......)))))))..))...)))..))))))))....))))).)))). structure -41.10
*************CCGTCGCCGCCACCCGAGCCG*********************************************** hsa-miR-1181 21
....................................................AGGCAAGATGGTGGACTACAGCGTGT... t0384183 26 2
>hsa-mir-1185-1
TTTGGTACTTGAAGAGAGGATACCCTTTGTATGTTCACTTGATTAATGGCGAATATACAGGGGGAGACTCTTATTTGCGTATCAAA hsa-mir-1185-1 86
.(((((((.(((((((((..(.((((((((((((((.((........)).)))))))))))))))..))))).)))).))))))). structure -35.00
**************AGAGGATACCCTTTGTATGTT*************************************************** hsa-miR-1185-5p 21
****************************************************ATATACAGGGGGAGACTCTTAT************ hsa-miR-1185-1-3p 22
..............AGAGGATACCCTTTGTATGTT................................................... t0250526 21 2
...................................................AATATACAGGGGGAGACTCTTAT............ t0005971 23 74
...................................................AATATACAGGGGGAGACTCTT.............. t0024549 21 12
...................................................AATATACAGGGGGAGACTCTTA............. t0055695 22 7
...................................................AATATACAGGGGGAGACTCTTATT........... t0072856 24 5
...................................................AATATACAGGGGGAGACTCT............... t0431207 20 1
....................................................ATATACAGGGGGAGACTCTTAT............ t0004177 22 61
....................................................ATATACAGGGGGAGACTCTT.............. t0024402 20 7
....................................................ATATACAGGGGGAGACTCT............... t0073780 19 5
....................................................ATATACAGGGGGAGACTCTTATT........... t0041212 23 3
.......................................................TACAGGGGGAGACTCTTAT............ t0072196 19 2
>hsa-mir-1185-2
TTTGGTACTTAAAGAGAGGATACCCTTTGTATGTTCACTTGATTAATGGCGAATATACAGGGGGAGACTCTCATTTGCGTATCAAA hsa-mir-1185-2 86
.(((((((.(((((((((..(.((((((((((((((.((........)).)))))))))))))))..))))).)))).))))))). structure -38.50
**************AGAGGATACCCTTTGTATGTT*************************************************** hsa-miR-1185-5p 21
****************************************************ATATACAGGGGGAGACTCTCAT************ hsa-miR-1185-2-3p 22
..............AGAGGATACCCTTTGTATGTT................................................... t0250526 21 2
...................................................AATATACAGGGGGAGACTCT............... t0431207 20 1
...................................................AATATACAGGGGGAGACTCTCAT............ t1704125 23 1
....................................................ATATACAGGGGGAGACTCT............... t0073780 19 5
>hsa-mir-1193
GTAGCTGAGGGGATGGTAGACCGGTGACGTGCACTTCATTTACGATGTAGGTCACCCGTTTGACTATCCACCAGCGCC hsa-mir-1193 78
...((((.(.(((((((((((.((((((.((((..((......)))))).)))))).)))).))))))).)))))... structure -35.40
*********GGGATGGTAGACCGGTGACGTGC********************************************** hsa-miR-1193 23
.........GGGATGGTAGACCGGTGACGTGC.............................................. t1707671 23 1
>hsa-mir-1197
ACTTCCTGGTATTTGAAGATGCGGTTGACCATGGTGTGTACGCTTTATTTGTGACGTAGGACACATGGTCTACTTCTTCTCAATATCA hsa-mir-1197 88
.......((((((.(((((...(((.(((((((...(.(((((.........).)))).)...))))))).))))))))..)))))). structure -26.40
********************************************************TAGGACACATGGTCTACTTCT*********** hsa-miR-1197 21
........................................................TAGGACACATGGTCTACTTCT........... t0058280 21 1
........................................................TAGGACACATGGTCTACTTCTT.......... t0973328 22 1
>hsa-mir-122
CCTTAGCAGAGCTGTGGAGTGTGACAATGGTGTTTGTGTCTAAACTATCAAACGCCATTATCACACTAAATAGCTACTGCTAGGC hsa-mir-122 85
.((((((((((((((..(((((((.(((((((((((.((....))...))))))))))).)))))))..)))))).)))))))). structure -46.60
**************TGGAGTGTGACAATGGTGTTTG************************************************* hsa-miR-122-5p 22
**************************************************AACGCCATTATCACACTAAATA************* hsa-miR-122-3p 22
..............TGGAGTGTGACAATGGTGTTT.................................................. t0008157 21 90
..............TGGAGTGTGACAATGGTGTTTG................................................. t0010607 22 63
..............TGGAGTGTGACAATGGTGTTTGT................................................ t0040815 23 11
..............TGGAGTGTGACAATGGTGTT................................................... t0083205 20 4
..............TGGAGTGTGACAATGGTGT.................................................... t0153891 19 3
>hsa-mir-1225
GTGGGTACGGCCCAGTGGGGGGGAGAGGGACACGCCCTGGGCTCTGCCCAGGGTGCAGCCGGACTGACTGAGCCCCTGTGCCGCCCCCAG hsa-mir-1225 90
.((((.....)))).(((((((((.((((...((((((((((...))))))))))..(((((.....))).)))))).).)).)))))). structure -50.40
GTGGGTACGGCCCAGTGGGGGG******************************************************************** hsa-miR-1225-5p 22
********************************************************************TGAGCCCCTGTGCCGCCCCCAG hsa-miR-1225-3p 22
........................................................AGCCGGACTGACTGAGCCCCTGTGCCGCC..... t0068604 29 6
>hsa-mir-1226
GTGAGGGCATGCAGGCCTGGATGGGGCAGCTGGGATGGTCCAAAAGGGTGGCCTCACCAGCCCTGTGTTCCCTAG hsa-mir-1226 75
...((((.(((((((.((((.((((((.(((.((.....)).....))).)))))))))).))))))).)))).. structure -36.90
GTGAGGGCATGCAGGCCTGGATGGGG************************************************* hsa-miR-1226-5p 26
*****************************************************TCACCAGCCCTGTGTTCCCTAG hsa-miR-1226-3p 22
.....................................................TCACCAGCCCTGTGTTCCCT.. t1283239 20 1
>hsa-mir-1234
GTGAGTGTGGGGTGGCTGGGGCGGGGGGGGCCCGGGGACGGCTTGGGCCTGCCTAGTCGGCCTGACCACCCACCCCACAG hsa-mir-1234 80
.....((((((((((.((((((.(((.(((((((((.....))))))))).))).....)))...))).)))))))))). structure -50.20
********************************************************TCGGCCTGACCACCCACCCCAC** hsa-miR-1234-3p 22
........................................................TCGGCCTGACCACCCACCCCACA. t0967199 23 1
>hsa-mir-1244-1
ATCTTATTCCGAGCATTCCAGTAACTTTTTTGTGTATGTACTTAGCTGTACTATAAGTAGTTGGTTTGTATGAGATGGTTAAAAA hsa-mir-1244-1 85
(((((((.....(((..((((..(((......((((.((((......)))))))))))..))))..))))))))))......... structure -16.70
******************************************************AAGTAGTTGGTTTGTATGAGATGGTT***** hsa-miR-1244 26
...........................................................GTTGGTTTGTATGAGATGGT...... t1033070 20 1
>hsa-mir-1244-2
ATCTTATTCCGAGCATTCCAGTAACTTTTTTGTGTATGTACTTAGCTGTACTATAAGTAGTTGGTTTGTATGAGATGGTTAAAAA hsa-mir-1244-2 85
(((((((.....(((..((((..(((......((((.((((......)))))))))))..))))..))))))))))......... structure -16.70
******************************************************AAGTAGTTGGTTTGTATGAGATGGTT***** hsa-miR-1244 26
...........................................................GTTGGTTTGTATGAGATGGT...... t1033070 20 1
>hsa-mir-1244-3
ATCTTATTCCGAGCATTCCAGTAACTTTTTTGTGTATGTACTTAGCTGTACTATAAGTAGTTGGTTTGTATGAGATGGTTAAAAA hsa-mir-1244-3 85
(((((((.....(((..((((..(((......((((.((((......)))))))))))..))))..))))))))))......... structure -16.70
******************************************************AAGTAGTTGGTTTGTATGAGATGGTT***** hsa-miR-1244 26
...........................................................GTTGGTTTGTATGAGATGGT...... t1033070 20 1
>hsa-mir-1244-4
ATCTTATTCCGAGCATTCCAGTAACTTTTTTGTGTATGTACTTAGCTGTACTATAAGTAGTTGGTTTGTATGAGATGGTTAAAAA hsa-mir-1244-4 85
(((((((.....(((..((((..(((......((((.((((......)))))))))))..))))..))))))))))......... structure -16.70
******************************************************AAGTAGTTGGTTTGTATGAGATGGTT***** hsa-miR-1244 26
...........................................................GTTGGTTTGTATGAGATGGT...... t1033070 20 1
>hsa-mir-1246
TGTATCCTTGAATGGATTTTTGGAGCAGGAGTGGACACCTGACCCAAAGGAAATCAATCCATAGGCTAGCAAT hsa-mir-1246 73
(((..(((...((((((((((((..((((.(....).))))..))))).......))))))))))...))).. structure -19.21
**********AATGGATTTTTGGAGCAGG******************************************** hsa-miR-1246 19
..........AATGGATTTTTGGAGCAGG............................................ t0185653 19 3
...........ATGGATTTTTGGAGCAGG............................................ t0057208 18 3
...........ATGGATTTTTGGAGCAGGA........................................... t0883124 19 1
>hsa-mir-1247
CCGCTTGCCTCGCCCAGCGCAGCCCCGGCCGCTGGGCGCACCCGTCCCGTTCGTCCCCGGACGTTGCTCTCTACCCCGGGAACGTCGAGACTGGAGCGCCCGAACTGAGCCACCTTCGCGGACCCCGAGAGCGGCG hsa-mir-1247 136
.((((.((((((.((.(((.((....(((((.(((((((.((.(((.((..(((.(((((..((........)).))))).))).)).))).)).)))))))...)).)))..)).)))))....)))).)))))) structure -57.70
***************************************ACCCGTCCCGTTCGTCCCCGGA*************************************************************************** hsa-miR-1247-5p 22
*************************************************************************CCCCGGGAACGTCGAGACTGGAGC*************************************** hsa-miR-1247-3p 24
.......................................ACCCGTCCCGTTCGTCCCCG............................................................................. t0352627 20 2
............................................................................CGGGAACGTCGAGACTGGAGC....................................... t0009501 21 73
............................................................................CGGGAACGTCGAGACTGGAG........................................ t0026938 20 18
............................................................................CGGGAACGTCGAGACTGG.......................................... t0222752 18 2
............................................................................CGGGAACGTCGAGACTGGAGCG...................................... t1314290 22 1
>hsa-mir-1248
TTTACCTTCTTGTATAAGCACTGTGCTAAAATTGCAGACACTAGGACCATGTCTTGGTTTTTGCAATAATGCTAGCAGAGTACACACAAGAAGAAAAGTAACAGCA hsa-mir-1248 106
.....((((((((....(.(((.(((((..((((((((.((((((((...)))))))).)))))))).....))))).))).)..))))))))............. structure -34.50
***ACCTTCTTGTATAAGCACTGTGCTAAA**************************************************************************** hsa-miR-1248 27
...ACCTTCTTGTATAAGCACTGTGC................................................................................ t0021781 23 24
...ACCTTCTTGTATAAGCACTGTG................................................................................. t0031240 22 1
>hsa-mir-1249
GGGAGGAGGGAGGAGATGGGCCAAGTTCCCTCTGGCTGGAACGCCCTTCCCCCCCTTCTTCACCTG hsa-mir-1249 66
.(((((((((.((.((.((((...(((((........))))))))).)).)))))))))))..... structure -32.70
***AGGAGGGAGGAGATGGGCCAAGTT*************************************** hsa-miR-1249-5p 24
****************************************ACGCCCTTCCCCCCCTTCTTCA**** hsa-miR-1249-3p 22
.......................................AACGCCCTTCCCCCCCTTCTTC..... t0666698 22 1
........................................ACGCCCTTCCCCCCCTTCTTCA.... t0012254 22 8
........................................ACGCCCTTCCCCCCCTTCTTC..... t0021155 21 6
........................................ACGCCCTTCCCCCCCTTC........ t1570552 18 1
........................................ACGCCCTTCCCCCCCTTCTT...... t0031974 20 1
>hsa-mir-1255a
ATTGGAAATCCTTTGAGTTGCTTCTCAAGGATGAGCAAAGAAAGTAGATTTTTTAGATTCTAAAGAAACTATCTTCTTTGCTCATCCTTGAGAAGCAACTCCTTATCCATTAA hsa-mir-1255a 113
..((((........((((((((((((((((((((((((((((..(((.((((((((...)))))))).)))..))))))))))))))))))))))))))))....)))).... structure -61.30
***************************AGGATGAGCAAAGAAAGTAGATT*************************************************************** hsa-miR-1255a 23
...........................AGGATGAGCAAAGAAAGTAGATT............................................................... t0913926 23 1
>hsa-mir-125a
TGCCAGTCTCTAGGTCCCTGAGACCCTTTAACCTGTGAGGACATCCAGGGTCACAGGTGAGGTTCTTGGGAGCCTGGCGTCTGGCC hsa-mir-125a 86
.(((((.(.(((((..((..(((.((((..((((((((((....))....)))))))))))).)))..))..))))).).))))). structure -48.10
**************TCCCTGAGACCCTTTAACCTGTGA************************************************ hsa-miR-125a-5p 24
****************************************************ACAGGTGAGGTTCTTGGGAGCC************ hsa-miR-125a-3p 22
..............TCCCTGAGACCCTTTAACCTGT.................................................. t0001027 22 1229
..............TCCCTGAGACCCTTTAACCTGTG................................................. t0000627 23 686
..............TCCCTGAGACCCTTTAACCTG................................................... t0001915 21 408
..............TCCCTGAGACCCTTTAACC..................................................... t0009047 19 42
..............TCCCTGAGACCCTTTAACCT.................................................... t0017555 20 26
..............TCCCTGAGACCCTTTAACCTGTGA................................................ t0002144 24 17
..............TCCCTGAGACCCTTTAAC...................................................... t0023436 18 12
...............CCCTGAGACCCTTTAACCTGT.................................................. t0059515 21 3
...............CCCTGAGACCCTTTAACCTGTG................................................. t1152033 22 1
................CCTGAGACCCTTTAACCTGT.................................................. t0162986 20 3
................CCTGAGACCCTTTAACCTG................................................... t0247601 19 2
.................CTGAGACCCTTTAACCTGTG................................................. t0042869 20 10
.................CTGAGACCCTTTAACCTGT.................................................. t0107748 19 2
..................TGAGACCCTTTAACCTGTG................................................. t0031009 19 8
..................TGAGACCCTTTAACCTGTGA................................................ t0078832 20 5
..................TGAGACCCTTTAACCTGT.................................................. t0040434 18 1
...................GAGACCCTTTAACCTGTGA................................................ t0172458 19 1
....................AGACCCTTTAACCTGTGA................................................ t1668488 18 1
....................................................ACAGGTGAGGTTCTTGGGAGC............. t0026011 21 19
....................................................ACAGGTGAGGTTCTTGGGAGCC............ t0122789 22 3
....................................................ACAGGTGAGGTTCTTGGGAG.............. t0073839 20 3
>hsa-mir-125b-1
TGCGCTCCTCTCAGTCCCTGAGACCCTAACTTGTGATGTTTACCGTTTAAATCCACGGGTTAGGCTCTTGGGAGCTGCGAGTCGTGCT hsa-mir-125b-1 88
.((((..(((.(((..((..(((.(((((((((((..(((((.....))))).))))))))))).)))..))..))).)))..)))). structure -43.40
**************TCCCTGAGACCCTAACTTGTGA**************************************************** hsa-miR-125b-5p 22
******************************************************ACGGGTTAGGCTCTTGGGAGCT************ hsa-miR-125b-1-3p 22
..............TCCCTGAGACCCTAACTTGTG..................................................... t0001375 21 93
..............TCCCTGAGACCCTAACTTGT...................................................... t0004312 20 80
..............TCCCTGAGACCCTAACTTGTGA.................................................... t0001960 22 32
..............TCCCTGAGACCCTAACTTG....................................................... t0007271 19 30
..............TCCCTGAGACCCTAACTTGTGAT................................................... t0023706 23 12
..............TCCCTGAGACCCTAACTT........................................................ t0118866 18 1
................CCTGAGACCCTAACTTGTGA.................................................... t0287121 20 1
.................CTGAGACCCTAACTTGTGA.................................................... t0073912 19 2
..................TGAGACCCTAACTTGTGA.................................................... t0086106 18 5
......................................................ACGGGTTAGGCTCTTGGGAGC............. t0146535 21 3
>hsa-mir-125b-2
ACCAGACTTTTCCTAGTCCCTGAGACCCTAACTTGTGAGGTATTTTAGTAACATCACAAGTCAGGCTCTTGGGACCTAGGCGGAGGGGA hsa-mir-125b-2 89
.((...(((..(((((..((..(((.(((.((((((((..(((....)))...)))))))).))).)))..))..)))))..))).)). structure -40.60
****************TCCCTGAGACCCTAACTTGTGA*************************************************** hsa-miR-125b-5p 22
*****************************************************TCACAAGTCAGGCTCTTGGGAC************** hsa-miR-125b-2-3p 22
................TCCCTGAGACCCTAACTTGTG.................................................... t0001375 21 93
................TCCCTGAGACCCTAACTTGT..................................................... t0004312 20 80
................TCCCTGAGACCCTAACTTGTGA................................................... t0001960 22 32
................TCCCTGAGACCCTAACTTG...................................................... t0007271 19 30
................TCCCTGAGACCCTAACTT....................................................... t0118866 18 1
..................CCTGAGACCCTAACTTGTGA................................................... t0287121 20 1
...................CTGAGACCCTAACTTGTGA................................................... t0073912 19 2
....................TGAGACCCTAACTTGTGA................................................... t0086106 18 5
.....................................................TCACAAGTCAGGCTCTTGGGAC.............. t0083575 22 1
.......................................................ACAAGTCAGGCTCTTGGGACCT............ t0024428 22 9
.......................................................ACAAGTCAGGCTCTTGGGACC............. t0025276 21 7
.......................................................ACAAGTCAGGCTCTTGGG................ t0235119 18 2
>hsa-mir-126
CGCTGGCGACGGGACATTATTACTTTTGGTACGCGCTGTGACACTTCAAACTCGTACCGTGAGTAATAATGCGCCGTCCACGGCA hsa-mir-126 85
.((((..((((((.(((((((((((.(((((((.(...(((....)))..).))))))).)))))))))))).)))))..)))). structure -40.20
**************CATTATTACTTTTGGTACGCG************************************************** hsa-miR-126-5p 21
***************************************************TCGTACCGTGAGTAATAATGCG************ hsa-miR-126-3p 22
..............CATTATTACTTTTGGTACGCG.................................................. t0000254 21 983
..............CATTATTACTTTTGGTACGCGC................................................. t0001685 22 44
..............CATTATTACTTTTGGTACGC................................................... t0002765 20 21
..............CATTATTACTTTTGGTACG.................................................... t0005452 19 15
..............CATTATTACTTTTGGTACGCGCTGT.............................................. t0085279 25 5
..............CATTATTACTTTTGGTACGCGCT................................................ t0008617 23 4
...............ATTATTACTTTTGGTACGCGCTGT.............................................. t0190501 24 3
.................TATTACTTTTGGTACGCGCTGTG............................................. t1043725 23 1
..................................................CTCGTACCGTGAGTAATAATGCG............ t0000113 23 4666
..................................................CTCGTACCGTGAGTAATAATGC............. t0001249 22 360
..................................................CTCGTACCGTGAGTAATAATG.............. t0002903 21 110
..................................................CTCGTACCGTGAGTAATAATGCGC........... t0019479 24 1
..................................................CTCGTACCGTGAGTAATAAT............... t0021443 20 1
...................................................TCGTACCGTGAGTAATAATGCG............ t0000008 22 37040
...................................................TCGTACCGTGAGTAATAATGC............. t0000076 21 6028
...................................................TCGTACCGTGAGTAATAATG.............. t0000116 20 4724
...................................................TCGTACCGTGAGTAATAATGCGC........... t0001911 23 28
...................................................TCGTACCGTGAGTAATAAT............... t0004954 19 9
....................................................CGTACCGTGAGTAATAATGCG............ t0000095 21 2104
....................................................CGTACCGTGAGTAATAATGC............. t0000397 20 713
....................................................CGTACCGTGAGTAATAATG.............. t0000646 19 404
....................................................CGTACCGTGAGTAATAATGCGC........... t0001795 22 26
.....................................................GTACCGTGAGTAATAATGCG............ t0011779 20 13
.....................................................GTACCGTGAGTAATAATGC............. t0044208 19 1
......................................................TACCGTGAGTAATAATGCG............ t0030772 19 2
>hsa-mir-1262
ATCTACAATGGTGATGGGTGAATTTGTAGAAGGATGAAAGTCAAAGAATCCTTCTGGGAACTAATTTTTGGCCTTCAACAAGAATTGTGATAT hsa-mir-1262 93
(((.(((((.((...((((.(((((.(((((((((............))))))))).))).......)).))))...))....)))))))).. structure -23.31
*************ATGGGTGAATTTGTAGAAGGAT********************************************************** hsa-miR-1262 22
...........TGATGGGTGAATTTGTAGAAGG............................................................ t0000267 22 8741
...........TGATGGGTGAATTTGTAGAAG............................................................. t0000883 21 1890
...........TGATGGGTGAATTTGTAGAAGGA........................................................... t0001733 23 769
...........TGATGGGTGAATTTGTAGAA.............................................................. t0003299 20 321
...........TGATGGGTGAATTTGTAGA............................................................... t0004971 19 176
...........TGATGGGTGAATTTGTAGAAGGAT.......................................................... t0005524 24 152
...........TGATGGGTGAATTTGTAG................................................................ t0024846 18 16
............GATGGGTGAATTTGTAGAAGG............................................................ t0095361 21 4
............GATGGGTGAATTTGTAGAAGGA........................................................... t0118887 22 3
............GATGGGTGAATTTGTAGAAGGAT.......................................................... t0261643 23 2
............GATGGGTGAATTTGTAGAA.............................................................. t1001735 19 1
............GATGGGTGAATTTGTAGAAG............................................................. t1336262 20 1
............GATGGGTGAATTTGTAGA............................................................... t1040696 18 1
.............ATGGGTGAATTTGTAGAAGG............................................................ t0118749 20 4
.............ATGGGTGAATTTGTAGAAGGAT.......................................................... t0071421 22 2
.............ATGGGTGAATTTGTAGAAGGA........................................................... t0444907 21 1
..............TGGGTGAATTTGTAGAAGG............................................................ t0047788 19 9
..............TGGGTGAATTTGTAGAAGGATG......................................................... t0771105 22 1
...............GGGTGAATTTGTAGAAGG............................................................ t0032499 18 14
...............GGGTGAATTTGTAGAAGGA........................................................... t0067468 19 6
................GGTGAATTTGTAGAAGGA........................................................... t0062700 18 6
................GGTGAATTTGTAGAAGGAT.......................................................... t0097907 19 4
>hsa-mir-127
TGTGATCACTGTCTCCAGCCTGCTGAAGCTCAGAGGGCTCTGATTCAGAAAGATCATCGGATCCGTCTGAGCTTGGCTGGTCGGAAGTCTCATCATC hsa-mir-127 97
((.(((..(((...((((((.....(((((((((.((.((((((((.....))..)))))).)).))))))))))))))).)))..))).))..... structure -41.10
**********************CTGAAGCTCAGAGGGCTCTGAT***************************************************** hsa-miR-127-5p 22
********************************************************TCGGATCCGTCTGAGCTTGGCT******************* hsa-miR-127-3p 22
....................TGCTGAAGCTCAGAGGGCTCTGA...................................................... t0191770 23 3
......................CTGAAGCTCAGAGGGCTCTGAT..................................................... t0057500 22 6
......................CTGAAGCTCAGAGGGCTCTGATT.................................................... t0032089 23 3
......................CTGAAGCTCAGAGGGCTCTGA...................................................... t0044385 21 1
.......................TGAAGCTCAGAGGGCTCTGAT..................................................... t0284749 21 2
........................GAAGCTCAGAGGGCTCTGATT.................................................... t0017363 21 32
........................GAAGCTCAGAGGGCTCTGATTC................................................... t0014159 22 27
........................GAAGCTCAGAGGGCTCTGATTCA.................................................. t0348670 23 2
.........................AAGCTCAGAGGGCTCTGATT.................................................... t0068724 20 6
.........................AAGCTCAGAGGGCTCTGATTC................................................... t0546210 21 1
.........................AAGCTCAGAGGGCTCTGATTCAG................................................. t0419097 23 1
.......................................................ATCGGATCCGTCTGAGCTTGG..................... t0067635 21 6
.......................................................ATCGGATCCGTCTGAGCTTGGC.................... t0061248 22 1
.......................................................ATCGGATCCGTCTGAGCTTG...................... t1318499 20 1
........................................................TCGGATCCGTCTGAGCTTGGCT................... t0000328 22 6961
........................................................TCGGATCCGTCTGAGCTTGGC.................... t0004361 21 212
........................................................TCGGATCCGTCTGAGCTTGGCTG.................. t0003148 23 120
........................................................TCGGATCCGTCTGAGCTTGG..................... t0009929 20 68
........................................................TCGGATCCGTCTGAGCTT....................... t0023467 18 14
........................................................TCGGATCCGTCTGAGCTTG...................... t0046680 19 9
........................................................TCGGATCCGTCTGAGCTTGGCTGG................. t0120492 24 1
.........................................................CGGATCCGTCTGAGCTTGGCTG.................. t0056801 22 7
.........................................................CGGATCCGTCTGAGCTTGGC.................... t0059183 20 5
..........................................................GGATCCGTCTGAGCTTGGCT................... t0495177 20 1
...........................................................GATCCGTCTGAGCTTGGCT................... t0529441 19 1
............................................................ATCCGTCTGAGCTTGGCT................... t0053663 18 8
>hsa-mir-1271
CACCCAGATCAGTGCTTGGCACCTAGCAAGCACTCAGTAAATATTTGTTGAGTGCCTGCTATGTGCCAGGCATTGTGCTGAGGGCT hsa-mir-1271 86
..(((((..(((((((((((((.(((((.(((((((((((....))))))))))).))))).)))))))))))))..))).))... structure -50.20
**************CTTGGCACCTAGCAAGCACTCA************************************************** hsa-miR-1271-5p 22
**************************************************AGTGCCTGCTATGTGCCAGGCA************** hsa-miR-1271-3p 22
..............CTTGGCACCTAGCAAGCACTCA.................................................. t0003393 22 68
..............CTTGGCACCTAGCAAGCACTC................................................... t0009452 21 22
..............CTTGGCACCTAGCAAGCACT.................................................... t0016317 20 4
...............TTGGCACCTAGCAAGCACTCA.................................................. t0040685 21 1
>hsa-mir-1273a
TGAGGCAGGAGAATTGCTTGAACCCGGGTGGTGGAGGTTGCAGTGAGCCAAGATTGCGCCACTGCACTCCAGCCTGGGCGACAAAGCAAGACTCTTTCTTGGA hsa-mir-1273a 103
.((((.(((((..((((((...(((((((..(((((..(((((((.((((....)).))))))))))))))))))))).....))))))..)))))))))... structure -47.50
***************************************************************************GGGCGACAAAGCAAGACTCTTTCTT*** hsa-miR-1273a 25
..............................GTGGAGGTTGCAGTGAGC....................................................... t0295606 18 2
...........................................................CACTGCACTCCAGCCTGGGC........................ t0124440 20 1
............................................................ACTGCACTCCAGCCTGGGC........................ t0029178 19 6
>hsa-mir-1273d
GAATCGCTTGAACCCATGAGGTTGAGGCTGCAGTGAGCCAAGATCGTGCCACTGCACTTCAGCCTGGGTGACAAGAGCGAAACTTC hsa-mir-1273d 86
...((((((..(((((...((((((((.(((((((.(((......).)))))))))))))))))))))).....))))))...... structure -41.00
*********GAACCCATGAGGTTGAGGCTGCAGT**************************************************** hsa-miR-1273d 25
..................AGGTTGAGGCTGCAGTGAGC................................................ t0123142 20 3
>hsa-mir-1273h
TACTTGGGTGACTAAGGCAGGATTGCTTGAGCCTGGGAGGTCAAGGCTGCAGTGTCGTGGTCACAGCTTGCTGCAGACTCGACCTCCCAGGCTTAAGCAATCCTCCTGCTCGAGTG hsa-mir-1273h 116
(((((((((.....(((.((((((((((((((((((((((((.((.((((((((...((....))...)))))))).)).)))))))))))))))))))))))))))))))))))) structure -76.00
********************************CTGGGAGGTCAAGGCTGCAGT*************************************************************** hsa-miR-1273h-5p 21
**********************************************************************CTGCAGACTCGACCTCCCAGGC************************ hsa-miR-1273h-3p 22
..................AGGATTGCTTGAGCCTGGGAGG............................................................................ t0203812 22 2
>hsa-mir-1277
ACCTCCCAAATATATATATATATGTACGTATGTGTATATAAATGTATACGTAGATATATATGTATTTTTGGTGGGTTT hsa-mir-1277 78
(((..(((((.((((((((((((.((((((((..(......)..)))))))).)))))))))))).)))))..))).. structure -34.60
*******AAATATATATATATATGTACGTAT*********************************************** hsa-miR-1277-5p 24
**********************************************TACGTAGATATATATGTATTTT********** hsa-miR-1277-3p 22
..........TATATATATATATGTACGTATG.............................................. t0001563 22 110
..........TATATATATATATGTACGTAT............................................... t0005046 21 11
..........TATATATATATATGTACGTATGT............................................. t0009564 23 8
..........TATATATATATATGTACGTA................................................ t0015856 20 3
..........TATATATATATATGTACGT................................................. t0025029 19 2
..........TATATATATATATGTACG.................................................. t0056918 18 2
...........ATATATATATATGTACGTATG.............................................. t0200283 21 2
............TATATATATATGTACGTATG.............................................. t0026434 20 2
............TATATATATATGTACGTAT............................................... t0135969 19 1
..............TATATATATGTACGTATG.............................................. t0018701 18 1
..............................................TACGTAGATATATATGTATTT........... t0011489 21 6
..............................................TACGTAGATATATATGTATT............ t0043495 20 1
>hsa-mir-128-1
TGAGCTGTTGGATTCGGGGCCGTAGCACTGTCTGAGAGGTTTACATTTCTCACAGTGAACCGGTCTCTTTTTCAGCTGCTTC hsa-mir-128-1 82
.((((.((((((...(((((((...((((((..(((((((....)))))))))))))...)))))))...)))))).)))). structure -35.90
**************CGGGGCCGTAGCACTGTCTGAGA********************************************* hsa-miR-128-1-5p 23
*************************************************TCACAGTGAACCGGTCTCTTT************ hsa-miR-128-3p 21
..............CGGGGCCGTAGCACTGTCTGAG.............................................. t0039706 22 9
..............CGGGGCCGTAGCACTGTCTG................................................ t0030124 20 5
..............CGGGGCCGTAGCACTGTCTGAGA............................................. t0057528 23 5
..............CGGGGCCGTAGCACTGTCTGAGAG............................................ t0121728 24 3
..............CGGGGCCGTAGCACTGTCTGA............................................... t0101051 21 1
............................................ATTTCTCACAGTGAACCGGTCTCTTTTTC......... t1211337 29 1
...............................................TCTCACAGTGAACCGGTCTCTTT............ t0131503 23 1
................................................CTCACAGTGAACCGGTCTCTTT............ t0015377 22 9
................................................CTCACAGTGAACCGGTCTCTTTT........... t0018081 23 7
................................................CTCACAGTGAACCGGTCT................ t1450371 18 1
................................................CTCACAGTGAACCGGTCTCTT............. t0086872 21 1
.................................................TCACAGTGAACCGGTCTCTTT............ t0000087 21 16360
.................................................TCACAGTGAACCGGTCTCTTTT........... t0000103 22 15775
.................................................TCACAGTGAACCGGTCTCTTTTT.......... t0000355 23 6281
.................................................TCACAGTGAACCGGTCTCTT............. t0000658 20 1467
.................................................TCACAGTGAACCGGTCTCT.............. t0001246 19 259
.................................................TCACAGTGAACCGGTCTCTTTTTC......... t0008015 24 17
.................................................TCACAGTGAACCGGTCTC............... t0017263 18 11
..................................................CACAGTGAACCGGTCTCTTTT........... t0054455 21 5
..................................................CACAGTGAACCGGTCTCTTT............ t0049408 20 1
..................................................CACAGTGAACCGGTCTCTTTTT.......... t1230203 22 1
...................................................ACAGTGAACCGGTCTCTTT............ t0023681 19 5
...................................................ACAGTGAACCGGTCTCTTTT........... t0026074 20 4
...................................................ACAGTGAACCGGTCTCTTTTT.......... t0171440 21 1
...................................................ACAGTGAACCGGTCTCTT............. t0254698 18 1
....................................................CAGTGAACCGGTCTCTTTT........... t0049310 19 2
....................................................CAGTGAACCGGTCTCTTT............ t0050768 18 1
.....................................................AGTGAACCGGTCTCTTTT........... t0042844 18 8
.....................................................AGTGAACCGGTCTCTTTTT.......... t0119566 19 4
......................................................GTGAACCGGTCTCTTTTT.......... t0082455 18 5
>hsa-mir-128-2
TGTGCAGTGGGAAGGGGGGCCGATACACTGTACGAGAGTGAGTAGCAGGTCTCACAGTGAACCGGTCTCTTTCCCTACTGTGTC hsa-mir-128-2 84
.(..(((((((.((((((((((...((((((..((((.(........).))))))))))...)))))))))).)))))))..). structure -39.40
**************GGGGGCCGATACACTGTACGAGA*********************************************** hsa-miR-128-2-5p 23
***************************************************TCACAGTGAACCGGTCTCTTT************ hsa-miR-128-3p 21
..............GGGGGCCGATACACTGTACGAG................................................ t0352289 22 2
.................................................TCTCACAGTGAACCGGTCTCTTT............ t0131503 23 1
..................................................CTCACAGTGAACCGGTCTCTTT............ t0015377 22 9
..................................................CTCACAGTGAACCGGTCT................ t1450371 18 1
..................................................CTCACAGTGAACCGGTCTCTT............. t0086872 21 1
...................................................TCACAGTGAACCGGTCTCTTT............ t0000087 21 16360
...................................................TCACAGTGAACCGGTCTCTT............. t0000658 20 1467
...................................................TCACAGTGAACCGGTCTCTTTC........... t0000798 22 442
...................................................TCACAGTGAACCGGTCTCT.............. t0001246 19 259
...................................................TCACAGTGAACCGGTCTC............... t0017263 18 11
...................................................TCACAGTGAACCGGTCTCTTTCC.......... t0035698 23 6
....................................................CACAGTGAACCGGTCTCTTT............ t0049408 20 1
.....................................................ACAGTGAACCGGTCTCTTT............ t0023681 19 5
.....................................................ACAGTGAACCGGTCTCTT............. t0254698 18 1
......................................................CAGTGAACCGGTCTCTTT............ t0050768 18 1
>hsa-mir-1288
GAGGGTGTTGATCAGCAGATCAGGACTGTAACTCACCATAGTGGTGGACTGCCCTGATCTGGAGACCACTGCCTT hsa-mir-1288 75
.(((((..((.((..(((((((((...(((..(((((.....)))))..))))))))))))..)).))..))))) structure -29.60
**************GCAGATCAGGACTGTAACTCACC************************************** hsa-miR-1288-5p 23
********************************************TGGACTGCCCTGATCTGGAGA********** hsa-miR-1288-3p 21
...........................................GTGGACTGCCCTGATCTGGAGA.......... t0260628 22 2
............................................TGGACTGCCCTGATCTGGAGA.......... t0287441 21 2
>hsa-mir-1289-1
TTCTCAATTTTTAGTAGGAATTAAAAACAAAACTGGTAAATGCAGACTCTTGGTTTCCACCCCCAGAGAATCCCTAAACCGGGGGTGGAGTCCAGGAATCTGCATTTTAGAAAGTACCCAGGGTGATTCTGATAATTGGGAACA hsa-mir-1289-1 144
(((((((((.......(((((((........(((...(((((((((.((((((.((((((((((..((.....)).....)))))))))).)))))).))))))))).....)))........)))))))...))))))))).. structure -55.89
*************************************************************************************TGGAGTCCAGGAATCTGCATTTT************************************ hsa-miR-1289 23
.....................................................................................TGGAGTCCAGGAATCTGCATTTT.................................... t0107640 23 2
>hsa-mir-1289-2
CCACGGTCCTAGTTAAAAAGGCACATTCCTAGACCCTGCCTCAGAACTACTGAACAGAGTCACTGGGTGTGGAGTCCAGGAATCTGCATTTTTACCCCTATCGCCCCCGCC hsa-mir-1289-2 111
....(((..(((.((((((.(((.((((((.(((.(..((((((.(((.((....)))))..))))).)..).))).)))))).))).))))))...)))..)))...... structure -34.40
*********************************************************************TGGAGTCCAGGAATCTGCATTTT******************* hsa-miR-1289 23
.....................................................................TGGAGTCCAGGAATCTGCATTTT................... t0107640 23 2
>hsa-mir-1294
CACCTAATGTGTGCCAAGATCTGTTCATTTATGATCTCACCGAGTCCTGTGAGGTTGGCATTGTTGTCTGGCATTGTCTGATATACAACAGTGCCAACCTCACAGGACTCAGTGAGGTGAAACTGAGGATTAGGAAGGTGTA hsa-mir-1294 142
(((((........((..(((((..(((.((.(.(((((((.((((((((((((((((((((((((((.((.((.....)).)).)))))))))))))))))))))))))).))))))).))).)))))))).)).))))).. structure -70.20
***********************************************TGTGAGGTTGGCATTGTTGTCT************************************************************************* hsa-miR-1294 22
............................................TCCTGTGAGGTTGGCATTGTTG............................................................................ t0334670 22 2
...............................................TGTGAGGTTGGCATTGTTGTCT......................................................................... t0035207 22 1
................................................GTGAGGTTGGCATTGTTG............................................................................ t1410836 18 1
.................................................TGAGGTTGGCATTGTTGTCTGG....................................................................... t1104680 22 1
>hsa-mir-1296
ACCTACCTAACTGGGTTAGGGCCCTGGCTCCATCTCCTTTAGGAAAACCTTCTGTGGGGAGTGGGGCTTCGACCCTAACCCAGGTGGGCTGT hsa-mir-1296 92
.(((((((....(((((((((.(..((((((((..(((.(((((.....))))).)))..))))))))..).)))))))))))))))).... structure -50.20
***************TTAGGGCCCTGGCTCCATCTCC******************************************************* hsa-miR-1296-5p 22
**********************************************************GAGTGGGGCTTCGACCCTAACC************ hsa-miR-1296-3p 22
...............TTAGGGCCCTGGCTCCATCTCC....................................................... t0006390 22 10
...............TTAGGGCCCTGGCTCCATCTC........................................................ t0031204 21 3
...............TTAGGGCCCTGGCTCCATC.......................................................... t0090040 19 1
>hsa-mir-1298
AGACGAGGAGTTAAGAGTTCATTCGGCTGTCCAGATGTATCCAAGTACCCTGTGTTATTTGGCAATAAATACATCTGGGCAACTGACTGAACTTTTCACTTTTCATGACTCA hsa-mir-1298 112
....(((((((.(((((((((.((((.((((((((((((((((((((........)))))))......))))))))))))).)))).))))))))).)))))))........ structure -48.10
*****************TTCATTCGGCTGTCCAGATGTA************************************************************************* hsa-miR-1298-5p 22
***********************************************************************CATCTGGGCAACTGACTGAAC******************** hsa-miR-1298-3p 21
.................TTCATTCGGCTGTCCAGATGTA......................................................................... t0211109 22 2
>hsa-mir-1301
GGATTGTGGGGGGTCGCTCTAGGCACCGCAGCACTGTGCTGGGGATGTTGCAGCTGCCTGGGAGTGACTTCACACAGTCCTC hsa-mir-1301 82
((((((((.(((((((((((((((((.((((((((.......)).)))))).).))))).))))))))))).)))))))).. structure -45.80
**************CGCTCTAGGCACCGCAGCA************************************************* hsa-miR-1301-5p 19
***********************************************TTGCAGCTGCCTGGGAGTGACTTC*********** hsa-miR-1301-3p 24
...............................................TTGCAGCTGCCTGGGAGTGACT............. t0004776 22 74
...............................................TTGCAGCTGCCTGGGAGTGAC.............. t0007300 21 43
...............................................TTGCAGCTGCCTGGGAGTGACTT............ t0012590 23 41
...............................................TTGCAGCTGCCTGGGAGTG................ t0034545 19 13
...............................................TTGCAGCTGCCTGGGAGTGACTTC........... t0020835 24 7
...............................................TTGCAGCTGCCTGGGAGTGA............... t0014520 20 4
...............................................TTGCAGCTGCCTGGGAGTGACTTCA.......... t0014308 25 2
................................................TGCAGCTGCCTGGGAGTGACT............. t0027498 21 10
................................................TGCAGCTGCCTGGGAGTGACTT............ t0062929 22 6
................................................TGCAGCTGCCTGGGAGTGACTTC........... t0048073 23 4
................................................TGCAGCTGCCTGGGAGTGAC.............. t0048338 20 1
..................................................CAGCTGCCTGGGAGTGACTTCA.......... t0101190 22 1
....................................................GCTGCCTGGGAGTGACTTCA.......... t0053150 20 8
>hsa-mir-1306
GTGAGCAGTCTCCACCACCTCCCCTGCAAACGTCCAGTGGTGCAGAGGTAATGGACGTTGGCTCTGGTGGTGATGGACAGTCCGA hsa-mir-1306 85
.((..(.((((.(((((((......((.((((((((....(((....))).)))))))).))...)))))))..)))).)..)). structure -33.80
**************CCACCTCCCCTGCAAACGTCCA************************************************* hsa-miR-1306-5p 22
******************************************************ACGTTGGCTCTGGTGGTG************* hsa-miR-1306-3p 18
..............CCACCTCCCCTGCAAACGTCC.................................................. t0013260 21 16
..............CCACCTCCCCTGCAAACGTCCA................................................. t0015387 22 4
..............CCACCTCCCCTGCAAACGTC................................................... t0037108 20 3
.................................................AATGGACGTTGGCTCTGGTGGT.............. t0388751 22 2
...................................................TGGACGTTGGCTCTGGTGGTGAT........... t0200148 23 2
...................................................TGGACGTTGGCTCTGGTGGTGA............ t1151542 22 1
.....................................................GACGTTGGCTCTGGTGGTGAT........... t0014939 21 40
.....................................................GACGTTGGCTCTGGTGGTGATG.......... t0028589 22 17
.....................................................GACGTTGGCTCTGGTGGTGA............ t0065601 20 3
.....................................................GACGTTGGCTCTGGTGGT.............. t0634169 18 1
.....................................................GACGTTGGCTCTGGTGGTG............. t0761043 19 1
......................................................ACGTTGGCTCTGGTGGTGAT........... t0010973 20 60
......................................................ACGTTGGCTCTGGTGGTGATG.......... t0015092 21 25
......................................................ACGTTGGCTCTGGTGGTG............. t0090657 18 4
......................................................ACGTTGGCTCTGGTGGTGA............ t0106565 19 3
>hsa-mir-1307
CATCAAGACCCAGCTGAGTCACTGTCACTGCCTACCAATCTCGACCGGACCTCGACCGGCTCGTCTGTGTTGCCAATCGACTCGGCGTGGCGTCGGTCGTGGTAGATAGGCGGTCATGCATACGAATTTTCAGCTCTTGTTCTGGTGAC hsa-mir-1307 149
(((((..((..(((((((((..(((.((((((((.(.(((.(((((((.((.((.(((..(((..((......))..)))..))))).))..))))))).))).).))))))))...)))...))...)))))))...))..))))).. structure -57.30
****************************************TCGACCGGACCTCGACCGGCT**************************************************************************************** hsa-miR-1307-5p 21
*******************************************************************************ACTCGGCGTGGCGTCGGTCGTG************************************************ hsa-miR-1307-3p 22
........................................TCGACCGGACCTCGACCG........................................................................................... t0026515 18 11
...............................................................................ACTCGGCGTGGCGTCGGTCGTGG............................................... t0000499 23 1812
...............................................................................ACTCGGCGTGGCGTCGGTCGTG................................................ t0000895 22 629
...............................................................................ACTCGGCGTGGCGTCGGTCGTGGT.............................................. t0001305 24 162
...............................................................................ACTCGGCGTGGCGTCGGTCGT................................................. t0002881 21 59
...............................................................................ACTCGGCGTGGCGTCGGTCG.................................................. t0004914 20 51
...............................................................................ACTCGGCGTGGCGTCGGTCGTGGTA............................................. t0024105 25 6
...............................................................................ACTCGGCGTGGCGTCGGT.................................................... t0030632 18 1
................................................................................CTCGGCGTGGCGTCGGTCGTGG............................................... t0000538 22 2518
................................................................................CTCGGCGTGGCGTCGGTCGTGGT.............................................. t0001422 23 880
................................................................................CTCGGCGTGGCGTCGGTCGTG................................................ t0002217 21 178
................................................................................CTCGGCGTGGCGTCGGTCGT................................................. t0006519 20 61
................................................................................CTCGGCGTGGCGTCGGTCGTGGTA............................................. t0015319 24 23
................................................................................CTCGGCGTGGCGTCGGTCG.................................................. t0032004 19 3
................................................................................CTCGGCGTGGCGTCGGTCGTGGTAG............................................ t0166662 25 3
.................................................................................TCGGCGTGGCGTCGGTCGTGG............................................... t0032801 21 7
.................................................................................TCGGCGTGGCGTCGGTCGTGGT.............................................. t0070756 22 2
..................................................................................CGGCGTGGCGTCGGTCGTGG............................................... t0058037 20 2
..................................................................................CGGCGTGGCGTCGGTCGTGGTA............................................. t0738887 22 1
...................................................................................GGCGTGGCGTCGGTCGTGG............................................... t0055185 19 6
...................................................................................GGCGTGGCGTCGGTCGTGGTA............................................. t0929648 21 1
....................................................................................GCGTGGCGTCGGTCGTGG............................................... t0028167 18 17
....................................................................................GCGTGGCGTCGGTCGTGGT.............................................. t0110150 19 2
.....................................................................................CGTGGCGTCGGTCGTGGT.............................................. t0866236 18 1
>hsa-mir-130a
TGCTGCTGGCCAGAGCTCTTTTCACATTGTGCTACTGTCTGCACCTGTCACTAGCAGTGCAATGTTAAAAGGGCATTGGCCGTGTAGTG hsa-mir-130a 89
.((((((((((((.((((((((.((((((..((.(((...((....))...))).))..)))))).)))))))).))))))).))))). structure -42.60
********************TTCACATTGTGCTACTGTCTGC*********************************************** hsa-miR-130a-5p 22
******************************************************CAGTGCAATGTTAAAAGGGCAT************* hsa-miR-130a-3p 22
......................................................CAGTGCAATGTTAAAAGGGC............... t0015057 20 8
......................................................CAGTGCAATGTTAAAAGGGCATT............ t0019276 23 3
......................................................CAGTGCAATGTTAAAAGGGCA.............. t0012419 21 2
......................................................CAGTGCAATGTTAAAAGGG................ t0119752 19 2
......................................................CAGTGCAATGTTAAAAGG................. t0275594 18 1
>hsa-mir-130b
GGCCTGCCCGACACTCTTTCCCTGTTGCACTACTATAGGCCGCTGGGAAGCAGTGCAATGATGAAAGGGCATCGGTCAGGTC hsa-mir-130b 82
((((((.((((..(((((((..(((((((((.((.(((....)))...)).)))))))))..)))))))..)))).)))))) structure -36.40
************ACTCTTTCCCTGTTGCACTAC************************************************* hsa-miR-130b-5p 21
**************************************************CAGTGCAATGATGAAAGGGCAT********** hsa-miR-130b-3p 22
...........CACTCTTTCCCTGTTGCACTACT................................................ t0118732 23 1
............ACTCTTTCCCTGTTGCACTACT................................................ t0000999 22 1294
............ACTCTTTCCCTGTTGCACTAC................................................. t0002274 21 375
............ACTCTTTCCCTGTTGCACT................................................... t0006482 19 33
............ACTCTTTCCCTGTTGCACTA.................................................. t0016552 20 5
............ACTCTTTCCCTGTTGCACTACTA............................................... t0037778 23 2
.............CTCTTTCCCTGTTGCACTACT................................................ t0092399 21 4
..............TCTTTCCCTGTTGCACTACT................................................ t0157939 20 3
...............CTTTCCCTGTTGCACTACT................................................ t0011627 19 34
...............CTTTCCCTGTTGCACTAC................................................. t0026267 18 3
................TTTCCCTGTTGCACTACT................................................ t0131196 18 1
..................................................CAGTGCAATGATGAAAGGGCA........... t0012237 21 6
..................................................CAGTGCAATGATGAAAGGGC............ t0013542 20 4
..................................................CAGTGCAATGATGAAAGGG............. t0019343 19 3
..................................................CAGTGCAATGATGAAAGG.............. t0099136 18 2
..................................................CAGTGCAATGATGAAAGGGCATC......... t0189308 23 1
>hsa-mir-132
CCGCCCCCGCGTCTCCAGGGCAACCGTGGCTTTCGATTGTTACTGTGGGAACTGGAGGTAACAGTCTACAGCCATGGTCGCCCCGCAGCACGCCCACGCGC hsa-mir-132 101
.(((....((((((.(.((((.(((((((((...((((((((((..(....)....))))))))))...))))))))).)))).).)).))))....))). structure -48.40
**********************ACCGTGGCTTTCGATTGTTACT********************************************************* hsa-miR-132-5p 22
**********************************************************TAACAGTCTACAGCCATGGTCG********************* hsa-miR-132-3p 22
.....................AACCGTGGCTTTCGATTGTTACT......................................................... t0184874 23 2
.....................AACCGTGGCTTTCGATTGTTA........................................................... t0012767 21 2
......................ACCGTGGCTTTCGATTGTTA........................................................... t0008522 20 22
......................ACCGTGGCTTTCGATTGTTACT......................................................... t0005134 22 11
......................ACCGTGGCTTTCGATTGTT............................................................ t0017023 19 5
......................ACCGTGGCTTTCGATTGTTAC.......................................................... t0022985 21 3
..........................................................TAACAGTCTACAGCCATGGTCG..................... t0006318 22 3
>hsa-mir-1323
ACTGAGGTCCTCAAAACTGAGGGGCATTTTCTGTGGTTTGAAAGGAAAGTGCACCCAGTTTTGGGGATGTCAA hsa-mir-1323 73
..(((.(((((((((((((.((.(((((((((...........))))))))).))))))))))))))).))). structure -37.60
**********TCAAAACTGAGGGGCATTTTCT***************************************** hsa-miR-1323 22
..........TCAAAACTGAGGGGCATTTTCT......................................... t0781913 22 1
>hsa-mir-134
CAGGGTGTGTGACTGGTTGACCAGAGGGGCATGCACTGTGTTCACCCTGTGGGCCACCTAGTCACCAACCCTC hsa-mir-134 73
.(((((..((((((((.((.(((.((((((((.....))))...)))).)))..)).))))))))..))))). structure -35.20
*******TGTGACTGGTTGACCAGAGGGG******************************************** hsa-miR-134-5p 22
*********************************************CCTGTGGGCCACCTAGTCACCAA***** hsa-miR-134-3p 23
.....TGTGTGACTGGTTGACCAGAGG.............................................. t1070365 22 1
.......TGTGACTGGTTGACCAGAGGGG............................................ t0000637 22 2999
.......TGTGACTGGTTGACCAGAGGG............................................. t0003984 21 171
.......TGTGACTGGTTGACCAGAGGGGC........................................... t0005198 23 124
.......TGTGACTGGTTGACCAGAGG.............................................. t0009384 20 67
.......TGTGACTGGTTGACCAGA................................................ t0037496 18 10
.......TGTGACTGGTTGACCAGAG............................................... t0035924 19 7
>hsa-mir-135a-1
AGGCCTCGCTGTTCTCTATGGCTTTTTATTCCTATGTGATTCTACTGCTCACTCATATAGGGATTGGAGCCGTGGCGCACGGCGGGGACA hsa-mir-135a-1 90
.(.(((((((((.(.((((((((((..((((((((((((.............)))))))))))).)))))))))).).))))))))).). structure -44.72
****************TATGGCTTTTTATTCCTATGTGA*************************************************** hsa-miR-135a-5p 23
*******************************************************TATAGGGATTGGAGCCGTGGCG************* hsa-miR-135a-3p 22
................TATGGCTTTTTATTCCTATGTG.................................................... t0034313 22 3
................TATGGCTTTTTATTCCTATG...................................................... t0216449 20 2
................TATGGCTTTTTATTCCTATGTGA................................................... t0109659 23 1
......................................................ATATAGGGATTGGAGCCGTGGC.............. t0040883 22 11
......................................................ATATAGGGATTGGAGCCGTGG............... t0323228 21 2
.......................................................TATAGGGATTGGAGCCGT................. t1156948 18 1
.......................................................TATAGGGATTGGAGCCGTG................ t0420505 19 1
.......................................................TATAGGGATTGGAGCCGTGGC.............. t0999312 21 1
>hsa-mir-135a-2
AGATAAATTCACTCTAGTGCTTTATGGCTTTTTATTCCTATGTGATAGTAATAAAGTCTCATGTAGGGATGGAAGCCATGAAATACATTGTGAAAAATCA hsa-mir-135a-2 100
.(((...(((((....(((.((((((((((((.((((((((((((.(.(.....).).)))))))))))))))))))))))).)))...)))))..))). structure -35.10
**********************TATGGCTTTTTATTCCTATGTGA******************************************************* hsa-miR-135a-5p 23
......................TATGGCTTTTTATTCCTATGTG........................................................ t0034313 22 3
......................TATGGCTTTTTATTCCTATG.......................................................... t0216449 20 2
......................TATGGCTTTTTATTCCTATGTGA....................................................... t0109659 23 1
>hsa-mir-136
TGAGCCCTCGGAGGACTCCATTTGTTTTGATGATGGATTCTTATGCTCCATCATCGTCTCAAATGAGTCTTCAGAGGGTTCT hsa-mir-136 82
.((((((((.((((((((.(((((...((((((((((.........))))))))))...))))))))))))).)))))))). structure -45.80
**************ACTCCATTTGTTTTGATGATGGA********************************************* hsa-miR-136-5p 23
************************************************CATCATCGTCTCAAATGAGTCT************ hsa-miR-136-3p 22
...........AGGACTCCATTTGTTTTGATGAT................................................ t0005875 23 117
...........AGGACTCCATTTGTTTTGATGA................................................. t0010300 22 56
...........AGGACTCCATTTGTTTTGATG.................................................. t0049283 21 5
...........AGGACTCCATTTGTTTTGAT................................................... t0316457 20 2
...........AGGACTCCATTTGTTTTGA.................................................... t0385496 19 2
............GGACTCCATTTGTTTTGATGAT................................................ t0034966 22 4
............GGACTCCATTTGTTTTGATGA................................................. t0076432 21 1
..............ACTCCATTTGTTTTGATGATGG.............................................. t0003752 22 107
...................ATTTGTTTTGATGATGGA............................................. t0055515 18 5
................................................CATCATCGTCTCAAATGAGTCT............ t0003565 22 244
................................................CATCATCGTCTCAAATGAGTC............. t0021801 21 10
................................................CATCATCGTCTCAAATGAGTCTT........... t0617703 23 1
.................................................ATCATCGTCTCAAATGAGTCT............ t0007204 21 24
.................................................ATCATCGTCTCAAATGAGTC............. t0032219 20 4
>hsa-mir-138-1
CCCTGGCATGGTGTGGTGGGGCAGCTGGTGTTGTGAATCAGGCCGTTGCCAATCAGAGAACGGCTACTTCACAACACCAGGGCCACACCACACTACAGG hsa-mir-138-1 99
.((((...((((((((((.(((..(((((((((((((...(((((((..(.....)..)))))))..))))))))))))).))).)))))))))))))) structure -58.80
**********************AGCTGGTGTTGTGAATCAGGCCG****************************************************** hsa-miR-138-5p 23
**************************************************************GCTACTTCACAACACCAGGGCC*************** hsa-miR-138-1-3p 22
......................AGCTGGTGTTGTGAATCAGGC........................................................ t0035683 21 7
......................AGCTGGTGTTGTGAATCA........................................................... t0214440 18 1
......................AGCTGGTGTTGTGAATCAGGCCGT..................................................... t0037355 24 1
............................................................CGGCTACTTCACAACACCAGGGC................ t0158805 23 3
............................................................CGGCTACTTCACAACACCAGGG................. t0287228 22 2
>hsa-mir-138-2
CGTTGCTGCAGCTGGTGTTGTGAATCAGGCCGACGAGCAGCGCATCCTCTTACCCGGCTATTTCACGACACCAGGGTTGCATCA hsa-mir-138-2 84
.(.(((.((..(((((((((((((...(((((..(((.((......)))))...)))))..))))))))))))).)).))).). structure -36.00
*********AGCTGGTGTTGTGAATCAGGCCG**************************************************** hsa-miR-138-5p 23
********************************************************GCTATTTCACGACACCAGGGTT****** hsa-miR-138-2-3p 22
.........AGCTGGTGTTGTGAATCAGGC...................................................... t0035683 21 7
.........AGCTGGTGTTGTGAATCAGGCCGA................................................... t0076848 24 3
.........AGCTGGTGTTGTGAATCA......................................................... t0214440 18 1
..............GTGTTGTGAATCAGGCCGA................................................... t1475901 19 1
>hsa-mir-139
GTGTATTCTACAGTGCACGTGTCTCCAGTGTGGCTCGGAGGCTGGAGACGCGGCCCTGTTGGAGTAAC hsa-mir-139 68
...((((((((((.((.((((((((((((.(.......).)))))))))))))).))).))))))).. structure -34.90
******TCTACAGTGCACGTGTCTCCAGT*************************************** hsa-miR-139-5p 23
******************************************TGGAGACGCGGCCCTGTTGGAGT*** hsa-miR-139-3p 23
......TCTACAGTGCACGTGTCTCCAGT....................................... t0000643 23 291
......TCTACAGTGCACGTGTCTCCAG........................................ t0001725 22 141
......TCTACAGTGCACGTGTCTCC.......................................... t0005639 20 40
......TCTACAGTGCACGTGTCTCCA......................................... t0006493 21 8
..........................................TGGAGACGCGGCCCTGTTGGAGT... t0001466 23 963
..........................................TGGAGACGCGGCCCTGTTGGAG.... t0005836 22 142
..........................................TGGAGACGCGGCCCTGTTGG...... t0017741 20 31
..........................................TGGAGACGCGGCCCTGTTGGA..... t0025092 21 20
..........................................TGGAGACGCGGCCCTGTTGGAGTA.. t0050162 24 4
..........................................TGGAGACGCGGCCCTGTTG....... t0389238 19 1
...........................................GGAGACGCGGCCCTGTTGGAGT... t0026594 22 14
...........................................GGAGACGCGGCCCTGTTGGA..... t0434974 20 2
...........................................GGAGACGCGGCCCTGTTGG...... t1674283 19 1
............................................GAGACGCGGCCCTGTTGGAGTA.. t1201027 22 1
>hsa-mir-140
TGTGTCTCTCTCTGTGTCCTGCCAGTGGTTTTACCCTATGGTAGGTTACGTCATGCTGTTCTACCACAGGGTAGAACCACGGACAGGATACCGGGGCACC hsa-mir-140 100
.(((((((.....((((((((((.(((((((((((((.(((((((..(((......)))))))))).))))))))))))))).)))))))).))))))). structure -55.00
**********************CAGTGGTTTTACCCTATGGTAG******************************************************** hsa-miR-140-5p 22
*************************************************************TACCACAGGGTAGAACCACGG****************** hsa-miR-140-3p 21
.GTGTCTCTCTCTGTGTCCTGC.............................................................................. t0052897 21 8
..TGTCTCTCTCTGTGTCCTGC.............................................................................. t0007601 20 99
...GTCTCTCTCTGTGTCCTGC.............................................................................. t0017642 19 32
......................CAGTGGTTTTACCCTATGGTAG........................................................ t0000164 22 2575
......................CAGTGGTTTTACCCTATGGT.......................................................... t0001420 20 113
......................CAGTGGTTTTACCCTATGGTA......................................................... t0001528 21 99
......................CAGTGGTTTTACCCTATGGTAGG....................................................... t0004441 23 22
......................CAGTGGTTTTACCCTATGG........................................................... t0048828 19 2
......................CAGTGGTTTTACCCTATGGTAGGT...................................................... t0015031 24 2
.......................AGTGGTTTTACCCTATGGTAG........................................................ t0028629 21 3
..........................................AGGTTACGTCATGCTGTTCTAC.................................... t0425701 22 2
............................................................CTACCACAGGGTAGAACCACGG.................. t0047161 22 4
............................................................CTACCACAGGGTAGAACCACGGACA............... t0063121 25 4
............................................................CTACCACAGGGTAGAACCACGGAC................ t0073451 24 2
............................................................CTACCACAGGGTAGAACCACGGA................. t0041456 23 1
.............................................................TACCACAGGGTAGAACCACGGA................. t0000277 22 8184
.............................................................TACCACAGGGTAGAACCACGG.................. t0000307 21 6124
.............................................................TACCACAGGGTAGAACCACGGACA............... t0000595 24 2985
.............................................................TACCACAGGGTAGAACCACGGAC................ t0000651 23 2188
.............................................................TACCACAGGGTAGAACCACG................... t0002281 20 294
.............................................................TACCACAGGGTAGAACCAC.................... t0004631 19 188
.............................................................TACCACAGGGTAGAACCACGGACAG.............. t0016724 25 13
.............................................................TACCACAGGGTAGAACCA..................... t0036207 18 7
..............................................................ACCACAGGGTAGAACCACGGAC................ t0000274 22 5240
..............................................................ACCACAGGGTAGAACCACGGA................. t0000350 21 3886
..............................................................ACCACAGGGTAGAACCACGGACA............... t0000558 23 2325
..............................................................ACCACAGGGTAGAACCACGG.................. t0000689 20 790
..............................................................ACCACAGGGTAGAACCACG................... t0005358 19 80
..............................................................ACCACAGGGTAGAACCAC.................... t0006822 18 59
..............................................................ACCACAGGGTAGAACCACGGACAG.............. t0018049 24 20
..............................................................ACCACAGGGTAGAACCACGGACAGGA............ t0373709 26 2
..............................................................ACCACAGGGTAGAACCACGGACAGG............. t0056947 25 1
...............................................................CCACAGGGTAGAACCACGGAC................ t0002181 21 352
...............................................................CCACAGGGTAGAACCACGGACA............... t0004127 22 99
...............................................................CCACAGGGTAGAACCACGGA................. t0007328 20 59
...............................................................CCACAGGGTAGAACCACGG.................. t0018087 19 7
...............................................................CCACAGGGTAGAACCACG................... t0080116 18 3
...............................................................CCACAGGGTAGAACCACGGACAG.............. t0099724 23 1
................................................................CACAGGGTAGAACCACGGACA............... t0012127 21 25
................................................................CACAGGGTAGAACCACGGA................. t0045147 19 9
................................................................CACAGGGTAGAACCACGGAC................ t0046756 20 6
................................................................CACAGGGTAGAACCACGG.................. t0055046 18 5
................................................................CACAGGGTAGAACCACGGACAG.............. t1098544 22 1
.................................................................ACAGGGTAGAACCACGGACA............... t0002351 20 518
.................................................................ACAGGGTAGAACCACGGA................. t0002528 18 468
.................................................................ACAGGGTAGAACCACGGAC................ t0003871 19 228
.................................................................ACAGGGTAGAACCACGGACAGG............. t0004993 22 175
.................................................................ACAGGGTAGAACCACGGACAGGA............ t0006139 23 133
.................................................................ACAGGGTAGAACCACGGACAG.............. t0011780 21 54
.................................................................ACAGGGTAGAACCACGGACAGGAT........... t0027857 24 17
..................................................................CAGGGTAGAACCACGGACA............... t0060064 19 7
..................................................................CAGGGTAGAACCACGGACAGG............. t0292683 21 2
...................................................................AGGGTAGAACCACGGACA............... t0104867 18 4
>hsa-mir-141
CGGCCGGCCCTGGGTCCATCTTCCAGTACAGTGTTGGATGGTCTAATTGTGAAGCTCCTAACACTGTCTGGTAAAGATGGCTCCCGGGTGGGTTC hsa-mir-141 95
.((((.((((.(((.(((((((((((.(((((((((((...((.......))...))).))))))))))))..)))))))..))))))).)))). structure -48.90
****************CATCTTCCAGTACAGTGTTGGA********************************************************* hsa-miR-141-5p 22
**********************************************************TAACACTGTCTGGTAAAGATGG*************** hsa-miR-141-3p 22
......................................TGGTCTAATTGTGAAGCTC...................................... t0019732 19 18
......................................TGGTCTAATTGTGAAGCTCC..................................... t0106146 20 4
..........................................................TAACACTGTCTGGTAAAGATG................ t0006180 21 11
..........................................................TAACACTGTCTGGTAAAGAT................. t0015830 20 6
..........................................................TAACACTGTCTGGTAAAGA.................. t0061734 19 1
>hsa-mir-142
GACAGTGCAGTCACCCATAAAGTAGAAAGCACTACTAACAGCACTGGAGGGTGTAGTGTTTCCTACTTTATGGATGAGTGTACTGTG hsa-mir-142 87
.((((((((.(((.(((((((((((.(((((((((...(..(....)..)..))))))))).))))))))))).))).)))))))). structure -44.70
***************CATAAAGTAGAAAGCACTACT*************************************************** hsa-miR-142-5p 21
***************************************************TGTAGTGTTTCCTACTTTATGGA************* hsa-miR-142-3p 23
............ACCCATAAAGTAGAAAGCACT...................................................... t0013269 21 2
............ACCCATAAAGTAGAAAGCACTA..................................................... t0021243 22 1
.............CCCATAAAGTAGAAAGCACT...................................................... t0000040 20 35130
.............CCCATAAAGTAGAAAGCACTAC.................................................... t0000120 22 2655
.............CCCATAAAGTAGAAAGCACTA..................................................... t0000259 21 1161
.............CCCATAAAGTAGAAAGCAC....................................................... t0000858 19 760
.............CCCATAAAGTAGAAAGCA........................................................ t0001926 18 84
.............CCCATAAAGTAGAAAGCACTACT................................................... t0001904 23 64
..............CCATAAAGTAGAAAGCACT...................................................... t0005967 19 48
..............CCATAAAGTAGAAAGCACTAC.................................................... t0013727 21 4
..............CCATAAAGTAGAAAGCACTA..................................................... t0024371 20 1
...............CATAAAGTAGAAAGCACTACT................................................... t0000074 21 3698
...............CATAAAGTAGAAAGCACT...................................................... t0000512 18 1669
...............CATAAAGTAGAAAGCACTAC.................................................... t0000739 20 473
...............CATAAAGTAGAAAGCACTA..................................................... t0000840 19 303
...............CATAAAGTAGAAAGCACTACTA.................................................. t0002109 22 75
...............CATAAAGTAGAAAGCACTACTAA................................................. t0012559 23 2
................ATAAAGTAGAAAGCACTACT................................................... t0001380 20 158
................ATAAAGTAGAAAGCACTAC.................................................... t0017114 19 3
................ATAAAGTAGAAAGCACTACTA.................................................. t0028604 21 2
................ATAAAGTAGAAAGCACTACTAAC................................................ t0031338 23 1
.................TAAAGTAGAAAGCACTACT................................................... t0021923 19 1
.....................................ACAGCACTGGAGGGTGTAGTGTT........................... t0183382 23 1
.........................................CACTGGAGGGTGTAGTGT............................ t1315062 18 1
............................................TGGAGGGTGTAGTGTTTCC........................ t1066525 19 1
................................................GGGTGTAGTGTTTCCTACTTTATGGA............. t0582078 26 1
...................................................TGTAGTGTTTCCTACTTTATGGA............. t0000056 23 6364
...................................................TGTAGTGTTTCCTACTTTATGG.............. t0000142 22 2500
...................................................TGTAGTGTTTCCTACTTTATG............... t0001578 21 89
...................................................TGTAGTGTTTCCTACTTTAT................ t0003046 20 27
...................................................TGTAGTGTTTCCTACTTTATGGAT............ t0003942 24 20
...................................................TGTAGTGTTTCCTACTTT.................. t0075959 18 2
....................................................GTAGTGTTTCCTACTTTATGGA............. t0000048 22 1698
....................................................GTAGTGTTTCCTACTTTATGG.............. t0000297 21 372
....................................................GTAGTGTTTCCTACTTTATG............... t0002791 20 15
....................................................GTAGTGTTTCCTACTTTATGGAT............ t0005204 23 10
....................................................GTAGTGTTTCCTACTTTAT................ t0005417 19 3
.....................................................TAGTGTTTCCTACTTTATGGA............. t0000812 21 370
.....................................................TAGTGTTTCCTACTTTATGG.............. t0002215 20 27
.....................................................TAGTGTTTCCTACTTTATGGAT............ t0018463 22 5
......................................................AGTGTTTCCTACTTTATGGATG........... t0002957 22 41
......................................................AGTGTTTCCTACTTTATGGA............. t0011143 20 16
......................................................AGTGTTTCCTACTTTATGGAT............ t0016263 21 9
......................................................AGTGTTTCCTACTTTATGG.............. t0024316 19 3
.......................................................GTGTTTCCTACTTTATGGA............. t0049285 19 5
........................................................TGTTTCCTACTTTATGGA............. t0067161 18 1
.................................................................CTTTATGGATGAGTGTACTGT. t0407593 21 2
..................................................................TTTATGGATGAGTGTACTGTG t0312699 21 2
>hsa-mir-143
GCGCAGCGCCCTGTCTCCCAGCCTGAGGTGCAGTGCTGCATCTCTGGTCAGTTGGGAGTCTGAGATGAAGCACTGTAGCTCAGGAAGAGAGAAGTTGTTCTGCAGC hsa-mir-143 106
..((((.((....((((.(..((((((.(((((((((.((((((.((((......)).)).)))))).))))))))).))))))..).))))....)).))))... structure -51.90
**************************GGTGCAGTGCTGCATCTCTGGT********************************************************** hsa-miR-143-5p 22
************************************************************TGAGATGAAGCACTGTAGCTC************************* hsa-miR-143-3p 21
...........................................................CTGAGATGAAGCACTGTAGCTC......................... t0085306 22 5
...........................................................CTGAGATGAAGCACTGTAGCT.......................... t0132587 21 3
............................................................TGAGATGAAGCACTGTAGCTC......................... t0000602 21 1689
............................................................TGAGATGAAGCACTGTAGCT.......................... t0001336 20 276
............................................................TGAGATGAAGCACTGTAGCTCA........................ t0001579 22 195
............................................................TGAGATGAAGCACTGTAGC........................... t0009315 19 19
............................................................TGAGATGAAGCACTGTAGCTCAG....................... t0484043 23 1
.............................................................GAGATGAAGCACTGTAGCTC......................... t0285164 20 1
>hsa-mir-144
TGGGGCCCTGGCTGGGATATCATCATATACTGTAAGTTTGCGATGAGACACTACAGTATAGATGATGTACTAGTCCGGGCACCCCC hsa-mir-144 86
.(((((((.((((((.((((((((.(((((((((.((((......))))..))))))))))))))))).)))))).)))).))).. structure -44.40
**************GGATATCATCATATACTGTAAG************************************************** hsa-miR-144-5p 22
***************************************************TACAGTATAGATGATGTACT*************** hsa-miR-144-3p 20
..............GGATATCATCATATACTGTAAGT................................................. t0000181 23 254
..............GGATATCATCATATACTGTAAG.................................................. t0000416 22 112
..............GGATATCATCATATACTGTA.................................................... t0000838 20 33
..............GGATATCATCATATACTGTAAGTT................................................ t0002371 24 5
..............GGATATCATCATATACTGTAA................................................... t0011312 21 3
..............GGATATCATCATATACTGT..................................................... t0010681 19 1
...............GATATCATCATATACTGTAAGTT................................................ t0005864 23 12
...............GATATCATCATATACTGTAAGT................................................. t0003317 22 5
...............GATATCATCATATACTGTA.................................................... t0010974 19 4
...............GATATCATCATATACTGTAAG.................................................. t0007706 21 4
...............GATATCATCATATACTGTAAGTTT............................................... t0039340 24 1
.................TATCATCATATACTGTAAG.................................................. t0061751 19 2
.................TATCATCATATACTGTAAGT................................................. t0020291 20 1
..................ATCATCATATACTGTAAGT................................................. t0012807 19 4
...................TCATCATATACTGTAAGT................................................. t0013173 18 5
..................................................CTACAGTATAGATGATGTACT............... t0000501 21 92
..................................................CTACAGTATAGATGATGTAC................ t0003675 20 7
...................................................TACAGTATAGATGATGTACT............... t0000057 20 992
...................................................TACAGTATAGATGATGTAC................ t0000635 19 21
>hsa-mir-145
CACCTTGTCCTCACGGTCCAGTTTTCCCAGGAATCCCTTAGATGCTAAGATGGGGATTCCTGGAAATACTGTTCTTGAGGTCATGGTT hsa-mir-145 88
.(((.((.(((((.((..((((.((.((((((((((((.............)))))))))))).)).))))..))))))).)).))). structure -41.62
***************GTCCAGTTTTCCCAGGAATCCCT************************************************** hsa-miR-145-5p 23
*****************************************************GGATTCCTGGAAATACTGTTCT************* hsa-miR-145-3p 22
......................................................GATTCCTGGAAATACTGTTCT............. t0035405 21 2
.......................................................ATTCCTGGAAATACTGTTCTT............ t0014025 21 9
.......................................................ATTCCTGGAAATACTGTTCT............. t0012067 20 4
>hsa-mir-146a
CCGATGTGTATCCTCAGCTTTGAGAACTGAATTCCATGGGTTGTGTCAGTGTCAGACCTCTGAAATTCAGTTCTTCAGCTGGGATATCTCTGTCATCGT hsa-mir-146a 99
.(((((.((((((.(((((..((((((((((((.((.(((((.((.......))))))).)).)))))))))))).)))))))))))......))))). structure -40.30
********************TGAGAACTGAATTCCATGGGTT********************************************************* hsa-miR-146a-5p 22
********************************************************CCTCTGAAATTCAGTTCTTCAG********************* hsa-miR-146a-3p 22
...................TTGAGAACTGAATTCCATGGGT.......................................................... t0001837 22 393
...................TTGAGAACTGAATTCCATGGG........................................................... t0006254 21 85
...................TTGAGAACTGAATTCCATGGGTT......................................................... t0006666 23 34
...................TTGAGAACTGAATTCCATG............................................................. t0035647 19 8
...................TTGAGAACTGAATTCCATGG............................................................ t0053393 20 6
...................TTGAGAACTGAATTCCATGGGTTGT....................................................... t0200228 25 2
...................TTGAGAACTGAATTCCAT.............................................................. t0105042 18 1
...................TTGAGAACTGAATTCCATGGGTTG........................................................ t0057398 24 1
....................TGAGAACTGAATTCCATGGGT.......................................................... t0000096 21 26976
....................TGAGAACTGAATTCCATGGGTT......................................................... t0000128 22 6643
....................TGAGAACTGAATTCCATGGG........................................................... t0000435 20 5013
....................TGAGAACTGAATTCCATGGGTTG........................................................ t0000928 23 1556
....................TGAGAACTGAATTCCATGGGTTGT....................................................... t0001595 24 867
....................TGAGAACTGAATTCCATG............................................................. t0001835 18 712
....................TGAGAACTGAATTCCATGG............................................................ t0002947 19 275
....................TGAGAACTGAATTCCATGGGTTGTGTC.................................................... t0158306 27 2
....................TGAGAACTGAATTCCATGGGTTGTG...................................................... t0072410 25 2
....................TGAGAACTGAATTCCATGGGTTGTGT..................................................... t0147738 26 2
.....................GAGAACTGAATTCCATGGGT.......................................................... t0008690 20 61
.....................GAGAACTGAATTCCATGGGTT......................................................... t0016710 21 12
.....................GAGAACTGAATTCCATGGGTTGT....................................................... t0042289 23 9
.....................GAGAACTGAATTCCATGGG........................................................... t0030174 19 4
.....................GAGAACTGAATTCCATGGGTTG........................................................ t0024656 22 1
......................AGAACTGAATTCCATGGGTTGTG...................................................... t0025540 23 8
......................AGAACTGAATTCCATGGGT.......................................................... t0023486 19 6
......................AGAACTGAATTCCATGGGTTGTGT..................................................... t0066313 24 5
......................AGAACTGAATTCCATGGGTT......................................................... t0092568 20 4
......................AGAACTGAATTCCATGGGTTGT....................................................... t0030051 22 2
......................AGAACTGAATTCCATGGG........................................................... t0291597 18 2
.........................ACTGAATTCCATGGGTTGT....................................................... t0108283 19 4
.........................ACTGAATTCCATGGGTTG........................................................ t1385498 18 1
..........................CTGAATTCCATGGGTTGT....................................................... t0438471 18 2
>hsa-mir-146b
CCTGGCACTGAGAACTGAATTCCATAGGCTGTGAGCTCTAGCAATGCCCTGTGGACTCAGTTCTGGTGCCCGG hsa-mir-146b 73
((.((((((.((((((((..((((((((..((..((....)).))..)))))))).)))))))))))))).)) structure -37.10
********TGAGAACTGAATTCCATAGGCT******************************************* hsa-miR-146b-5p 22
********************************************TGCCCTGTGGACTCAGTTCTGG******* hsa-miR-146b-3p 22
.......CTGAGAACTGAATTCCATAGGCTGT......................................... t0007727 25 97
.......CTGAGAACTGAATTCCATAGGCTG.......................................... t0008847 24 80
.......CTGAGAACTGAATTCCATAGGCT........................................... t0028445 23 5
.......CTGAGAACTGAATTCCATAGGC............................................ t0058432 22 3
.......CTGAGAACTGAATTCCATAGGCTGTG........................................ t1485127 26 1
........TGAGAACTGAATTCCATAGGCTG.......................................... t0000028 23 103202
........TGAGAACTGAATTCCATAGGCTGT......................................... t0000039 24 71212
........TGAGAACTGAATTCCATAGGCT........................................... t0000151 22 9946
........TGAGAACTGAATTCCATAGGC............................................ t0000494 21 3989
........TGAGAACTGAATTCCATAGG............................................. t0001946 20 188
........TGAGAACTGAATTCCATAGGCTGTG........................................ t0006943 25 113
........TGAGAACTGAATTCCATA............................................... t0007265 18 46
........TGAGAACTGAATTCCATAG.............................................. t0011977 19 21
........TGAGAACTGAATTCCATAGGCTGTGAGC..................................... t0304669 28 2
........TGAGAACTGAATTCCATAGGCTGTGA....................................... t0058858 26 1
.........GAGAACTGAATTCCATAGGCTGT......................................... t0030262 23 16
.........GAGAACTGAATTCCATAGGCTG.......................................... t0031739 22 15
.........GAGAACTGAATTCCATAGGCT........................................... t0130294 21 2
..........AGAACTGAATTCCATAGGCTG.......................................... t0189630 21 1
...........GAACTGAATTCCATAGGCTGT......................................... t0045615 21 9
............AACTGAATTCCATAGGCTGT......................................... t0035273 20 13
............AACTGAATTCCATAGGCTG.......................................... t0180755 19 3
.............ACTGAATTCCATAGGCTGT......................................... t0008691 19 81
.............ACTGAATTCCATAGGCTG.......................................... t0012097 18 29
..............CTGAATTCCATAGGCTGT......................................... t0022125 18 21
............................................TGCCCTGTGGACTCAGTTCTGG....... t0402000 22 2
>hsa-mir-147b
TATAAATCTAGTGGAAACATTTCTGCACAAACTAGATTCTGGACACCAGTGTGCGGAAATGCTTCTGCTACATTTTTAGG hsa-mir-147b 80
((.((((.(((..(((.((((((((((((.........((((...)))))))))))))))).)))..))).)))).)).. structure -28.50
************************************************GTGTGCGGAAATGCTTCTGCTA********** hsa-miR-147b 22
.............................AACTAGATTCTGGACACCAGTG............................. t0349750 22 1
>hsa-mir-148a
GAGGCAAAGTTCTGAGACACTCCGACTCTGAGTATGATAGAAGTCAGTGCACTACAGAACTTTGTCTC hsa-mir-148a 68
((((((((((((((((.((((..(((((((.......))).))))))))..)).)))))))))))))) structure -28.20
*****AAAGTTCTGAGACACTCCGACT***************************************** hsa-miR-148a-5p 22
*******************************************TCAGTGCACTACAGAACTTTGT*** hsa-miR-148a-3p 22
....CAAAGTTCTGAGACACTCCGACT......................................... t0011732 23 11
....CAAAGTTCTGAGACACTCCGA........................................... t0044864 21 9
....CAAAGTTCTGAGACACTCCGAC.......................................... t0082736 22 5
....CAAAGTTCTGAGACACTCCG............................................ t0147315 20 3
....CAAAGTTCTGAGACACTCC............................................. t0336951 19 2
.....AAAGTTCTGAGACACTCCGACT......................................... t0000387 22 1452
.....AAAGTTCTGAGACACTCCGA........................................... t0005623 20 127
.....AAAGTTCTGAGACACTCCGAC.......................................... t0008172 21 38
.....AAAGTTCTGAGACACTCCG............................................ t0032531 19 11
.........TTCTGAGACACTCCGACT......................................... t0030038 18 8
........................................AAGTCAGTGCACTACAGAACTTTGT... t0100486 25 4
........................................AAGTCAGTGCACTACAGAACT....... t1442254 21 1
..........................................GTCAGTGCACTACAGAACTTTGT... t0005383 23 91
..........................................GTCAGTGCACTACAGAACTTTG.... t0270016 22 2
...........................................TCAGTGCACTACAGAACTTTGT... t0000002 22 1409285
...........................................TCAGTGCACTACAGAACTTTGTC.. t0000102 23 17296
...........................................TCAGTGCACTACAGAACTTTGTCT. t0000173 24 12038
...........................................TCAGTGCACTACAGAACTTTG.... t0000272 21 6370
...........................................TCAGTGCACTACAGAACT....... t0000441 18 3422
...........................................TCAGTGCACTACAGAACTTT..... t0001838 20 642
...........................................TCAGTGCACTACAGAACTT...... t0002962 19 217
...........................................TCAGTGCACTACAGAACTTTGTCTC t0007124 25 27
............................................CAGTGCACTACAGAACTTTGT... t0002199 21 538
............................................CAGTGCACTACAGAACTTTGTC.. t0017813 22 31
............................................CAGTGCACTACAGAACTTTGTCT. t0028643 23 6
............................................CAGTGCACTACAGAACTTTG.... t0046244 20 4
............................................CAGTGCACTACAGAACTTT..... t0764803 19 1
.............................................AGTGCACTACAGAACTTTGT... t0001227 20 1117
.............................................AGTGCACTACAGAACTTTGTC.. t0016657 21 13
.............................................AGTGCACTACAGAACTTTGTCT. t0034236 22 11
.............................................AGTGCACTACAGAACTTTG.... t0041205 19 5
..............................................GTGCACTACAGAACTTTGT... t0000542 19 3838
..............................................GTGCACTACAGAACTTTGTC.. t0006083 20 57
..............................................GTGCACTACAGAACTTTG.... t0009268 18 40
..............................................GTGCACTACAGAACTTTGTCT. t0014893 21 7
...............................................TGCACTACAGAACTTTGT... t0001075 18 1203
...............................................TGCACTACAGAACTTTGTC.. t0021996 19 24
...............................................TGCACTACAGAACTTTGTCT. t0021518 20 11
................................................GCACTACAGAACTTTGTC.. t0003350 18 126
................................................GCACTACAGAACTTTGTCT. t0004716 19 84
.................................................CACTACAGAACTTTGTCT. t0015085 18 11
>hsa-mir-148b
CAAGCACGATTAGCATTTGAGGTGAAGTTCTGTTATACACTCAGGCTGTGGCTCTCTGAAAGTCAGTGCATCACAGAACTTTGTCTCGAAAGCTTTCTA hsa-mir-148b 99
.......((..(((.(((((((..(((((((((.((.((((..((((....(.....)..)))))))).)).)))))))))..))))))).))).)).. structure -35.00
************************AAGTTCTGTTATACACTCAGGC***************************************************** hsa-miR-148b-5p 22
**************************************************************TCAGTGCATCACAGAACTTTGT*************** hsa-miR-148b-3p 22
......................TGAAGTTCTGTTATACACTCAGGC..................................................... t0148386 24 1
......................TGAAGTTCTGTTATACACTCAGG...................................................... t0061509 23 1
.......................GAAGTTCTGTTATACACTCAGGC..................................................... t0002222 23 189
.......................GAAGTTCTGTTATACACTCAGG...................................................... t0004250 22 124
.......................GAAGTTCTGTTATACACTCAG....................................................... t0016470 21 21
.......................GAAGTTCTGTTATACACTCAGGCT.................................................... t0014177 24 7
........................AAGTTCTGTTATACACTCAGGC..................................................... t0039174 22 3
........................AAGTTCTGTTATACACTCAGG...................................................... t0067027 21 2
........................AAGTTCTGTTATACACTCAGGCT.................................................... t0179114 23 1
............................TCTGTTATACACTCAGGC..................................................... t0391571 18 1
..............................................................TCAGTGCATCACAGAACTTTGT............... t0000224 22 5499
..............................................................TCAGTGCATCACAGAACTTTG................ t0000789 21 1666
..............................................................TCAGTGCATCACAGAACTTTGTC.............. t0002848 23 155
..............................................................TCAGTGCATCACAGAACTTTGTCT............. t0015918 24 36
..............................................................TCAGTGCATCACAGAACTTT................. t0008837 20 33
..............................................................TCAGTGCATCACAGAACTT.................. t0015602 19 17
..............................................................TCAGTGCATCACAGAACT................... t0012488 18 12
................................................................AGTGCATCACAGAACTTTGT............... t0057915 20 2
.................................................................GTGCATCACAGAACTTTGT............... t0030210 19 16
.................................................................GTGCATCACAGAACTTTG................ t0024912 18 10
.................................................................GTGCATCACAGAACTTTGTC.............. t0192063 20 2
..................................................................TGCATCACAGAACTTTGT............... t0031152 18 9
...................................................................GCATCACAGAACTTTGTC.............. t0061251 18 2
>hsa-mir-149
GCCGGCGCCCGAGCTCTGGCTCCGTGTCTTCACTCCCGTGCTTGTCCGAGGAGGGAGGGAGGGACGGGGGCTGTGCTGGGGCAGCTGGA hsa-mir-149 89
.(((((((((.(((.(.(.((((((.(((((.(((((.(.(((....))).))))))))))).)))))).).).))).)))).))))). structure -55.80
**************TCTGGCTCCGTGTCTTCACTCCC**************************************************** hsa-miR-149-5p 23
*******************************************************AGGGAGGGACGGGGGCTGTGC************* hsa-miR-149-3p 21
..............TCTGGCTCCGTGTCTTCACTCC..................................................... t0006209 22 21
..............TCTGGCTCCGTGTCTTCACTC...................................................... t0004060 21 4
..............TCTGGCTCCGTGTCTTCACT....................................................... t0012870 20 3
..............TCTGGCTCCGTGTCTTCACTCCC.................................................... t0031655 23 1
......................................................GAGGGAGGGACGGGGGCTGTG.............. t1658241 21 1
>hsa-mir-150
CTCCCCATGGCCCTGTCTCCCAACCCTTGTACCAGTGCTGGGCTCAGACCCTGGTACAGGCCTGGGGGACAGGGACCTGGGGAC hsa-mir-150 84
.((((((.((((((((((((((..(((.(((((((.((((....))).).))))))))))..)))))))))))).)))))))). structure -57.50
***************TCTCCCAACCCTTGTACCAGTG*********************************************** hsa-miR-150-5p 22
**************************************************CTGGTACAGGCCTGGGGGACAG************ hsa-miR-150-3p 22
.............TGTCTCCCAACCCTTGTACCAGT................................................ t0001511 23 132
.............TGTCTCCCAACCCTTGTACCAGTG............................................... t0003070 24 115
.............TGTCTCCCAACCCTTGTACC................................................... t0011147 20 28
.............TGTCTCCCAACCCTTGTACCAG................................................. t0005538 22 24
.............TGTCTCCCAACCCTTGTACCA.................................................. t0017304 21 3
.............TGTCTCCCAACCCTTGTA..................................................... t0172281 18 2
.............TGTCTCCCAACCCTTGTACCAGTGC.............................................. t0020274 25 1
...............TCTCCCAACCCTTGTACCAGTG............................................... t0000020 22 98191
...............TCTCCCAACCCTTGTACCAGT................................................ t0000107 21 11962
...............TCTCCCAACCCTTGTACCAG................................................. t0000497 20 4127
...............TCTCCCAACCCTTGTACC................................................... t0000633 18 3022
...............TCTCCCAACCCTTGTACCAGTGC.............................................. t0000613 23 902
...............TCTCCCAACCCTTGTACCA.................................................. t0006722 19 80
...............TCTCCCAACCCTTGTACCAGTGCT............................................. t0010148 24 30
................CTCCCAACCCTTGTACCAGTG............................................... t0013530 21 17
................CTCCCAACCCTTGTACCAGT................................................ t0031014 20 6
................CTCCCAACCCTTGTACCAG................................................. t0742677 19 1
.................TCCCAACCCTTGTACCAGTG............................................... t0004871 20 75
.................TCCCAACCCTTGTACCAGT................................................ t0021566 19 11
.................TCCCAACCCTTGTACCAGTGC.............................................. t0112637 21 1
.................TCCCAACCCTTGTACCAG................................................. t0047630 18 1
..................CCCAACCCTTGTACCAGTG............................................... t0008771 19 81
..................CCCAACCCTTGTACCAGT................................................ t0049434 18 8
..................CCCAACCCTTGTACCAGTGC.............................................. t0146831 20 3
...................CCAACCCTTGTACCAGTG............................................... t0015831 18 36
.................................................CCTGGTACAGGCCTGGGGGACA............. t0001552 22 895
.................................................CCTGGTACAGGCCTGGGGGAC.............. t0006802 21 87
.................................................CCTGGTACAGGCCTGGGGGACAG............ t0164825 23 3
..................................................CTGGTACAGGCCTGGGGGACA............. t0000540 21 3848
..................................................CTGGTACAGGCCTGGGGGAC.............. t0002205 20 564
..................................................CTGGTACAGGCCTGGGGGA............... t0006403 19 126
..................................................CTGGTACAGGCCTGGGGGACAG............ t0022133 22 23
..................................................CTGGTACAGGCCTGGGGG................ t0018179 18 20
...................................................TGGTACAGGCCTGGGGGACAG............ t0012357 21 51
...................................................TGGTACAGGCCTGGGGGACA............. t0017664 20 31
...................................................TGGTACAGGCCTGGGGGAC.............. t0029695 19 13
...................................................TGGTACAGGCCTGGGGGACAGG........... t0016092 22 11
...................................................TGGTACAGGCCTGGGGGA............... t0415415 18 2
....................................................GGTACAGGCCTGGGGGACA............. t0064945 19 5
.....................................................GTACAGGCCTGGGGGACA............. t0050787 18 8
>hsa-mir-151a
TTTCCTGCCCTCGAGGAGCTCACAGTCTAGTATGTCTCATCCCCTACTAGACTGAAGCTCCTTGAGGACAGGGATGGTCATACTCACCTC hsa-mir-151a 90
.((((((.((((((((((((..((((((((((.(........).)))))))))).)))))))))))).)))))).(((.......))).. structure -46.20
**********TCGAGGAGCTCACAGTCTAGT*********************************************************** hsa-miR-151a-5p 21
**********************************************CTAGACTGAAGCTCCTTGAGG*********************** hsa-miR-151a-3p 21
.........CTCGAGGAGCTCACAGTCTAGT........................................................... t0033475 22 14
.........CTCGAGGAGCTCACAGTCTAGTA.......................................................... t0051384 23 7
.........CTCGAGGAGCTCACAGTCTAGTAT......................................................... t0108247 24 4
..........TCGAGGAGCTCACAGTCTAGT........................................................... t0002979 21 210
..........TCGAGGAGCTCACAGTCTAGTA.......................................................... t0002293 22 188
..........TCGAGGAGCTCACAGTCTAG............................................................ t0018775 20 19
..........TCGAGGAGCTCACAGTCT.............................................................. t0044516 18 9
..........TCGAGGAGCTCACAGTCTAGTAT......................................................... t0030707 23 7
..........TCGAGGAGCTCACAGTCTAGTATG........................................................ t0183109 24 2
..........TCGAGGAGCTCACAGTCTA............................................................. t0914468 19 1
...........................................CTACTAGACTGAAGCTCCTTGAG........................ t0369416 23 2
...........................................CTACTAGACTGAAGCTCCTTGAGGA...................... t0248825 25 2
...........................................CTACTAGACTGAAGCTCCTTGAGG....................... t0226407 24 1
............................................TACTAGACTGAAGCTCCTTGAGG....................... t0000364 23 6035
............................................TACTAGACTGAAGCTCCTTGAG........................ t0000811 22 2125
............................................TACTAGACTGAAGCTCCTTGAGGA...................... t0003458 24 300
............................................TACTAGACTGAAGCTCCTTGA......................... t0003966 21 241
............................................TACTAGACTGAAGCTCCTTG.......................... t0005010 20 174
............................................TACTAGACTGAAGCTCCT............................ t0106877 18 4
............................................TACTAGACTGAAGCTCCTT........................... t0164832 19 2
.............................................ACTAGACTGAAGCTCCTTGAGG....................... t0001214 22 1224
.............................................ACTAGACTGAAGCTCCTTGAG........................ t0004086 21 232
.............................................ACTAGACTGAAGCTCCTTGAGGA...................... t0012953 23 48
.............................................ACTAGACTGAAGCTCCTTG.......................... t0022576 19 23
.............................................ACTAGACTGAAGCTCCTTGA......................... t0025012 20 20
..............................................CTAGACTGAAGCTCCTTGAGG....................... t0000111 21 23834
..............................................CTAGACTGAAGCTCCTTGAGGA...................... t0000180 22 13834
..............................................CTAGACTGAAGCTCCTTGAG........................ t0001476 20 958
..............................................CTAGACTGAAGCTCCTTGA......................... t0002925 19 373
..............................................CTAGACTGAAGCTCCTTG.......................... t0003226 18 330
..............................................CTAGACTGAAGCTCCTTGAGGAC..................... t0007762 23 83
..............................................CTAGACTGAAGCTCCTTGAGGACA.................... t0063913 24 6
...............................................TAGACTGAAGCTCCTTGAGG....................... t0011171 20 58
...............................................TAGACTGAAGCTCCTTGAGGA...................... t0018028 21 31
...............................................TAGACTGAAGCTCCTTGAGGAC..................... t0026534 22 18
...............................................TAGACTGAAGCTCCTTGAG........................ t0118249 19 1
................................................AGACTGAAGCTCCTTGAGGAC..................... t0033992 21 13
................................................AGACTGAAGCTCCTTGAGG....................... t0039844 19 11
................................................AGACTGAAGCTCCTTGAGGA...................... t0071553 20 6
................................................AGACTGAAGCTCCTTGAGGACA.................... t0087889 22 5
................................................AGACTGAAGCTCCTTGAG........................ t0171155 18 3
.................................................GACTGAAGCTCCTTGAGG....................... t0098185 18 3
>hsa-mir-151b
ACCTCTGATGTGTCAGTCTCTCTTCAGGGCTCCCGAGACACAGAAACAGACACCTGCCCTCGAGGAGCTCACAGTCTAGACAAACAAACCCAGGGT hsa-mir-151b 96
..(((((...(((..((((..((...(((((((((((...(((..........)))..)))).)))))))..))...))))..)))....))))). structure -30.70
***********************************************************TCGAGGAGCTCACAGTCT******************* hsa-miR-151b 18
...........................................................TCGAGGAGCTCACAGTCTAG................. t0018775 20 19
...........................................................TCGAGGAGCTCACAGTCT................... t0044516 18 9
...........................................................TCGAGGAGCTCACAGTCTAGA................ t0038221 21 2
...........................................................TCGAGGAGCTCACAGTCTA.................. t0914468 19 1
>hsa-mir-152
TGTCCCCCCCGGCCCAGGTTCTGTGATACACTCCGACTCGGGCTCTGGAGCAGTCAGTGCATGACAGAACTTGGGCCCGGAAGGACC hsa-mir-152 87
.((((..((.((((((((((((((.((.((((..((((...(((....))))))))))).)).)))))))))))))).))..)))). structure -48.20
***************AGGTTCTGTGATACACTCCGACT************************************************* hsa-miR-152-5p 23
*****************************************************TCAGTGCATGACAGAACTTGG************* hsa-miR-152-3p 21
....................................................GTCAGTGCATGACAGAACTTGG............. t0065899 22 2
....................................................GTCAGTGCATGACAGAACTTG.............. t0395553 21 1
.....................................................TCAGTGCATGACAGAACTTGGG............ t0001609 22 855
.....................................................TCAGTGCATGACAGAACTTGG............. t0002614 21 193
.....................................................TCAGTGCATGACAGAACTTG.............. t0011800 20 54
.....................................................TCAGTGCATGACAGAACTTGGGC........... t0017277 23 24
.....................................................TCAGTGCATGACAGAACTT............... t0027123 19 18
.....................................................TCAGTGCATGACAGAACT................ t0034793 18 11
......................................................CAGTGCATGACAGAACTTGGG............ t0653376 21 1
........................................................GTGCATGACAGAACTTGG............. t0116405 18 4
........................................................GTGCATGACAGAACTTGGG............ t0271181 19 1
.........................................................TGCATGACAGAACTTGGG............ t1599342 18 1
>hsa-mir-153-1
CTCACAGCTGCCAGTGTCATTTTTGTGATCTGCAGCTAGTATTCTCACTCCAGTTGCATAGTCACAAAAGTGATCATTGGCAGGTGTGGC hsa-mir-153-1 90
.(((((.((((((((((((((((((((((.((((((((((......)))..)))))))..))))))))))))).))))))))).))))). structure -48.10
*****************************************************TTGCATAGTCACAAAAGTGATC*************** hsa-miR-153-3p 22
...............GTCATTTTTGTGATCTGCAGC...................................................... t1620401 21 1
.....................................................TTGCATAGTCACAAAAGTGATC............... t0117611 22 1
>hsa-mir-153-2
AGCGGTGGCCAGTGTCATTTTTGTGATGTTGCAGCTAGTAATATGAGCCCAGTTGCATAGTCACAAAAGTGATCATTGGAAACTGTG hsa-mir-153-2 87
.(((((..(((((((((((((((((((..(((((((.((.......))..)))))))..))))))))))))).))))))..))))). structure -41.30
**************TCATTTTTGTGATGTTGCAGCT*************************************************** hsa-miR-153-5p 22
****************************************************TTGCATAGTCACAAAAGTGATC************* hsa-miR-153-3p 22
....................................................TTGCATAGTCACAAAAGTGATC............. t0117611 22 1
>hsa-mir-154
GTGGTACTTGAAGATAGGTTATCCGTGTTGCCTTCGCTTTATTTGTGACGAATCATACACGGTTGACCTATTTTTCAGTACCAA hsa-mir-154 84
.(((((((.((((((((((((.((((((....(((((.........).))))....)))))).)))))))))))).))))))). structure -37.50
**************TAGGTTATCCGTGTTGCCTTCG************************************************ hsa-miR-154-5p 22
**************************************************AATCATACACGGTTGACCTATT************ hsa-miR-154-3p 22
..............TAGGTTATCCGTGTTGCCTTCG................................................ t0020841 22 2
..............TAGGTTATCCGTGTTGCCTTC................................................. t1312156 21 1
..................................................AATCATACACGGTTGACCTATT............ t0021607 22 3
>hsa-mir-155
CTGTTAATGCTAATCGTGATAGGGGTTTTTGCCTCCAACTGACTCCTACATATTAGCATTAACAG hsa-mir-155 65
((((((((((((((.(((.((((((((.(((....)))..))))))))))))))))))))))))) structure -29.70
***TTAATGCTAATCGTGATAGGGGT*************************************** hsa-miR-155-5p 23
******************************************CTCCTACATATTAGCATTAACA* hsa-miR-155-3p 22
..GTTAATGCTAATCGTGATAGGGGT....................................... t0226308 24 2
...TTAATGCTAATCGTGATAGGGGT....................................... t0000105 23 18250
...TTAATGCTAATCGTGATAGGGGTT...................................... t0000137 24 2044
...TTAATGCTAATCGTGATAGGGGTTT..................................... t0000230 25 1274
...TTAATGCTAATCGTGATAGGGG........................................ t0000515 22 1007
...TTAATGCTAATCGTGATAGGG......................................... t0001001 21 185
...TTAATGCTAATCGTGATAGGGGTTTT.................................... t0001153 26 85
...TTAATGCTAATCGTGATAGG.......................................... t0002164 20 75
...TTAATGCTAATCGTGATAGGGGTTTTT................................... t0005732 27 16
...TTAATGCTAATCGTGATA............................................ t0100108 18 1
...TTAATGCTAATCGTGATAG........................................... t0010965 19 1
....TAATGCTAATCGTGATAGGGGT....................................... t0025338 22 12
....TAATGCTAATCGTGATAGGGGTT...................................... t0033037 23 3
....TAATGCTAATCGTGATAGGGGTTT..................................... t0048587 24 2
.....AATGCTAATCGTGATAGGGGT....................................... t0089939 21 4
......ATGCTAATCGTGATAGGGGT....................................... t0047531 20 9
......ATGCTAATCGTGATAGGGGTT...................................... t0340029 21 1
.......TGCTAATCGTGATAGGGGT....................................... t0060602 19 7
........GCTAATCGTGATAGGGGT....................................... t0044896 18 7
........GCTAATCGTGATAGGGGTTT..................................... t0159308 20 1
>hsa-mir-15a
CCTTGGAGTAAAGTAGCAGCACATAATGGTTTGTGGATTTTGAAAAGGTGCAGGCCATATTGTGCTGCCTCAAAAATACAAGG hsa-mir-15a 83
(((((.......(..((((((((..((((((((((..((.....))..))))))))))..))))))))..).......))))) structure -30.74
*************TAGCAGCACATAATGGTTTGTG************************************************ hsa-miR-15a-5p 22
**************************************************CAGGCCATATTGTGCTGCCTCA*********** hsa-miR-15a-3p 22
.............TAGCAGCACATAATGGTTTGTG................................................ t0001698 22 67
.............TAGCAGCACATAATGGTTTGT................................................. t0003437 21 18
.............TAGCAGCACATAATGGTTTGTGGA.............................................. t0002039 24 17
.............TAGCAGCACATAATGGTTTG.................................................. t0004623 20 6
.............TAGCAGCACATAATGGTT.................................................... t0011480 18 4
.............TAGCAGCACATAATGGTTTGTGGAT............................................. t0046389 25 2
.................AGCACATAATGGTTTGTGGA.............................................. t0086512 20 3
..................GCACATAATGGTTTGTGGA.............................................. t0040274 19 1
....................ACATAATGGTTTGTGGAT............................................. t0419086 18 2
......................ATAATGGTTTGTGGATTTTGAAAAGGTG................................. t0987055 28 1
..................................................CAGGCCATATTGTGCTGCCTCA........... t0042512 22 1
>hsa-mir-15b
TTGAGGCCTTAAAGTACTGTAGCAGCACATCATGGTTTACATGCTACAGTCAAGATGCGAATCATTATTTGCTGCTCTAGAAATTTAAGGAAATTCAT hsa-mir-15b 98
.((((.(((((((...(((.(((((((.((.((((((..(((.((.......)))))..)))))).)).))))))).)))...)))))))...)))). structure -32.70
*******************TAGCAGCACATCATGGTTTACA********************************************************* hsa-miR-15b-5p 22
*********************************************************CGAATCATTATTTGCTGCTCTA******************* hsa-miR-15b-3p 22
TTGAGGCCTTAAAGTACTG............................................................................... t0040653 19 2
...................TAGCAGCACATCATGGTTTACA......................................................... t0000520 22 106
...................TAGCAGCACATCATGGTTTAC.......................................................... t0001493 21 27
...................TAGCAGCACATCATGGTT............................................................. t0004476 18 9
...................TAGCAGCACATCATGGTTTACAT........................................................ t0014233 23 8
...................TAGCAGCACATCATGGTTTA........................................................... t0004131 20 6
...................TAGCAGCACATCATGGTTT............................................................ t0004696 19 5
......................CAGCACATCATGGTTTACA......................................................... t0105661 19 1
.........................................................CGAATCATTATTTGCTGCTCT.................... t0001054 21 58
.........................................................CGAATCATTATTTGCTGCTCTA................... t0004863 22 10
.........................................................CGAATCATTATTTGCTGCTC..................... t0007612 20 2
.........................................................CGAATCATTATTTGCTGCTCTAG.................. t0087261 23 1
>hsa-mir-16-1
GTCAGCAGTGCCTTAGCAGCACGTAAATATTGGCGTTAAGATTCTAAAATTATCTCCAGTATTAACTGTGCTGCTGAAGTAAGGTTGAC hsa-mir-16-1 89
((((((..(((.((((((((((((.((((((((.(.(((..........))).).)))))))).)).)))))))))).)))..)))))) structure -37.70
*************TAGCAGCACGTAAATATTGGCG****************************************************** hsa-miR-16-5p 22
*******************************************************CCAGTATTAACTGTGCTGCTGA************ hsa-miR-16-1-3p 22
.............TAGCAGCACGTAAATATTGGC....................................................... t0000133 21 1320
.............TAGCAGCACGTAAATATTGGCGT..................................................... t0000165 23 774
.............TAGCAGCACGTAAATATTGGCG...................................................... t0000213 22 547
.............TAGCAGCACGTAAATATTGG........................................................ t0000389 20 321
.............TAGCAGCACGTAAATATTGGCGTT.................................................... t0002455 24 38
.............TAGCAGCACGTAAATATT.......................................................... t0002176 18 25
.............TAGCAGCACGTAAATATTG......................................................... t0003515 19 9
..............AGCAGCACGTAAATATTGGCG...................................................... t0029415 21 5
..............AGCAGCACGTAAATATTGGCGT..................................................... t0012470 22 5
.................AGCACGTAAATATTGGCGT..................................................... t0030033 19 4
.................AGCACGTAAATATTGGCG...................................................... t0020651 18 1
.......................................................CCAGTATTAACTGTGCTGCTGAA........... t0006459 23 32
.......................................................CCAGTATTAACTGTGCTGCTGA............ t0027048 22 1
.........................................................AGTATTAACTGTGCTGCTGAAG.......... t0659905 22 1
..........................................................GTATTAACTGTGCTGCTGAA........... t0219497 20 1
...........................................................TATTAACTGTGCTGCTGAA........... t0417932 19 2
...........................................................TATTAACTGTGCTGCTGA............ t0425176 18 2
>hsa-mir-16-2
GTTCCACTCTAGCAGCACGTAAATATTGGCGTAGTGAAATATATATTAAACACCAATATTACTGTGCTGCTTTAGTGTGAC hsa-mir-16-2 81
((..((((..(((((((((..((((((((.((..(((........))).)).))))))))..)))))))))..))))..)) structure -30.80
*********TAGCAGCACGTAAATATTGGCG************************************************** hsa-miR-16-5p 22
****************************************************CCAATATTACTGTGCTGCTTTA******* hsa-miR-16-2-3p 22
.........TAGCAGCACGTAAATATTGGC................................................... t0000133 21 1320
.........TAGCAGCACGTAAATATTGGCGT................................................. t0000165 23 774
.........TAGCAGCACGTAAATATTGGCG.................................................. t0000213 22 547
.........TAGCAGCACGTAAATATTGG.................................................... t0000389 20 321
.........TAGCAGCACGTAAATATT...................................................... t0002176 18 25
.........TAGCAGCACGTAAATATTG..................................................... t0003515 19 9
..........AGCAGCACGTAAATATTGGCG.................................................. t0029415 21 5
..........AGCAGCACGTAAATATTGGCGT................................................. t0012470 22 5
.............AGCACGTAAATATTGGCGT................................................. t0030033 19 4
.............AGCACGTAAATATTGGCG.................................................. t0020651 18 1
..................................................CACCAATATTACTGTGCTGCTT......... t0009442 22 8
..................................................CACCAATATTACTGTGCTGCT.......... t0025529 21 3
..................................................CACCAATATTACTGTGCTGCTTT........ t0041362 23 1
...................................................ACCAATATTACTGTGCTGCTT......... t0000204 21 1244
...................................................ACCAATATTACTGTGCTGCT.......... t0000654 20 429
...................................................ACCAATATTACTGTGCTGCTTT........ t0001287 22 185
...................................................ACCAATATTACTGTGCTGC........... t0004255 19 19
...................................................ACCAATATTACTGTGCTGCTTTA....... t0014719 23 7
...................................................ACCAATATTACTGTGCTG............ t0008733 18 1
....................................................CCAATATTACTGTGCTGCTT......... t0002655 20 86
....................................................CCAATATTACTGTGCTGCTTT........ t0012296 21 26
....................................................CCAATATTACTGTGCTGCT.......... t0006936 19 20
....................................................CCAATATTACTGTGCTGCTTTA....... t0263584 22 1
....................................................CCAATATTACTGTGCTGC........... t0048581 18 1
......................................................AATATTACTGTGCTGCTT......... t0018737 18 19
......................................................AATATTACTGTGCTGCTTT........ t0068483 19 3
......................................................AATATTACTGTGCTGCTTTA....... t0711791 20 1
.......................................................ATATTACTGTGCTGCTTT........ t0275931 18 1
>hsa-mir-17
GTCAGAATAATGTCAAAGTGCTTACAGTGCAGGTAGTGATATGTGCATCTACTGCAGTGAAGGCACTTGTAGCATTATGGTGAC hsa-mir-17 84
((((..(((((((..((((((((.((.(((((.(((((.......)).)))))))).)).))))))))...)))))))..)))) structure -34.30
*************CAAAGTGCTTACAGTGCAGGTAG************************************************ hsa-miR-17-5p 23
**************************************************ACTGCAGTGAAGGCACTTGTAG************ hsa-miR-17-3p 22
............TCAAAGTGCTTACAGTGCAGGTAG................................................ t0006606 24 10
............TCAAAGTGCTTACAGTGCAGGTAGT............................................... t0037766 25 2
.............CAAAGTGCTTACAGTGCAGGTAG................................................ t0000250 23 467
.............CAAAGTGCTTACAGTGCAGGTAGT............................................... t0000882 24 95
.............CAAAGTGCTTACAGTGCAGGT.................................................. t0002288 21 13
.............CAAAGTGCTTACAGTGCAGGTA................................................. t0001938 22 9
.............CAAAGTGCTTACAGTGCAGG................................................... t0011329 20 2
..............AAAGTGCTTACAGTGCAGGTAG................................................ t0014603 22 2
..................................................ACTGCAGTGAAGGCACTTGT.............. t0007403 20 10
..................................................ACTGCAGTGAAGGCACTTGTAG............ t0008006 22 8
..................................................ACTGCAGTGAAGGCACTTGTA............. t0005247 21 5
..................................................ACTGCAGTGAAGGCACTTGTAGC........... t0018435 23 1
...................................................CTGCAGTGAAGGCACTTGTAGCA.......... t0019625 23 2
.....................................................GCAGTGAAGGCACTTGTAG............ t0072542 19 1
.......................................................AGTGAAGGCACTTGTAGC........... t0056733 18 1
........................................................GTGAAGGCACTTGTAGCA.......... t0442520 18 2
>hsa-mir-181a-1
TGAGTTTTGAGGTTGCTTCAGTGAACATTCAACGCTGTCGGTGAGTTTGGAATTAAAATCAAAACCATCGACCGTTGATTGTACCCTATGGCTAACCATCATCTACTCCA hsa-mir-181a-1 110
.((((..((((((((((..((.(.(((.((((((..(((((((.((((.((.......)).))))))))))))))))).))).).))..))).)))).)))...)))).. structure -38.30
***********************AACATTCAACGCTGTCGGTGAGT**************************************************************** hsa-miR-181a-5p 23
***************************************************************ACCATCGACCGTTGATTGTACC************************* hsa-miR-181a-3p 22
......................GAACATTCAACGCTGTCGGTG................................................................... t0028715 21 17
......................GAACATTCAACGCTGTCGGTGA.................................................................. t0013793 22 7
......................GAACATTCAACGCTGTCGGTGAGT................................................................ t0051557 24 1
.......................AACATTCAACGCTGTCGGTGAGT................................................................ t0000085 23 7229
.......................AACATTCAACGCTGTCGGTGA.................................................................. t0000157 21 4908
.......................AACATTCAACGCTGTCGGTG................................................................... t0000405 20 2861
.......................AACATTCAACGCTGTCGGTGAG................................................................. t0000310 22 2494
.......................AACATTCAACGCTGTCGGT.................................................................... t0001406 19 691
.......................AACATTCAACGCTGTCGG..................................................................... t0003295 18 246
.......................AACATTCAACGCTGTCGGTGAGTT............................................................... t0001025 24 111
.......................AACATTCAACGCTGTCGGTGAGTTT.............................................................. t0001590 25 40
........................ACATTCAACGCTGTCGGTGAGT................................................................ t0015002 22 3
........................ACATTCAACGCTGTCGGTGAG................................................................. t0395246 21 1
........................ACATTCAACGCTGTCGGTG................................................................... t0147295 19 1
.........................CATTCAACGCTGTCGGTG................................................................... t0175985 18 1
..........................ATTCAACGCTGTCGGTGA.................................................................. t0049734 18 8
..........................ATTCAACGCTGTCGGTGAG................................................................. t0049407 19 2
..........................ATTCAACGCTGTCGGTGAGT................................................................ t0048665 20 1
...........................TTCAACGCTGTCGGTGAGT................................................................ t0006697 19 79
...........................TTCAACGCTGTCGGTGAG................................................................. t0033483 18 4
...........................TTCAACGCTGTCGGTGAGTT............................................................... t0036226 20 2
............................TCAACGCTGTCGGTGAGT................................................................ t0008124 18 44
............................TCAACGCTGTCGGTGAGTT............................................................... t0029942 19 2
.............................CAACGCTGTCGGTGAGTT............................................................... t0004686 18 64
.............................CAACGCTGTCGGTGAGTTT.............................................................. t0009617 19 16
..............................AACGCTGTCGGTGAGTTT.............................................................. t0099891 18 2
..............................................................AACCATCGACCGTTGATTGTACC......................... t0144629 23 3
..............................................................AACCATCGACCGTTGATTGTAC.......................... t0181308 22 2
...............................................................ACCATCGACCGTTGATTGTACC......................... t0001451 22 647
...............................................................ACCATCGACCGTTGATTGTAC.......................... t0003751 21 170
...............................................................ACCATCGACCGTTGATTGTA........................... t0006037 20 92
...............................................................ACCATCGACCGTTGATTGT............................ t0006783 19 51
.................................................................CATCGACCGTTGATTGTACC......................... t0355303 20 1
..................................................................ATCGACCGTTGATTGTACC......................... t0017001 19 33
..................................................................ATCGACCGTTGATTGTAC.......................... t0030419 18 15
...................................................................TCGACCGTTGATTGTACC......................... t0095539 18 2
>hsa-mir-181a-2
AGAAGGGCTATCAGGCCAGCCTTCAGAGGACTCCAAGGAACATTCAACGCTGTCGGTGAGTTTGGGATTTGAAAAAACCACTGACCGTTGACTGTACCTTGGGGTCCTTA hsa-mir-181a-2 110
.((((((((....)))...))))).(((((((((((((.(((.((((((..(((((((.((((...........))))))))))))))))).))).))))))))))))). structure -54.00
**************************************AACATTCAACGCTGTCGGTGAGT************************************************* hsa-miR-181a-5p 23
****************************************************************************ACCACTGACCGTTGACTGTACC************ hsa-miR-181a-2-3p 22
.....................................GAACATTCAACGCTGTCGGTG.................................................... t0028715 21 17
.....................................GAACATTCAACGCTGTCGGTGA................................................... t0013793 22 7
.....................................GAACATTCAACGCTGTCGGTGAGT................................................. t0051557 24 1
......................................AACATTCAACGCTGTCGGTGAGT................................................. t0000085 23 7229
......................................AACATTCAACGCTGTCGGTGA................................................... t0000157 21 4908
......................................AACATTCAACGCTGTCGGTG.................................................... t0000405 20 2861
......................................AACATTCAACGCTGTCGGTGAG.................................................. t0000310 22 2494
......................................AACATTCAACGCTGTCGGT..................................................... t0001406 19 691
......................................AACATTCAACGCTGTCGG...................................................... t0003295 18 246
......................................AACATTCAACGCTGTCGGTGAGTT................................................ t0001025 24 111
......................................AACATTCAACGCTGTCGGTGAGTTT............................................... t0001590 25 40
.......................................ACATTCAACGCTGTCGGTGAGT................................................. t0015002 22 3
.......................................ACATTCAACGCTGTCGGTGAG.................................................. t0395246 21 1
.......................................ACATTCAACGCTGTCGGTG.................................................... t0147295 19 1
........................................CATTCAACGCTGTCGGTG.................................................... t0175985 18 1
.........................................ATTCAACGCTGTCGGTGA................................................... t0049734 18 8
.........................................ATTCAACGCTGTCGGTGAG.................................................. t0049407 19 2
.........................................ATTCAACGCTGTCGGTGAGT................................................. t0048665 20 1
..........................................TTCAACGCTGTCGGTGAGT................................................. t0006697 19 79
..........................................TTCAACGCTGTCGGTGAG.................................................. t0033483 18 4
..........................................TTCAACGCTGTCGGTGAGTT................................................ t0036226 20 2
...........................................TCAACGCTGTCGGTGAGT................................................. t0008124 18 44
...........................................TCAACGCTGTCGGTGAGTT................................................ t0029942 19 2
............................................CAACGCTGTCGGTGAGTT................................................ t0004686 18 64
............................................CAACGCTGTCGGTGAGTTT............................................... t0009617 19 16
.............................................AACGCTGTCGGTGAGTTT............................................... t0099891 18 2
...........................................................................AACCACTGACCGTTGACTGT............... t0013744 20 44
...........................................................................AACCACTGACCGTTGACTGTAC............. t0020900 22 25
...........................................................................AACCACTGACCGTTGACTGTACC............ t0047670 23 9
...........................................................................AACCACTGACCGTTGACTGTA.............. t0050517 21 7
...........................................................................AACCACTGACCGTTGACTG................ t0093566 19 4
............................................................................ACCACTGACCGTTGACTGTACC............ t0000534 22 3907
............................................................................ACCACTGACCGTTGACTGTAC............. t0001251 21 1188
............................................................................ACCACTGACCGTTGACTGT............... t0003511 19 292
............................................................................ACCACTGACCGTTGACTGTA.............. t0003878 20 221
............................................................................ACCACTGACCGTTGACTGTACCT........... t0013264 23 47
............................................................................ACCACTGACCGTTGACTG................ t0040266 18 11
...............................................................................ACTGACCGTTGACTGTACC............ t0038024 19 10
...............................................................................ACTGACCGTTGACTGTAC............. t0110816 18 2
>hsa-mir-181b-1
CCTGTGCAGAGATTATTTTTTAAAAGGTCACAATCAACATTCATTGCTGTCGGTGGGTTGAACTGTGTGGACAAGCTCACTGAACAATGAATGCAACTGTGGCCCCGCTT hsa-mir-181b-1 110
.....((.((((.....))))....(((((((.....(((((((((...((((((((((...((....))...)))))))))).)))))))))....)))))))..)).. structure -34.90
***********************************AACATTCATTGCTGTCGGTGGGT**************************************************** hsa-miR-181b-5p 23
***************************************************************************CTCACTGAACAATGAATGCAA************** hsa-miR-181b-3p 21
.................................TCAACATTCATTGCTGTCGGTG....................................................... t0327386 22 2
..................................CAACATTCATTGCTGTCGGTG....................................................... t0009471 21 20
..................................CAACATTCATTGCTGTCGGTGGG..................................................... t0015249 23 13
..................................CAACATTCATTGCTGTCGGTGG...................................................... t0011401 22 8
..................................CAACATTCATTGCTGTCGGT........................................................ t0025629 20 5
..................................CAACATTCATTGCTGTCGGTGGGT.................................................... t0010929 24 4
..................................CAACATTCATTGCTGTCGG......................................................... t0250268 19 1
...................................AACATTCATTGCTGTCGGTGG...................................................... t0000748 21 727
...................................AACATTCATTGCTGTCGGTG....................................................... t0000995 20 616
...................................AACATTCATTGCTGTCGGTGGG..................................................... t0000909 22 513
...................................AACATTCATTGCTGTCGGTGGGT.................................................... t0000533 23 405
...................................AACATTCATTGCTGTCGGT........................................................ t0001446 19 398
...................................AACATTCATTGCTGTCGGTGGGTT................................................... t0001277 24 74
...................................AACATTCATTGCTGTCGG......................................................... t0009802 18 10
...................................AACATTCATTGCTGTCGGTGGGTTGAACT.............................................. t0533059 29 1
....................................ACATTCATTGCTGTCGGTGG...................................................... t0008759 20 30
....................................ACATTCATTGCTGTCGGTGGG..................................................... t0011228 21 19
....................................ACATTCATTGCTGTCGGTG....................................................... t0023271 19 13
....................................ACATTCATTGCTGTCGGTGGGT.................................................... t0011978 22 7
....................................ACATTCATTGCTGTCGGT........................................................ t0037177 18 1
....................................ACATTCATTGCTGTCGGTGGGTT................................................... t0036533 23 1
.....................................CATTCATTGCTGTCGGTGGG..................................................... t1625921 20 1
.......................................TTCATTGCTGTCGGTGGGT.................................................... t0008616 19 38
.......................................TTCATTGCTGTCGGTGGGTT................................................... t0011601 20 17
.......................................TTCATTGCTGTCGGTGGG..................................................... t0027117 18 7
........................................TCATTGCTGTCGGTGGGTT................................................... t0038045 19 6
........................................TCATTGCTGTCGGTGGGT.................................................... t0063301 18 2
.........................................CATTGCTGTCGGTGGGTT................................................... t0010030 18 50
...........................................................................CTCACTGAACAATGAATGCA............... t0018674 20 13
...........................................................................CTCACTGAACAATGAATGCAA.............. t0065284 21 1
...........................................................................CTCACTGAACAATGAATGCAAC............. t0059392 22 1
............................................................................TCACTGAACAATGAATGCAACT............ t0201223 22 2
>hsa-mir-181b-2
CTGATGGCTGCACTCAACATTCATTGCTGTCGGTGGGTTTGAGTCTGAATCAACTCACTGATCAATGAATGCAAACTGCGGACCAAACA hsa-mir-181b-2 89
....((((((((.....(((((((((..(((((((((((.((.......)))))))))))))))))))))).....))))).))).... structure -35.00
***************AACATTCATTGCTGTCGGTGGGT*************************************************** hsa-miR-181b-5p 23
*****************************************************CTCACTGATCAATGAATGCA**************** hsa-miR-181b-2-3p 20
.............TCAACATTCATTGCTGTCGGTG...................................................... t0327386 22 2
..............CAACATTCATTGCTGTCGGTG...................................................... t0009471 21 20
..............CAACATTCATTGCTGTCGGTGGG.................................................... t0015249 23 13
[truncated: 11,854 more rows]
