# Supplementary material for: Analysis of conserved miRNAs in cynomolgus macaque genome using small RNA sequencing and homology searching
Source: PeerJ. 2020 Jul 10;8:e9347. doi: 10.7717/peerj.9347 (PMC7357559; doi:10.7717/peerj.9347)
Supplement: Supplemental Information 6 [file peerj-08-9347-s006.zip › CE03.csv]

>hsa-let-7a-1
TGGGATGAGGTAGTAGGTTGTATAGTTTTAGGGTCACACCCACCACTGGGAGATAACTATACAATCTACTGTCTTTCCTA hsa-let-7a-1 80
(((((.(((..((((((((((((((((...(((.....))).((....))....))))))))))))))))..)))))))) structure -35.60
*****TGAGGTAGTAGGTTGTATAGTT***************************************************** hsa-let-7a-5p 22
********************************************************CTATACAATCTACTGTCTTTC*** hsa-let-7a-3p 21
....ATGAGGTAGTAGGTTGTATAGTT..................................................... t0025681 23 6
....ATGAGGTAGTAGGTTGTATAGT...................................................... t0034741 22 2
....ATGAGGTAGTAGGTTGTATAGTTT.................................................... t0209440 24 1
....ATGAGGTAGTAGGTTGTATA........................................................ t0894012 20 1
.....TGAGGTAGTAGGTTGTATAGTT..................................................... t0000005 22 215136
.....TGAGGTAGTAGGTTGTATAGT...................................................... t0000011 21 89175
.....TGAGGTAGTAGGTTGTATAGTTT.................................................... t0000127 23 14953
.....TGAGGTAGTAGGTTGTATAG....................................................... t0000054 20 13142
.....TGAGGTAGTAGGTTGTAT......................................................... t0000118 18 7855
.....TGAGGTAGTAGGTTGTATA........................................................ t0000340 19 1055
.....TGAGGTAGTAGGTTGTATAGTTTT................................................... t0001742 24 642
.....TGAGGTAGTAGGTTGTATAGTTTTA.................................................. t0126767 25 2
.....TGAGGTAGTAGGTTGTATAGTTTTAGGGT.............................................. t0873730 29 1
......GAGGTAGTAGGTTGTATAGTT..................................................... t0006976 21 68
......GAGGTAGTAGGTTGTATAGT...................................................... t0011025 20 21
......GAGGTAGTAGGTTGTATAG....................................................... t0042672 19 5
......GAGGTAGTAGGTTGTATAGTTT.................................................... t0040981 22 3
.......AGGTAGTAGGTTGTATAGTT..................................................... t0012195 20 11
.......AGGTAGTAGGTTGTATAGT...................................................... t0020690 19 2
.......AGGTAGTAGGTTGTATAG....................................................... t0049596 18 1
........GGTAGTAGGTTGTATAGTT..................................................... t0002180 19 14
........GGTAGTAGGTTGTATAGT...................................................... t0004149 18 3
.........GTAGTAGGTTGTATAGTT..................................................... t0004990 18 8
..........TAGTAGGTTGTATAGTTTT................................................... t0105371 19 1
..........TAGTAGGTTGTATAGTTT.................................................... t0011903 18 1
...........................TTAGGGTCACACCCACCACTGGGA............................. t0022411 24 23
...........................TTAGGGTCACACCCACCACTGGGAGATA......................... t0442627 28 2
...........................TTAGGGTCACACCCACCACTGGGAGA........................... t0752309 26 1
...........................TTAGGGTCACACCCACCACTGGGAG............................ t1081150 25 1
...................................................GATAACTATACAATCTACTGT........ t0890837 21 1
........................................................CTATACAATCTACTGTCTTTCC.. t0005691 22 91
........................................................CTATACAATCTACTGTCTTT.... t0007948 20 60
........................................................CTATACAATCTACTGTCTTTC... t0011124 21 27
........................................................CTATACAATCTACTGTCTTTCCT. t0065485 23 6
........................................................CTATACAATCTACTGTCTT..... t0168420 19 2
.........................................................TATACAATCTACTGTCTTTCCT. t0023108 22 22
.........................................................TATACAATCTACTGTCTTTCC.. t0093947 21 4
..........................................................ATACAATCTACTGTCTTTCCT. t0059228 21 2
..........................................................ATACAATCTACTGTCTTTCCTA t1652943 22 1
>hsa-let-7a-2
AGGTTGAGGTAGTAGGTTGTATAGTTTAGAATTACATCAAGGGAGATAACTGTACAGCCTCCTAGCTTTCCT hsa-let-7a-2 72
(((..(((.(((.(((((((((((((.....(..(.....)..)...))))))))))))).))).))).))) structure -25.20
****TGAGGTAGTAGGTTGTATAGTT********************************************** hsa-let-7a-5p 22
*************************************************CTGTACAGCCTCCTAGCTTTCC* hsa-let-7a-2-3p 22
...TTGAGGTAGTAGGTTGTATAGTT.............................................. t0055487 23 3
...TTGAGGTAGTAGGTTGTATAGT............................................... t0064891 22 1
....TGAGGTAGTAGGTTGTATAGTT.............................................. t0000005 22 215136
....TGAGGTAGTAGGTTGTATAGT............................................... t0000011 21 89175
....TGAGGTAGTAGGTTGTATAGTTT............................................. t0000127 23 14953
....TGAGGTAGTAGGTTGTATAG................................................ t0000054 20 13142
....TGAGGTAGTAGGTTGTAT.................................................. t0000118 18 7855
....TGAGGTAGTAGGTTGTATA................................................. t0000340 19 1055
....TGAGGTAGTAGGTTGTATAGTTTA............................................ t0005000 24 174
....TGAGGTAGTAGGTTGTATAGTTTAG........................................... t0069002 25 6
.....GAGGTAGTAGGTTGTATAGTT.............................................. t0006976 21 68
.....GAGGTAGTAGGTTGTATAGT............................................... t0011025 20 21
.....GAGGTAGTAGGTTGTATAG................................................ t0042672 19 5
.....GAGGTAGTAGGTTGTATAGTTT............................................. t0040981 22 3
......AGGTAGTAGGTTGTATAGTT.............................................. t0012195 20 11
......AGGTAGTAGGTTGTATAGT............................................... t0020690 19 2
......AGGTAGTAGGTTGTATAG................................................ t0049596 18 1
.......GGTAGTAGGTTGTATAGTT.............................................. t0002180 19 14
.......GGTAGTAGGTTGTATAGT............................................... t0004149 18 3
........GTAGTAGGTTGTATAGTT.............................................. t0004990 18 8
.........TAGTAGGTTGTATAGTTT............................................. t0011903 18 1
.................................................CTGTACAGCCTCCTAGCTTTCC. t1451760 22 1
>hsa-let-7a-3
GGGTGAGGTAGTAGGTTGTATAGTTTGGGGCTCTGCCCTGCTATGGGATAACTATACAATCTACTGTCTTTCCT hsa-let-7a-3 74
(((.(((..((((((((((((((((((((((...)))))).........))))))))))))))))..))).))) structure -34.40
***TGAGGTAGTAGGTTGTATAGTT************************************************* hsa-let-7a-5p 22
***************************************************CTATACAATCTACTGTCTTTC** hsa-let-7a-3p 21
GGGTGAGGTAGTAGGTTGTATAGTT................................................. t0053009 25 2
GGGTGAGGTAGTAGGTTGTATAGT.................................................. t0053555 24 1
GGGTGAGGTAGTAGGTTGTATAGTTT................................................ t0993589 26 1
..GTGAGGTAGTAGGTTGTATAGTT................................................. t0006161 23 112
..GTGAGGTAGTAGGTTGTATAGT.................................................. t0004750 22 107
..GTGAGGTAGTAGGTTGTATAG................................................... t0013502 21 19
..GTGAGGTAGTAGGTTGTATAGTTT................................................ t0051686 24 7
..GTGAGGTAGTAGGTTGTAT..................................................... t0027258 19 1
..GTGAGGTAGTAGGTTGTA...................................................... t0111015 18 1
...TGAGGTAGTAGGTTGTATAGTT................................................. t0000005 22 215136
...TGAGGTAGTAGGTTGTATAGT.................................................. t0000011 21 89175
...TGAGGTAGTAGGTTGTATAGTTT................................................ t0000127 23 14953
...TGAGGTAGTAGGTTGTATAG................................................... t0000054 20 13142
...TGAGGTAGTAGGTTGTAT..................................................... t0000118 18 7855
...TGAGGTAGTAGGTTGTATA.................................................... t0000340 19 1055
...TGAGGTAGTAGGTTGTATAGTTTG............................................... t0008712 24 15
....GAGGTAGTAGGTTGTATAGTT................................................. t0006976 21 68
....GAGGTAGTAGGTTGTATAGT.................................................. t0011025 20 21
....GAGGTAGTAGGTTGTATAG................................................... t0042672 19 5
....GAGGTAGTAGGTTGTATAGTTT................................................ t0040981 22 3
.....AGGTAGTAGGTTGTATAGTT................................................. t0012195 20 11
.....AGGTAGTAGGTTGTATAGT.................................................. t0020690 19 2
.....AGGTAGTAGGTTGTATAG................................................... t0049596 18 1
......GGTAGTAGGTTGTATAGTT................................................. t0002180 19 14
......GGTAGTAGGTTGTATAGT.................................................. t0004149 18 3
.......GTAGTAGGTTGTATAGTT................................................. t0004990 18 8
........TAGTAGGTTGTATAGTTT................................................ t0011903 18 1
.........................TGGGGCTCTGCCCTGCTATGGGATAA....................... t0116495 26 4
.........................TGGGGCTCTGCCCTGCTATGGGATA........................ t0094594 25 4
.........................TGGGGCTCTGCCCTGCTATGGGA.......................... t0483204 23 1
..............................................GATAACTATACAATCTACTGT....... t0890837 21 1
...................................................CTATACAATCTACTGTCTTTCC. t0005691 22 91
...................................................CTATACAATCTACTGTCTTT... t0007948 20 60
...................................................CTATACAATCTACTGTCTTTC.. t0011124 21 27
...................................................CTATACAATCTACTGTCTTTCCT t0065485 23 6
...................................................CTATACAATCTACTGTCTT.... t0168420 19 2
....................................................TATACAATCTACTGTCTTTCCT t0023108 22 22
....................................................TATACAATCTACTGTCTTTCC. t0093947 21 4
.....................................................ATACAATCTACTGTCTTTCCT t0059228 21 2
>hsa-let-7b
CGGGGTGAGGTAGTAGGTTGTGTGGTTTCAGGGCAGTGATGTTGCCCCTCGGAAGATAACTATACAACCTACTGCCTTCCCTG hsa-let-7b 83
(((((.(((((((((((((((((((((...((((((.....)))))).((....)).)))))))))))))))))))))))))) structure -50.60
*****TGAGGTAGTAGGTTGTGTGGTT******************************************************** hsa-let-7b-5p 22
***********************************************************CTATACAACCTACTGCCTTCCC** hsa-let-7b-3p 22
.GGGGTGAGGTAGTAGGTTGTGTGGTT........................................................ t0108138 26 1
..GGGTGAGGTAGTAGGTTGTGTGGTT........................................................ t0799221 25 1
.....TGAGGTAGTAGGTTGTGTGGTT........................................................ t0000025 22 28033
.....TGAGGTAGTAGGTTGTGTGGTTT....................................................... t0000047 23 14747
.....TGAGGTAGTAGGTTGTGTGGT......................................................... t0000037 21 11436
.....TGAGGTAGTAGGTTGTGTGG.......................................................... t0000082 20 3095
.....TGAGGTAGTAGGTTGTGTG........................................................... t0000149 19 860
.....TGAGGTAGTAGGTTGTGT............................................................ t0000287 18 810
.....TGAGGTAGTAGGTTGTGTGGTTTC...................................................... t0002416 24 397
.....TGAGGTAGTAGGTTGTGTGGTTTCA..................................................... t0040008 25 8
......GAGGTAGTAGGTTGTGTGGTT........................................................ t0028203 21 9
......GAGGTAGTAGGTTGTGTGGT......................................................... t0044840 20 3
......GAGGTAGTAGGTTGTGTGGTTT....................................................... t0048098 22 3
.......AGGTAGTAGGTTGTGTGGTT........................................................ t0026743 20 3
........GGTAGTAGGTTGTGTGGTT........................................................ t0006640 19 2
........GGTAGTAGGTTGTGTGGT......................................................... t0008807 18 1
........GGTAGTAGGTTGTGTGGTTT....................................................... t0007667 20 1
........GGTAGTAGGTTGTGTGGTTTC...................................................... t0351280 21 1
.........GTAGTAGGTTGTGTGGTT........................................................ t0010034 18 1
.........GTAGTAGGTTGTGTGGTTT....................................................... t0010467 19 1
..........TAGTAGGTTGTGTGGTTT....................................................... t0003038 18 6
...........................................................CTATACAACCTACTGCCTTCC... t0016711 21 34
...........................................................CTATACAACCTACTGCCTTCCC.. t0032178 22 12
...........................................................CTATACAACCTACTGCCTTC.... t0052959 20 8
>hsa-let-7c
GCATCCGGGTTGAGGTAGTAGGTTGTATGGTTTAGAGTTACACCCTGGGAGTTAACTGTACAACCTTCTAGCTTTCCTTGGAGC hsa-let-7c 84
((.((((((..(((.(((.(((((((((((((..((.(..(.....)..).))))))))))))))).))).)))..)))))))) structure -33.50
**********TGAGGTAGTAGGTTGTATGGTT**************************************************** hsa-let-7c-5p 22
*******************************************************CTGTACAACCTTCTAGCTTTCC******* hsa-let-7c-3p 22
........GTTGAGGTAGTAGGTTGTATGGTT.................................................... t1443955 24 1
.........TTGAGGTAGTAGGTTGTATGGT..................................................... t0029475 22 11
.........TTGAGGTAGTAGGTTGTATGGTT.................................................... t0049549 23 5
.........TTGAGGTAGTAGGTTGTATGGTTT................................................... t0105107 24 2
.........TTGAGGTAGTAGGTTGTATGG...................................................... t0048987 21 1
..........TGAGGTAGTAGGTTGTAT........................................................ t0000118 18 7855
..........TGAGGTAGTAGGTTGTATGGTT.................................................... t0000469 22 1544
..........TGAGGTAGTAGGTTGTATGGT..................................................... t0000952 21 457
..........TGAGGTAGTAGGTTGTATGGTTT................................................... t0002761 23 175
..........TGAGGTAGTAGGTTGTATGG...................................................... t0002721 20 74
..........TGAGGTAGTAGGTTGTATG....................................................... t0002701 19 19
........................................................TGTACAACCTTCTAGCTTTCCT...... t0372525 22 2
>hsa-let-7d
CCTAGGAAGAGGTAGTAGGTTGCATAGTTTTAGGGCAGGGATTTTGCCCACAAGGAGGTAACTATACGACCTGCTGCCTTTCTTAGG hsa-let-7d 87
(((((((.((((((((((((((.((((((...((((((.....)))))).(.....)..)))))).))))))))))))))))))))) structure -42.60
*******AGAGGTAGTAGGTTGCATAGTT********************************************************** hsa-let-7d-5p 22
*************************************************************CTATACGACCTGCTGCCTTTCT**** hsa-let-7d-3p 22
......AAGAGGTAGTAGGTTGCATAGT........................................................... t0018502 22 27
......AAGAGGTAGTAGGTTGCATAGTT.......................................................... t0035399 23 13
......AAGAGGTAGTAGGTTGCATAG............................................................ t0063562 21 6
......AAGAGGTAGTAGGTTGCAT.............................................................. t0081208 19 3
......AAGAGGTAGTAGGTTGCATAGTTT......................................................... t0143300 24 2
.......AGAGGTAGTAGGTTGCATAGTT.......................................................... t0000090 22 31676
.......AGAGGTAGTAGGTTGCATAGT........................................................... t0000124 21 13353
.......AGAGGTAGTAGGTTGCATAGTTT......................................................... t0000421 23 4800
.......AGAGGTAGTAGGTTGCATAG............................................................ t0000480 20 2122
.......AGAGGTAGTAGGTTGCAT.............................................................. t0000834 18 1106
.......AGAGGTAGTAGGTTGCATAGTTTT........................................................ t0003160 24 337
.......AGAGGTAGTAGGTTGCATA............................................................. t0001461 19 182
.......AGAGGTAGTAGGTTGCATAGTTTTA....................................................... t0071017 25 5
........GAGGTAGTAGGTTGCATAGTT.......................................................... t0015149 21 31
........GAGGTAGTAGGTTGCATAGT........................................................... t0028713 20 9
.........AGGTAGTAGGTTGCATAGTT.......................................................... t0056197 20 6
.........AGGTAGTAGGTTGCATAGT........................................................... t0108429 19 2
..........GGTAGTAGGTTGCATAGTT.......................................................... t0024535 19 5
..........GGTAGTAGGTTGCATAGT........................................................... t0051849 18 4
...........................................................AACTATACGACCTGCTGCCTTTCT.... t0177831 24 1
...........................................................AACTATACGACCTGCTGCCTTTC..... t1320573 23 1
.............................................................CTATACGACCTGCTGCCTTTCT.... t0000671 22 2692
.............................................................CTATACGACCTGCTGCCTTTC..... t0000875 21 955
.............................................................CTATACGACCTGCTGCCTTT...... t0002759 20 296
.............................................................CTATACGACCTGCTGCCTTTCTT... t0012827 23 49
.............................................................CTATACGACCTGCTGCCTT....... t0021878 19 11
.............................................................CTATACGACCTGCTGCCTTTCTTA.. t0049965 24 8
.............................................................CTATACGACCTGCTGCCT........ t0037439 18 3
..............................................................TATACGACCTGCTGCCTTTCT.... t0002836 21 321
..............................................................TATACGACCTGCTGCCTTTC..... t0005254 20 91
..............................................................TATACGACCTGCTGCCTTT...... t0016498 19 24
..............................................................TATACGACCTGCTGCCTTTCTT... t0047398 22 9
..............................................................TATACGACCTGCTGCCTT....... t0178317 18 2
..............................................................TATACGACCTGCTGCCTTTCTTA.. t1515755 23 1
...............................................................ATACGACCTGCTGCCTTTCT.... t0146543 20 1
...............................................................ATACGACCTGCTGCCTTTC..... t1275968 19 1
>hsa-let-7e
CCCGGGCTGAGGTAGGAGGTTGTATAGTTGAGGAGGACACCCAAGGAGATCACTATACGGCCTCCTAGCTTTCCCCAGG hsa-let-7e 79
((.(((..(((.((((((((((((((((.((...((....)).......)))))))))))))))))).)))..))).)) structure -37.80
*******TGAGGTAGGAGGTTGTATAGTT************************************************** hsa-let-7e-5p 22
****************************************************CTATACGGCCTCCTAGCTTTCC***** hsa-let-7e-3p 22
.......TGAGGTAGGAGGTTGTATAGTT.................................................. t0001335 22 393
.......TGAGGTAGGAGGTTGTATAGT................................................... t0001932 21 253
.......TGAGGTAGGAGGTTGTATAG.................................................... t0005125 20 54
.......TGAGGTAGGAGGTTGTATAGTTG................................................. t0006661 23 42
.......TGAGGTAGGAGGTTGTAT...................................................... t0012307 18 11
.......TGAGGTAGGAGGTTGTATA..................................................... t0016401 19 10
....................................................CTATACGGCCTCCTAGCTTTCC..... t0224356 22 1
>hsa-let-7f-1
TCAGAGTGAGGTAGTAGATTGTATAGTTGTGGGGTAGTGATTTTACCCTGTTCAGGAGATAACTATACAATCTATTGCCTTCCCTGA hsa-let-7f-1 87
((((.(..(((((((((((((((((((((((((((((.....))))))).........))))))))))))))))))))))..))))) structure -43.30
******TGAGGTAGTAGATTGTATAGTT*********************************************************** hsa-let-7f-5p 22
**************************************************************CTATACAATCTATTGCCTTCCC*** hsa-let-7f-1-3p 22
.....GTGAGGTAGTAGATTGTATAGT............................................................ t0045158 22 6
......TGAGGTAGTAGATTGTATAGTT........................................................... t0000004 22 246055
......TGAGGTAGTAGATTGTATAGT............................................................ t0000009 21 93552
......TGAGGTAGTAGATTGTATAG............................................................. t0000059 20 13422
......TGAGGTAGTAGATTGTAT............................................................... t0000093 18 11327
......TGAGGTAGTAGATTGTATAGTTG.......................................................... t0000423 23 1318
......TGAGGTAGTAGATTGTATA.............................................................. t0000285 19 1152
......TGAGGTAGTAGATTGTATAGTTGT......................................................... t0003771 24 92
......TGAGGTAGTAGATTGTATAGTTGTG........................................................ t0022400 25 2
.......GAGGTAGTAGATTGTATAGTT........................................................... t0005857 21 69
.......GAGGTAGTAGATTGTATAGT............................................................ t0008103 20 32
.......GAGGTAGTAGATTGTATAG............................................................. t0028627 19 5
........AGGTAGTAGATTGTATAGTTGT......................................................... t0010174 22 31
........AGGTAGTAGATTGTATAGTTG.......................................................... t0022699 21 9
........AGGTAGTAGATTGTATAGTT........................................................... t0015307 20 2
........AGGTAGTAGATTGTATAGT............................................................ t0022007 19 2
.........GGTAGTAGATTGTATAGTT........................................................... t0002677 19 8
.........GGTAGTAGATTGTATAGT............................................................ t0005851 18 3
..........GTAGTAGATTGTATAGTT........................................................... t0004138 18 6
...........TAGTAGATTGTATAGTTGTGG....................................................... t0166704 21 3
...........TAGTAGATTGTATAGTTGTGGGGTAGT................................................. t1453903 27 1
...........TAGTAGATTGTATAGTTGTGGG...................................................... t0696258 22 1
.............................................................ACTATACAATCTATTGCCTTCC.... t1688052 22 1
..............................................................CTATACAATCTATTGCCTTCC.... t0031997 21 13
..............................................................CTATACAATCTATTGCCTTCCC... t0085712 22 4
..............................................................CTATACAATCTATTGCCTTC..... t0108375 20 1
>hsa-let-7f-2
TGTGGGATGAGGTAGTAGATTGTATAGTTTTAGGGTCATACCCCATCTTGGAGATAACTATACAGTCTACTGTCTTTCCCACG hsa-let-7f-2 83
.((((((.(((..((((((((((((((((...(((.....))).(((.....)))))))))))))))))))..))))))))). structure -40.70
*******TGAGGTAGTAGATTGTATAGTT****************************************************** hsa-let-7f-5p 22
*********************************************************CTATACAGTCTACTGTCTTTCC**** hsa-let-7f-2-3p 22
...GGGATGAGGTAGTAGATTGTATAGTT...................................................... t0197702 26 1
......ATGAGGTAGTAGATTGTATAGTT...................................................... t0001105 23 717
......ATGAGGTAGTAGATTGTATAGT....................................................... t0000884 22 555
......ATGAGGTAGTAGATTGTATAG........................................................ t0003242 21 107
......ATGAGGTAGTAGATTGTATAGTTT..................................................... t0006217 24 105
......ATGAGGTAGTAGATTGTAT.......................................................... t0005282 19 65
......ATGAGGTAGTAGATTGTATA......................................................... t0009855 20 14
......ATGAGGTAGTAGATTGTATAGTTTT.................................................... t0115456 25 4
......ATGAGGTAGTAGATTGTA........................................................... t0085973 18 3
.......TGAGGTAGTAGATTGTATAGTT...................................................... t0000004 22 246055
.......TGAGGTAGTAGATTGTATAGT....................................................... t0000009 21 93552
.......TGAGGTAGTAGATTGTATAGTTT..................................................... t0000046 23 26086
.......TGAGGTAGTAGATTGTATAG........................................................ t0000059 20 13422
.......TGAGGTAGTAGATTGTAT.......................................................... t0000093 18 11327
.......TGAGGTAGTAGATTGTATA......................................................... t0000285 19 1152
.......TGAGGTAGTAGATTGTATAGTTTT.................................................... t0002703 24 218
.......TGAGGTAGTAGATTGTATAGTTTTAGG................................................. t0376698 27 2
.......TGAGGTAGTAGATTGTATAGTTTTAGGG................................................ t1468509 28 1
........GAGGTAGTAGATTGTATAGTT...................................................... t0005857 21 69
........GAGGTAGTAGATTGTATAGT....................................................... t0008103 20 32
........GAGGTAGTAGATTGTATAG........................................................ t0028627 19 5
........GAGGTAGTAGATTGTATAGTTT..................................................... t0024533 22 3
.........AGGTAGTAGATTGTATAGTT...................................................... t0015307 20 2
.........AGGTAGTAGATTGTATAGT....................................................... t0022007 19 2
..........GGTAGTAGATTGTATAGTT...................................................... t0002677 19 8
..........GGTAGTAGATTGTATAGT....................................................... t0005851 18 3
..........GGTAGTAGATTGTATAGTTT..................................................... t0012904 20 1
...........GTAGTAGATTGTATAGTT...................................................... t0004138 18 6
...........GTAGTAGATTGTATAGTTT..................................................... t0018029 19 1
............TAGTAGATTGTATAGTTTTAGGGT............................................... t1501499 24 1
............TAGTAGATTGTATAGTTT..................................................... t0009911 18 1
.............................TTAGGGTCATACCCCATCTTGGA............................... t0236997 23 2
.........................................................CTATACAGTCTACTGTCTTT...... t0039867 20 11
.........................................................CTATACAGTCTACTGTCTTTCC.... t0026622 22 6
.........................................................CTATACAGTCTACTGTCTTTC..... t0172934 21 3
..........................................................TATACAGTCTACTGTCTTTCC.... t0620144 21 1
>hsa-let-7g
AGGCTGAGGTAGTAGTTTGTACAGTTTGAGGGTCTATGATACCACCCGGTACAGGAGATAACTGTACAGGCCACTGCCTTGCCA hsa-let-7g 84
.(((.((((((((.((((((((((((.....((((.((.((((....))))))..)))))))))))))))).))))))))))). structure -40.50
****TGAGGTAGTAGTTTGTACAGTT********************************************************** hsa-let-7g-5p 22
*************************************************************CTGTACAGGCCACTGCCTTGC** hsa-let-7g-3p 21
AGGCTGAGGTAGTAGTTTGTACA............................................................. t0214402 23 2
...CTGAGGTAGTAGTTTGTACAGTT.......................................................... t0002603 23 323
...CTGAGGTAGTAGTTTGTACAGT........................................................... t0002464 22 217
...CTGAGGTAGTAGTTTGTACAG............................................................ t0008459 21 37
...CTGAGGTAGTAGTTTGTACAGTTT......................................................... t0016484 24 13
...CTGAGGTAGTAGTTTGTACA............................................................. t0020669 20 10
...CTGAGGTAGTAGTTTGTAC.............................................................. t0013061 19 4
....TGAGGTAGTAGTTTGTACAGTT.......................................................... t0000021 22 98618
....TGAGGTAGTAGTTTGTACAGT........................................................... t0000017 21 61819
....TGAGGTAGTAGTTTGTACAG............................................................ t0000097 20 8748
....TGAGGTAGTAGTTTGTACAGTTT......................................................... t0000243 23 5602
....TGAGGTAGTAGTTTGTAC.............................................................. t0000179 18 3115
....TGAGGTAGTAGTTTGTACA............................................................. t0000228 19 1818
....TGAGGTAGTAGTTTGTACAGTTTGAGG..................................................... t0052599 27 7
....TGAGGTAGTAGTTTGTACAGTTTG........................................................ t0024921 24 5
....TGAGGTAGTAGTTTGTACAGTTTGA....................................................... t0157973 25 2
....TGAGGTAGTAGTTTGTACAGTTTGAGGG.................................................... t0351508 28 2
.....GAGGTAGTAGTTTGTACAGTT.......................................................... t0016031 21 32
.....GAGGTAGTAGTTTGTACAGT........................................................... t0014108 20 20
.....GAGGTAGTAGTTTGTACAGTTT......................................................... t0103848 22 4
.....GAGGTAGTAGTTTGTACAG............................................................ t0035734 19 2
......AGGTAGTAGTTTGTACAGTT.......................................................... t0096532 20 2
......AGGTAGTAGTTTGTACAGT........................................................... t0080156 19 1
.......GGTAGTAGTTTGTACAGT........................................................... t0047488 18 1
...........................................................AACTGTACAGGCCACTGCCTTG... t0767315 22 1
............................................................ACTGTACAGGCCACTGCCTTGC.. t0839824 22 1
.............................................................CTGTACAGGCCACTGCCTTGC.. t0073031 21 5
.............................................................CTGTACAGGCCACTGCCTTGCC. t0413147 22 2
>hsa-let-7i
CTGGCTGAGGTAGTAGTTTGTGCTGTTGGTCGGGTTGTGACATTGCCCGCTGTGGAGATAACTGCGCAAGCTACTGCCTTGCTA hsa-let-7i 84
.((((.(((((((((((((((((.(((((.(((((.........)))))))........))).))))))))))))))))))))) structure -39.60
*****TGAGGTAGTAGTTTGTGCTGTT********************************************************* hsa-let-7i-5p 22
*************************************************************CTGCGCAAGCTACTGCCTTGCT* hsa-let-7i-3p 22
....CTGAGGTAGTAGTTTGTGCTGTT......................................................... t0004457 23 59
....CTGAGGTAGTAGTTTGTGCTGT.......................................................... t0021698 22 9
....CTGAGGTAGTAGTTTGTGCT............................................................ t0081042 20 2
....CTGAGGTAGTAGTTTGTGCTG........................................................... t0041108 21 2
.....TGAGGTAGTAGTTTGTGCTGTT......................................................... t0000013 22 76214
.....TGAGGTAGTAGTTTGTGCTGT.......................................................... t0000155 21 8492
.....TGAGGTAGTAGTTTGTGCTG........................................................... t0000447 20 1365
.....TGAGGTAGTAGTTTGTGCT............................................................ t0000963 19 1252
.....TGAGGTAGTAGTTTGTGCTGTTG........................................................ t0000863 23 450
.....TGAGGTAGTAGTTTGTGC............................................................. t0001351 18 148
.....TGAGGTAGTAGTTTGTGCTGTTGG....................................................... t0039586 24 3
.....TGAGGTAGTAGTTTGTGCTGTTGGT...................................................... t0297560 25 2
......GAGGTAGTAGTTTGTGCTGTT......................................................... t0012332 21 16
......GAGGTAGTAGTTTGTGCTGT.......................................................... t0063840 20 2
.......AGGTAGTAGTTTGTGCTGTT......................................................... t0067221 20 1
........GGTAGTAGTTTGTGCTGTT......................................................... t0067729 19 1
..........TAGTAGTTTGTGCTGTTG........................................................ t0094455 18 1
.............................................................CTGCGCAAGCTACTGCCTTGCT. t0007544 22 100
.............................................................CTGCGCAAGCTACTGCCTTGC.. t0010166 21 66
.............................................................CTGCGCAAGCTACTGCCTTG... t0025106 20 20
>hsa-mir-1-1
TGGGAAACATACTTCTTTATATGCCCATATGGACCTGCTAAGCTATGGAATGTAAAGAAGTATGTATCTCA hsa-mir-1-1 71
.((((.((((((((((((((((..((((((((.....)))...))))).)))))))))))))))).)))). structure -30.00
******ACATACTTCTTTATATGCCCAT******************************************* hsa-miR-1-5p 22
*********************************************TGGAATGTAAAGAAGTATGTAT**** hsa-miR-1-3p 22
.............................................TGGAATGTAAAGAAGTATGT...... t0068758 20 1
>hsa-mir-1-2
ACCTACTCAGAGTACATACTTCTTTATGTACCCATATGAACATACAATGCTATGGAATGTAAAGAAGTATGTATTTTTGGTAGGC hsa-mir-1-2 85
.((((((.(((((((((((((((((((((..(((((..............))))).))))))))))))))))))))).)))))). structure -35.64
****************************************************TGGAATGTAAAGAAGTATGTAT*********** hsa-miR-1-3p 22
....................................................TGGAATGTAAAGAAGTATGT............. t0068758 20 1
>hsa-mir-100
CCTGTTGCCACAAACCCGTAGATCCGAACTTGTGGTATTAGTCCGCACAAGCTTGTATCTATAGGTATGTGTCTGTTAGG hsa-mir-100 80
((((..(.((((.(((..(((((.(((.(((((((........).)))))).))).)))))..))).)))).)...)))) structure -26.80
************AACCCGTAGATCCGAACTTGTG********************************************** hsa-miR-100-5p 22
***********************************************CAAGCTTGTATCTATAGGTATG*********** hsa-miR-100-3p 22
...........AAACCCGTAGATCCGAACTTGT............................................... t0149167 22 1
............AACCCGTAGATCCGAACTTGTG.............................................. t0000394 22 5489
............AACCCGTAGATCCGAACTTGT............................................... t0001702 21 645
............AACCCGTAGATCCGAACTTG................................................ t0003076 20 308
............AACCCGTAGATCCGAACTTGTGG............................................. t0014760 23 40
............AACCCGTAGATCCGAACTT................................................. t0062253 19 4
............AACCCGTAGATCCGAACT.................................................. t0041658 18 1
............AACCCGTAGATCCGAACTTGTGGT............................................ t1652575 24 1
.............ACCCGTAGATCCGAACTTGTG.............................................. t0056471 21 7
.............ACCCGTAGATCCGAACTTGTGG............................................. t1343250 22 1
..............CCCGTAGATCCGAACTTGTG.............................................. t0817043 20 1
>hsa-mir-101-1
TGCCCTGGCTCAGTTATCACAGTGCTGATGCTGTCTATTCTAAAGGTACAGTACTGTGATAACTGAAGGATGGCA hsa-mir-101-1 75
.(((.....((((((((((((((((((.((((............)))))))))))))))))))))).....))). structure -36.20
**********CAGTTATCACAGTGCTGATGCT******************************************* hsa-miR-101-5p 22
**********************************************TACAGTACTGTGATAACTGAA******** hsa-miR-101-3p 21
.........TCAGTTATCACAGTGCTGATG............................................. t0045514 21 9
.........TCAGTTATCACAGTGCTGATGCT........................................... t0088536 23 4
.........TCAGTTATCACAGTGCTGATGC............................................ t0061655 22 2
.........TCAGTTATCACAGTGCTGAT.............................................. t0856839 20 1
..........CAGTTATCACAGTGCTGATG............................................. t0059013 20 7
.......................................CTAAAGGTACAGTACTGTGATAACTGAA........ t1013578 28 1
.............................................GTACAGTACTGTGATAACTGAA........ t0000227 22 4070
.............................................GTACAGTACTGTGATAACTGA......... t0000234 21 3156
.............................................GTACAGTACTGTGATAACTG.......... t0000653 20 681
.............................................GTACAGTACTGTGATAACT........... t0001201 19 297
.............................................GTACAGTACTGTGATAAC............ t0005185 18 49
.............................................GTACAGTACTGTGATAACTGAAG....... t0005591 23 40
..............................................TACAGTACTGTGATAACTGAAG....... t0000086 22 5756
..............................................TACAGTACTGTGATAACTGAA........ t0000139 21 3870
..............................................TACAGTACTGTGATAACTGA......... t0000147 20 2711
..............................................TACAGTACTGTGATAACTG.......... t0000754 19 339
..............................................TACAGTACTGTGATAACTGAAGG...... t0002137 23 22
..............................................TACAGTACTGTGATAACT........... t0002160 18 12
..............................................TACAGTACTGTGATAACTGAAGGA..... t1545657 24 1
...............................................ACAGTACTGTGATAACTGAAG....... t0012959 21 6
...............................................ACAGTACTGTGATAACTGAA........ t0019354 20 3
...............................................ACAGTACTGTGATAACTGA......... t0029119 19 1
................................................CAGTACTGTGATAACTGAAG....... t0023484 20 3
................................................CAGTACTGTGATAACTGA......... t0025587 18 3
................................................CAGTACTGTGATAACTGAA........ t0020022 19 2
.................................................AGTACTGTGATAACTGAAG....... t0017420 19 1
..................................................GTACTGTGATAACTGAAG....... t0001480 18 1
>hsa-mir-101-2
ACTGTCCTTTTTCGGTTATCATGGTACCGATGCTGTATATCTGAAAGGTACAGTACTGTGATAACTGAAGAATGGTGGT hsa-mir-101-2 79
((..((.((((((((((((((((((((.(.((((............))))).)))))))))))))))))))).))..)) structure -31.40
************************************************TACAGTACTGTGATAACTGAA********** hsa-miR-101-3p 21
...........TCGGTTATCATGGTACCGATG............................................... t0437264 21 1
............CGGTTATCATGGTACCGATGCTGT........................................... t0767220 24 1
...............................................GTACAGTACTGTGATAACTGAA.......... t0000227 22 4070
...............................................GTACAGTACTGTGATAACTGA........... t0000234 21 3156
...............................................GTACAGTACTGTGATAACTG............ t0000653 20 681
...............................................GTACAGTACTGTGATAACT............. t0001201 19 297
...............................................GTACAGTACTGTGATAAC.............. t0005185 18 49
...............................................GTACAGTACTGTGATAACTGAAG......... t0005591 23 40
................................................TACAGTACTGTGATAACTGAAG......... t0000086 22 5756
................................................TACAGTACTGTGATAACTGAA.......... t0000139 21 3870
................................................TACAGTACTGTGATAACTGA........... t0000147 20 2711
................................................TACAGTACTGTGATAACTGAAGA........ t0000487 23 886
................................................TACAGTACTGTGATAACTG............ t0000754 19 339
................................................TACAGTACTGTGATAACTGAAGAA....... t0027051 24 14
................................................TACAGTACTGTGATAACT............. t0002160 18 12
.................................................ACAGTACTGTGATAACTGAAG......... t0012959 21 6
.................................................ACAGTACTGTGATAACTGAA.......... t0019354 20 3
.................................................ACAGTACTGTGATAACTGA........... t0029119 19 1
..................................................CAGTACTGTGATAACTGAAG......... t0023484 20 3
..................................................CAGTACTGTGATAACTGA........... t0025587 18 3
..................................................CAGTACTGTGATAACTGAAGA........ t0118904 21 3
..................................................CAGTACTGTGATAACTGAA.......... t0020022 19 2
...................................................AGTACTGTGATAACTGAAG......... t0017420 19 1
....................................................GTACTGTGATAACTGAAG......... t0001480 18 1
>hsa-mir-103a-1
TACTGCCCTCGGCTTCTTTACAGTGCTGCCTTGTTGCATATGGATCAAGCAGCATTGTACAGGGCTATGAAGGCATTG hsa-mir-103a-1 78
...((((.((((((.((.(((((((((((.(((.(.(....).).)))))))))))))).))))))..)).))))... structure -30.90
***********************************************AGCAGCATTGTACAGGGCTATGA******** hsa-miR-103a-3p 23
...............................................AGCAGCATTGTACAGGGCTATGA........ t0000089 23 22542
...............................................AGCAGCATTGTACAGGGCTATG......... t0000185 22 9594
...............................................AGCAGCATTGTACAGGGCTAT.......... t0001537 21 913
...............................................AGCAGCATTGTACAGGGCTATGAA....... t0001473 24 754
...............................................AGCAGCATTGTACAGGGCT............ t0003338 19 147
...............................................AGCAGCATTGTACAGGGCTA........... t0004284 20 130
...............................................AGCAGCATTGTACAGGGCTATGAAG...... t0008551 25 27
...............................................AGCAGCATTGTACAGGGC............. t0008564 18 14
................................................GCAGCATTGTACAGGGCTATGA........ t0040042 22 7
................................................GCAGCATTGTACAGGGCT............ t0935302 18 1
................................................GCAGCATTGTACAGGGCTATGAA....... t0656507 23 1
.................................................CAGCATTGTACAGGGCTATGA........ t0003993 21 96
.................................................CAGCATTGTACAGGGCTATG......... t0012046 20 29
.................................................CAGCATTGTACAGGGCTATGAA....... t0028056 22 7
..................................................AGCATTGTACAGGGCTATGA........ t0005414 20 3
...................................................GCATTGTACAGGGCTATGA........ t0003888 19 1
...................................................GCATTGTACAGGGCTATGAA....... t0041848 20 1
....................................................CATTGTACAGGGCTATGA........ t0021766 18 2
>hsa-mir-103a-2
TTGTGCTTTCAGCTTCTTTACAGTGCTGCCTTGTAGCATTCAGGTCAAGCAGCATTGTACAGGGCTATGAAAGAACCA hsa-mir-103a-2 78
..((.(((((((((.((.(((((((((((((((.......))))....))))))))))).)))))..)))))).)).. structure -28.10
**********AGCTTCTTTACAGTGCTGCCTTG********************************************* hsa-miR-103a-2-5p 23
***********************************************AGCAGCATTGTACAGGGCTATGA******** hsa-miR-103a-3p 23
..........AGCTTCTTTACAGTGCTGCCTTG............................................. t1303681 23 1
...............................................AGCAGCATTGTACAGGGCTATGA........ t0000089 23 22542
...............................................AGCAGCATTGTACAGGGCTATG......... t0000185 22 9594
...............................................AGCAGCATTGTACAGGGCTAT.......... t0001537 21 913
...............................................AGCAGCATTGTACAGGGCTATGAA....... t0001473 24 754
...............................................AGCAGCATTGTACAGGGCTATGAAA...... t0003770 25 178
...............................................AGCAGCATTGTACAGGGCT............ t0003338 19 147
...............................................AGCAGCATTGTACAGGGCTA........... t0004284 20 130
...............................................AGCAGCATTGTACAGGGC............. t0008564 18 14
...............................................AGCAGCATTGTACAGGGCTATGAAAG..... t0070388 26 6
...............................................AGCAGCATTGTACAGGGCTATGAAAGA.... t0164965 27 1
................................................GCAGCATTGTACAGGGCTATGA........ t0040042 22 7
................................................GCAGCATTGTACAGGGCT............ t0935302 18 1
................................................GCAGCATTGTACAGGGCTATGAA....... t0656507 23 1
.................................................CAGCATTGTACAGGGCTATGA........ t0003993 21 96
.................................................CAGCATTGTACAGGGCTATG......... t0012046 20 29
.................................................CAGCATTGTACAGGGCTATGAA....... t0028056 22 7
.................................................CAGCATTGTACAGGGCTATGAAA...... t0248337 23 1
..................................................AGCATTGTACAGGGCTATGA........ t0005414 20 3
...................................................GCATTGTACAGGGCTATGA........ t0003888 19 1
...................................................GCATTGTACAGGGCTATGAA....... t0041848 20 1
....................................................CATTGTACAGGGCTATGA........ t0021766 18 2
>hsa-mir-105-1
TGTGCATCGTGGTCAAATGCTCAGACTCCTGTGGTGGCTGCTCATGCACCACGGATGTTTGAGCATGTGCTACGGTGTCTA hsa-mir-105-1 81
...(((((((((.((.((((((((((..((((((((.(.......)))))))))..)))))))))).)))))))))))... structure -43.10
************TCAAATGCTCAGACTCCTGTGGT********************************************** hsa-miR-105-5p 23
**************************************************ACGGATGTTTGAGCATGTGCTA********* hsa-miR-105-3p 22
............TCAAATGCTCAGACTCCTGTGG............................................... t0082424 22 5
............TCAAATGCTCAGACTCCTGTGGT.............................................. t0888780 23 1
..............AAATGCTCAGACTCCTGTGGT.............................................. t1174175 21 1
>hsa-mir-105-2
TGTGCATCGTGGTCAAATGCTCAGACTCCTGTGGTGGCTGCTTATGCACCACGGATGTTTGAGCATGTGCTATGGTGTCTA hsa-mir-105-2 81
...(((((((((.((.((((((((((..((((((((.(.......)))))))))..)))))))))).)))))))))))... structure -41.30
************TCAAATGCTCAGACTCCTGTGGT********************************************** hsa-miR-105-5p 23
**************************************************ACGGATGTTTGAGCATGTGCTA********* hsa-miR-105-3p 22
............TCAAATGCTCAGACTCCTGTGG............................................... t0082424 22 5
............TCAAATGCTCAGACTCCTGTGGT.............................................. t0888780 23 1
..............AAATGCTCAGACTCCTGTGGT.............................................. t1174175 21 1
>hsa-mir-106a
CCTTGGCCATGTAAAAGTGCTTACAGTGCAGGTAGCTTTTTGAGATCTACTGCAATGTAAGCACTTCTTACATTACCATGG hsa-mir-106a 81
((.(((..(((((((((((((((((.(((((.(((.((.....)).)))))))).))))))))))).))))))..))).)) structure -34.70
************AAAAGTGCTTACAGTGCAGGTAG********************************************** hsa-miR-106a-5p 23
*************************************************CTGCAATGTAAGCACTTCTTAC********** hsa-miR-106a-3p 22
............AAAAGTGCTTACAGTGCAGGTAG.............................................. t0003551 23 287
............AAAAGTGCTTACAGTGCAGGTA............................................... t0036438 22 12
............AAAAGTGCTTACAGTGCAGGTAGC............................................. t0182966 24 3
............AAAAGTGCTTACAGTGCAGGT................................................ t0153366 21 3
.............AAAGTGCTTACAGTGCAGGTAG.............................................. t0014603 22 41
.............AAAGTGCTTACAGTGCAGGTAGC............................................. t0164924 23 3
.............AAAGTGCTTACAGTGCAGGT................................................ t0230888 20 2
>hsa-mir-106b
CCTGCCGGGGCTAAAGTGCTGACAGTGCAGATAGTGGTCCTCTCCGTGCTACCGCACTGTGGGTACTTGCTGCTCCAGCAGG hsa-mir-106b 82
(((((.(((((..(((((((.(((((((.(.((((((......))..))))).))))))).)))))))...))))).))))) structure -44.90
***********TAAAGTGCTGACAGTGCAGAT************************************************** hsa-miR-106b-5p 21
***************************************************CCGCACTGTGGGTACTTGCTGC********* hsa-miR-106b-3p 22
..........CTAAAGTGCTGACAGTGCAGATA................................................. t0156256 23 3
...........TAAAGTGCTGACAGTGCAGATA................................................. t0001061 22 1450
...........TAAAGTGCTGACAGTGCAGAT.................................................. t0001087 21 1416
...........TAAAGTGCTGACAGTGCAGA................................................... t0000666 20 1231
...........TAAAGTGCTGACAGTGCAGATAGT............................................... t0010851 24 61
...........TAAAGTGCTGACAGTGCAGATAG................................................ t0011358 23 57
...........TAAAGTGCTGACAGTGCAG.................................................... t0008518 19 47
...........TAAAGTGCTGACAGTGCA..................................................... t0061702 18 4
...........TAAAGTGCTGACAGTGCAGATAGTGGT............................................ t1187818 27 1
.............................................GTGCTACCGCACTGTGGGTACTTGCT........... t1590899 26 1
.................................................TACCGCACTGTGGGTACTTGCT........... t0001908 22 457
.................................................TACCGCACTGTGGGTACTTGC............ t0008498 21 28
.................................................TACCGCACTGTGGGTACTTG............. t0017132 20 13
.................................................TACCGCACTGTGGGTACTTGCTGC......... t0023743 24 6
.................................................TACCGCACTGTGGGTACTTGCTG.......... t0024164 23 5
..................................................ACCGCACTGTGGGTACTTGCT........... t0006704 21 78
..................................................ACCGCACTGTGGGTACTTGCTG.......... t0007671 22 31
..................................................ACCGCACTGTGGGTACTTGCTGC......... t0029726 23 13
..................................................ACCGCACTGTGGGTACTTGC............ t0014559 20 5
..................................................ACCGCACTGTGGGTACTTG............. t0194776 19 3
...................................................CCGCACTGTGGGTACTTGCT........... t0000677 20 1274
...................................................CCGCACTGTGGGTACTTGCTG.......... t0000460 21 1233
...................................................CCGCACTGTGGGTACTTGCTGC......... t0002977 22 336
...................................................CCGCACTGTGGGTACTTGCTGCT........ t0002832 23 169
...................................................CCGCACTGTGGGTACTTGC............ t0003371 19 123
...................................................CCGCACTGTGGGTACTTG............. t0010022 18 8
...................................................CCGCACTGTGGGTACTTGCTGCTC....... t0048373 24 4
...................................................CCGCACTGTGGGTACTTGCTGCTCC...... t0329983 25 2
....................................................CGCACTGTGGGTACTTGCT........... t0091259 19 2
....................................................CGCACTGTGGGTACTTGCTG.......... t0052438 20 1
>hsa-mir-107
CTCTCTGCTTTCAGCTTCTTTACAGTGTTGCCTTGTGGCATGGAGTTCAAGCAGCATTGTACAGGGCTATCAAAGCACAGA hsa-mir-107 81
.(((.((((((.((((.((.(((((((((((.(((.(((.....))))))))))))))))).))))))...)))))).))) structure -29.60
*************************************************AGCAGCATTGTACAGGGCTATCA********* hsa-miR-107 23
.................................................AGCAGCATTGTACAGGGCTAT........... t0001537 21 913
.................................................AGCAGCATTGTACAGGGCTATC.......... t0004821 22 184
.................................................AGCAGCATTGTACAGGGCT............. t0003338 19 147
.................................................AGCAGCATTGTACAGGGCTA............ t0004284 20 130
.................................................AGCAGCATTGTACAGGGCTATCA......... t0006512 23 123
.................................................AGCAGCATTGTACAGGGC.............. t0008564 18 14
.................................................AGCAGCATTGTACAGGGCTATCAA........ t0065563 24 6
.................................................AGCAGCATTGTACAGGGCTATCAAA....... t1222562 25 1
..................................................GCAGCATTGTACAGGGCT............. t0935302 18 1
>hsa-mir-10a
GATCTGTCTGTCTTCTGTATATACCCTGTAGATCCGAATTTGTGTAAGGAATTTTGTGGTCACAAATTCGTATCTAGGGGAATATGTAGTTGACATAAACACTCCGCTCT hsa-mir-10a 110
....(((.((((..((((((((.((((.(((((.((((((((((................)))))))))).))))))))).))))))))..))))...)))......... structure -32.39
*********************TACCCTGTAGATCCGAATTTGTG****************************************************************** hsa-miR-10a-5p 23
**************************************************************CAAATTCGTATCTAGGGGAATA************************** hsa-miR-10a-3p 22
....................ATACCCTGTAGATCCGAATTTGT................................................................... t0005480 23 40
....................ATACCCTGTAGATCCGAATTTGTG.................................................................. t0007530 24 25
....................ATACCCTGTAGATCCGAATTTG.................................................................... t0014775 22 21
....................ATACCCTGTAGATCCGAATTTGTGT................................................................. t0032726 25 4
....................ATACCCTGTAGATCCGAATTT..................................................................... t0026189 21 4
.....................TACCCTGTAGATCCGAATTTGT................................................................... t0000184 22 3912
.....................TACCCTGTAGATCCGAATTTGTG.................................................................. t0000194 23 3217
.....................TACCCTGTAGATCCGAATTTG.................................................................... t0000907 21 848
.....................TACCCTGTAGATCCGAATTTGTGT................................................................. t0001052 24 646
.....................TACCCTGTAGATCCGAATTT..................................................................... t0002964 20 170
.....................TACCCTGTAGATCCGAATT...................................................................... t0004087 19 49
.....................TACCCTGTAGATCCGAATTTGTGTA................................................................ t0106670 25 3
.....................TACCCTGTAGATCCGAATTTGTGTAA............................................................... t1147789 26 1
.....................TACCCTGTAGATCCGAAT....................................................................... t0017044 18 1
......................ACCCTGTAGATCCGAATTTGTG.................................................................. t0000205 22 2633
......................ACCCTGTAGATCCGAATTTGT................................................................... t0000822 21 758
......................ACCCTGTAGATCCGAATTTGTGT................................................................. t0000939 23 645
......................ACCCTGTAGATCCGAATTTG.................................................................... t0001930 20 171
......................ACCCTGTAGATCCGAATTT..................................................................... t0012848 19 25
......................ACCCTGTAGATCCGAATT...................................................................... t0013658 18 8
......................ACCCTGTAGATCCGAATTTGTGTA................................................................ t0111358 24 1
.......................CCCTGTAGATCCGAATTTGTGT................................................................. t0033102 22 11
.......................CCCTGTAGATCCGAATTTGTG.................................................................. t0015743 21 10
.......................CCCTGTAGATCCGAATTTGT................................................................... t0051588 20 2
.............................................................ACAAATTCGTATCTAGGGGAAT........................... t0092160 22 4
..............................................................CAAATTCGTATCTAGGGGAAT........................... t0013128 21 47
..............................................................CAAATTCGTATCTAGGGGAA............................ t0061067 20 4
..............................................................CAAATTCGTATCTAGGGGA............................. t0077619 19 3
...............................................................AAATTCGTATCTAGGGGAAT........................... t0144299 20 2
...............................................................AAATTCGTATCTAGGGGAATA.......................... t0234839 21 1
>hsa-mir-10b
CCAGAGGTTGTAACGTTGTCTATATATACCCTGTAGAACCGAATTTGTGTGGTATCCGTATAGTCACAGATTCGATTCTAGGGGAATATATGGTCGATGCAAAAACTTCA hsa-mir-10b 110
...((((((....(((((.((((((((.((((.(((((.((((((((((..(((....)))...)))))))))).))))))))).)))))))).)))))....)))))). structure -45.00
**************************TACCCTGTAGAACCGAATTTGTG************************************************************* hsa-miR-10b-5p 23
*****************************************************************ACAGATTCGATTCTAGGGGAAT*********************** hsa-miR-10b-3p 22
..........................TACCCTGTAGAACCGAATTTGT.............................................................. t0003052 22 109
..........................TACCCTGTAGAACCGAATTTGTG............................................................. t0004560 23 63
..........................TACCCTGTAGAACCGAATTTG............................................................... t0013918 21 24
..........................TACCCTGTAGAACCGAATTTGTGT............................................................ t0039659 24 4
..........................TACCCTGTAGAACCGAATTT................................................................ t0051279 20 3
..........................TACCCTGTAGAACCGAATT................................................................. t0056881 19 1
...........................ACCCTGTAGAACCGAATTTGTG............................................................. t0012694 22 10
...........................ACCCTGTAGAACCGAATTTGTGT............................................................ t0032264 23 9
...........................ACCCTGTAGAACCGAATTTGT.............................................................. t0022921 21 4
...........................ACCCTGTAGAACCGAATTTG............................................................... t0070471 20 3
..................................................................CAGATTCGATTCTAGGGGAAT....................... t0792601 21 1
>hsa-mir-1180
GCTGCTGGACCCACCCGGCCGGGAATAGTGCTCCTGGTTGTTTCCGGCTCGCGTGGGTGTGTCGGCGGC hsa-mir-1180 69
((((((((((((((.((((((((((((..((.....)))))))))))).)).))))))...)))))))) structure -39.00
******GGACCCACCCGGCCGGGAATA****************************************** hsa-miR-1180-5p 21
****************************************TTTCCGGCTCGCGTGGGTGTGT******* hsa-miR-1180-3p 22
........................................TTTCCGGCTCGCGTGGGTGTGT....... t0000764 22 2316
........................................TTTCCGGCTCGCGTGGGTGTG........ t0005405 21 157
........................................TTTCCGGCTCGCGTGGGTGT......... t0017795 20 29
........................................TTTCCGGCTCGCGTGGGTGTGTC...... t0030265 23 16
........................................TTTCCGGCTCGCGTGGGTG.......... t0045430 19 9
........................................TTTCCGGCTCGCGTGGGT........... t0167120 18 2
.........................................TTCCGGCTCGCGTGGGTGTGT....... t0060273 21 7
>hsa-mir-1185-1
TTTGGTACTTGAAGAGAGGATACCCTTTGTATGTTCACTTGATTAATGGCGAATATACAGGGGGAGACTCTTATTTGCGTATCAAA hsa-mir-1185-1 86
.(((((((.(((((((((..(.((((((((((((((.((........)).)))))))))))))))..))))).)))).))))))). structure -35.00
**************AGAGGATACCCTTTGTATGTT*************************************************** hsa-miR-1185-5p 21
****************************************************ATATACAGGGGGAGACTCTTAT************ hsa-miR-1185-1-3p 22
..............AGAGGATACCCTTTGTATGTTC.................................................. t0149647 22 3
..............AGAGGATACCCTTTGTATGT.................................................... t0415767 20 2
..............AGAGGATACCCTTTGTATGTTCA................................................. t1249533 23 1
..............AGAGGATACCCTTTGTATGTT................................................... t0250526 21 1
...................................................AATATACAGGGGGAGACTCTTAT............ t0005971 23 77
...................................................AATATACAGGGGGAGACTCTT.............. t0024549 21 10
...................................................AATATACAGGGGGAGACTCTTA............. t0055695 22 3
...................................................AATATACAGGGGGAGACTCT............... t0431207 20 2
....................................................ATATACAGGGGGAGACTCTTAT............ t0004177 22 169
....................................................ATATACAGGGGGAGACTCTT.............. t0024402 20 17
....................................................ATATACAGGGGGAGACTCTTA............. t0034561 21 6
.....................................................TATACAGGGGGAGACTCTTAT............ t1237682 21 1
>hsa-mir-1185-2
TTTGGTACTTAAAGAGAGGATACCCTTTGTATGTTCACTTGATTAATGGCGAATATACAGGGGGAGACTCTCATTTGCGTATCAAA hsa-mir-1185-2 86
.(((((((.(((((((((..(.((((((((((((((.((........)).)))))))))))))))..))))).)))).))))))). structure -38.50
**************AGAGGATACCCTTTGTATGTT*************************************************** hsa-miR-1185-5p 21
****************************************************ATATACAGGGGGAGACTCTCAT************ hsa-miR-1185-2-3p 22
..............AGAGGATACCCTTTGTATGTTC.................................................. t0149647 22 3
..............AGAGGATACCCTTTGTATGT.................................................... t0415767 20 2
..............AGAGGATACCCTTTGTATGTTCA................................................. t1249533 23 1
..............AGAGGATACCCTTTGTATGTT................................................... t0250526 21 1
...................................................AATATACAGGGGGAGACTCTC.............. t0046446 21 2
...................................................AATATACAGGGGGAGACTCT............... t0431207 20 2
....................................................ATATACAGGGGGAGACTCTC.............. t0298563 20 2
>hsa-mir-1197
ACTTCCTGGTATTTGAAGATGCGGTTGACCATGGTGTGTACGCTTTATTTGTGACGTAGGACACATGGTCTACTTCTTCTCAATATCA hsa-mir-1197 88
.......((((((.(((((...(((.(((((((...(.(((((.........).)))).)...))))))).))))))))..)))))). structure -26.40
********************************************************TAGGACACATGGTCTACTTCT*********** hsa-miR-1197 21
........................................................TAGGACACATGGTCTACTTCT........... t0058280 21 2
>hsa-mir-122
CCTTAGCAGAGCTGTGGAGTGTGACAATGGTGTTTGTGTCTAAACTATCAAACGCCATTATCACACTAAATAGCTACTGCTAGGC hsa-mir-122 85
.((((((((((((((..(((((((.(((((((((((.((....))...))))))))))).)))))))..)))))).)))))))). structure -46.60
**************TGGAGTGTGACAATGGTGTTTG************************************************* hsa-miR-122-5p 22
**************************************************AACGCCATTATCACACTAAATA************* hsa-miR-122-3p 22
..............TGGAGTGTGACAATGGTGTTTG................................................. t0010607 22 6
..............TGGAGTGTGACAATGGTGTT................................................... t0083205 20 5
..............TGGAGTGTGACAATGGTGTTTGT................................................ t0040815 23 2
>hsa-mir-1226
GTGAGGGCATGCAGGCCTGGATGGGGCAGCTGGGATGGTCCAAAAGGGTGGCCTCACCAGCCCTGTGTTCCCTAG hsa-mir-1226 75
...((((.(((((((.((((.((((((.(((.((.....)).....))).)))))))))).))))))).)))).. structure -36.90
GTGAGGGCATGCAGGCCTGGATGGGG************************************************* hsa-miR-1226-5p 26
*****************************************************TCACCAGCCCTGTGTTCCCTAG hsa-miR-1226-3p 22
GTGAGGGCATGCAGGCCTGGATGG................................................... t0544748 24 1
..........................CAGCTGGGATGGTCCAAAAGGGTGGCC...................... t0982393 27 1
.....................................................TCACCAGCCCTGTGTTCCCTAG t0037145 22 12
.....................................................TCACCAGCCCTGTGTTCCCTA. t1686803 21 1
>hsa-mir-124-1
AGGCCTCTCTCTCCGTGTTCACAGCGGACCTTGATTTAAATGTCCATACAATTAAGGCACGCGGTGAATGCCAAGAATGGGGCTG hsa-mir-124-1 85
.((((((..(((..((((((((.(((..((((((((.............))))))))..))).))))))))..)))..)))))). structure -35.92
*************CGTGTTCACAGCGGACCTTGAT************************************************** hsa-miR-124-5p 22
****************************************************TAAGGCACGCGGTGAATGCC************* hsa-miR-124-3p 20
....................................................TAAGGCACGCGGTGAATGCC............. t0422233 20 1
>hsa-mir-124-2
ATCAAGATTAGAGGCTCTGCTCTCCGTGTTCACAGCGGACCTTGATTTAATGTCATACAATTAAGGCACGCGGTGAATGCCAAGAGCGGAGCCTACGGCTGCACTTGAA hsa-mir-124-2 109
.(((((..(((((((((((((((..((((((((.(((..((((((((...........))))))))..))).))))))))..))))))))))))....)))..))))). structure -51.20
************************CGTGTTCACAGCGGACCTTGAT*************************************************************** hsa-miR-124-5p 22
*************************************************************TAAGGCACGCGGTGAATGCC**************************** hsa-miR-124-3p 20
.............................................................TAAGGCACGCGGTGAATGCC............................ t0422233 20 1
>hsa-mir-124-3
TGAGGGCCCCTCTGCGTGTTCACAGCGGACCTTGATTTAATGTCTATACAATTAAGGCACGCGGTGAATGCCAAGAGAGGCGCCTCC hsa-mir-124-3 87
.(((((((.(((((.((((((((.(((..((((((((............))))))))..))).))))))))).)))).))).)))). structure -40.30
**************CGTGTTCACAGCGGACCTTGAT*************************************************** hsa-miR-124-5p 22
****************************************************TAAGGCACGCGGTGAATGCC*************** hsa-miR-124-3p 20
....................................................TAAGGCACGCGGTGAATGCC............... t0422233 20 1
>hsa-mir-1244-1
ATCTTATTCCGAGCATTCCAGTAACTTTTTTGTGTATGTACTTAGCTGTACTATAAGTAGTTGGTTTGTATGAGATGGTTAAAAA hsa-mir-1244-1 85
(((((((.....(((..((((..(((......((((.((((......)))))))))))..))))..))))))))))......... structure -16.70
******************************************************AAGTAGTTGGTTTGTATGAGATGGTT***** hsa-miR-1244 26
...TTATTCCGAGCATTCCAGT............................................................... t1369562 19 1
....TATTCCGAGCATTCCAGTA.............................................................. t0812191 19 1
....TATTCCGAGCATTCCAGTAACT........................................................... t1593790 22 1
....TATTCCGAGCATTCCAGTAACTTTTT....................................................... t1331329 26 1
.....ATTCCGAGCATTCCAGTAACT........................................................... t1438252 21 1
.....ATTCCGAGCATTCCAGTAACTT.......................................................... t1138228 22 1
......TTCCGAGCATTCCAGTAACTTT......................................................... t1297622 22 1
......TTCCGAGCATTCCAGTAACTT.......................................................... t1354978 21 1
...............................GTGTATGTACTTAGCTGTA................................... t1627994 19 1
....................................................ATAAGTAGTTGGTTTGTATGAGATG........ t0874540 25 1
>hsa-mir-1244-2
ATCTTATTCCGAGCATTCCAGTAACTTTTTTGTGTATGTACTTAGCTGTACTATAAGTAGTTGGTTTGTATGAGATGGTTAAAAA hsa-mir-1244-2 85
(((((((.....(((..((((..(((......((((.((((......)))))))))))..))))..))))))))))......... structure -16.70
******************************************************AAGTAGTTGGTTTGTATGAGATGGTT***** hsa-miR-1244 26
...TTATTCCGAGCATTCCAGT............................................................... t1369562 19 1
....TATTCCGAGCATTCCAGTA.............................................................. t0812191 19 1
....TATTCCGAGCATTCCAGTAACT........................................................... t1593790 22 1
....TATTCCGAGCATTCCAGTAACTTTTT....................................................... t1331329 26 1
.....ATTCCGAGCATTCCAGTAACT........................................................... t1438252 21 1
.....ATTCCGAGCATTCCAGTAACTT.......................................................... t1138228 22 1
......TTCCGAGCATTCCAGTAACTTT......................................................... t1297622 22 1
......TTCCGAGCATTCCAGTAACTT.......................................................... t1354978 21 1
...............................GTGTATGTACTTAGCTGTA................................... t1627994 19 1
....................................................ATAAGTAGTTGGTTTGTATGAGATG........ t0874540 25 1
>hsa-mir-1244-3
ATCTTATTCCGAGCATTCCAGTAACTTTTTTGTGTATGTACTTAGCTGTACTATAAGTAGTTGGTTTGTATGAGATGGTTAAAAA hsa-mir-1244-3 85
(((((((.....(((..((((..(((......((((.((((......)))))))))))..))))..))))))))))......... structure -16.70
******************************************************AAGTAGTTGGTTTGTATGAGATGGTT***** hsa-miR-1244 26
...TTATTCCGAGCATTCCAGT............................................................... t1369562 19 1
....TATTCCGAGCATTCCAGTA.............................................................. t0812191 19 1
....TATTCCGAGCATTCCAGTAACT........................................................... t1593790 22 1
....TATTCCGAGCATTCCAGTAACTTTTT....................................................... t1331329 26 1
.....ATTCCGAGCATTCCAGTAACT........................................................... t1438252 21 1
.....ATTCCGAGCATTCCAGTAACTT.......................................................... t1138228 22 1
......TTCCGAGCATTCCAGTAACTTT......................................................... t1297622 22 1
......TTCCGAGCATTCCAGTAACTT.......................................................... t1354978 21 1
...............................GTGTATGTACTTAGCTGTA................................... t1627994 19 1
....................................................ATAAGTAGTTGGTTTGTATGAGATG........ t0874540 25 1
>hsa-mir-1244-4
ATCTTATTCCGAGCATTCCAGTAACTTTTTTGTGTATGTACTTAGCTGTACTATAAGTAGTTGGTTTGTATGAGATGGTTAAAAA hsa-mir-1244-4 85
(((((((.....(((..((((..(((......((((.((((......)))))))))))..))))..))))))))))......... structure -16.70
******************************************************AAGTAGTTGGTTTGTATGAGATGGTT***** hsa-miR-1244 26
...TTATTCCGAGCATTCCAGT............................................................... t1369562 19 1
....TATTCCGAGCATTCCAGTA.............................................................. t0812191 19 1
....TATTCCGAGCATTCCAGTAACT........................................................... t1593790 22 1
....TATTCCGAGCATTCCAGTAACTTTTT....................................................... t1331329 26 1
.....ATTCCGAGCATTCCAGTAACT........................................................... t1438252 21 1
.....ATTCCGAGCATTCCAGTAACTT.......................................................... t1138228 22 1
......TTCCGAGCATTCCAGTAACTTT......................................................... t1297622 22 1
......TTCCGAGCATTCCAGTAACTT.......................................................... t1354978 21 1
...............................GTGTATGTACTTAGCTGTA................................... t1627994 19 1
....................................................ATAAGTAGTTGGTTTGTATGAGATG........ t0874540 25 1
>hsa-mir-1246
TGTATCCTTGAATGGATTTTTGGAGCAGGAGTGGACACCTGACCCAAAGGAAATCAATCCATAGGCTAGCAAT hsa-mir-1246 73
(((..(((...((((((((((((..((((.(....).))))..))))).......))))))))))...))).. structure -19.21
**********AATGGATTTTTGGAGCAGG******************************************** hsa-miR-1246 19
.........GAATGGATTTTTGGAGCAGG............................................ t0081792 20 5
.........GAATGGATTTTTGGAGCAGGA........................................... t0163541 21 3
..........AATGGATTTTTGGAGCAGGA........................................... t0048443 20 9
..........AATGGATTTTTGGAGCAGG............................................ t0185653 19 2
...........ATGGATTTTTGGAGCAGG............................................ t0057208 18 2
...........ATGGATTTTTGGAGCAGGA........................................... t0883124 19 1
............TGGATTTTTGGAGCAGGA........................................... t0276775 18 2
>hsa-mir-1248
TTTACCTTCTTGTATAAGCACTGTGCTAAAATTGCAGACACTAGGACCATGTCTTGGTTTTTGCAATAATGCTAGCAGAGTACACACAAGAAGAAAAGTAACAGCA hsa-mir-1248 106
.....((((((((....(.(((.(((((..((((((((.((((((((...)))))))).)))))))).....))))).))).)..))))))))............. structure -34.50
***ACCTTCTTGTATAAGCACTGTGCTAAA**************************************************************************** hsa-miR-1248 27
...ACCTTCTTGTATAAGCACTGTGC................................................................................ t0021781 23 18
...ACCTTCTTGTATAAGCACTGTG................................................................................. t0031240 22 15
...ACCTTCTTGTATAAGCACTGTGCT............................................................................... t0052561 24 8
...ACCTTCTTGTATAAGCACTGTGCTAAA............................................................................ t0166684 27 3
...ACCTTCTTGTATAAGCACTGTGCTAA............................................................................. t1134626 26 1
..........................TAAAATTGCAGACACTAGG............................................................. t0673480 19 1
>hsa-mir-1249
GGGAGGAGGGAGGAGATGGGCCAAGTTCCCTCTGGCTGGAACGCCCTTCCCCCCCTTCTTCACCTG hsa-mir-1249 66
.(((((((((.((.((.((((...(((((........))))))))).)).)))))))))))..... structure -32.70
***AGGAGGGAGGAGATGGGCCAAGTT*************************************** hsa-miR-1249-5p 24
****************************************ACGCCCTTCCCCCCCTTCTTCA**** hsa-miR-1249-3p 22
...AGGAGGGAGGAGATGGGCCAAGTT....................................... t0068586 24 6
...AGGAGGGAGGAGATGGGCCAAGT........................................ t0288291 23 2
...AGGAGGGAGGAGATGGGCCAAGTTC...................................... t0159961 25 1
...AGGAGGGAGGAGATGGGCCA........................................... t1220823 20 1
.......................................AACGCCCTTCCCCCCCTTCTTC..... t0666698 22 1
........................................ACGCCCTTCCCCCCCTTCTTCA.... t0012254 22 52
........................................ACGCCCTTCCCCCCCTTCTTC..... t0021155 21 25
........................................ACGCCCTTCCCCCCCTTCTT...... t0031974 20 15
........................................ACGCCCTTCCCCCCCTTCT....... t0065094 19 2
>hsa-mir-125a
TGCCAGTCTCTAGGTCCCTGAGACCCTTTAACCTGTGAGGACATCCAGGGTCACAGGTGAGGTTCTTGGGAGCCTGGCGTCTGGCC hsa-mir-125a 86
.(((((.(.(((((..((..(((.((((..((((((((((....))....)))))))))))).)))..))..))))).).))))). structure -48.10
**************TCCCTGAGACCCTTTAACCTGTGA************************************************ hsa-miR-125a-5p 24
****************************************************ACAGGTGAGGTTCTTGGGAGCC************ hsa-miR-125a-3p 22
..............TCCCTGAGACCCTTTAACCTGTG................................................. t0000627 23 3070
..............TCCCTGAGACCCTTTAACCTGT.................................................. t0001027 22 1461
..............TCCCTGAGACCCTTTAACCTGTGA................................................ t0002144 24 586
..............TCCCTGAGACCCTTTAACCTG................................................... t0001915 21 528
..............TCCCTGAGACCCTTTAACCT.................................................... t0017555 20 32
..............TCCCTGAGACCCTTTAACC..................................................... t0009047 19 14
...............CCCTGAGACCCTTTAACCTGTG................................................. t1152033 22 1
................CCTGAGACCCTTTAACCTGTG................................................. t0136079 21 3
..................TGAGACCCTTTAACCTGT.................................................. t0040434 18 1
....................................................ACAGGTGAGGTTCTTGGGAGC............. t0026011 21 3
....................................................ACAGGTGAGGTTCTTGGG................ t0160881 18 2
....................................................ACAGGTGAGGTTCTTGGGAG.............. t0073839 20 2
>hsa-mir-125b-1
TGCGCTCCTCTCAGTCCCTGAGACCCTAACTTGTGATGTTTACCGTTTAAATCCACGGGTTAGGCTCTTGGGAGCTGCGAGTCGTGCT hsa-mir-125b-1 88
.((((..(((.(((..((..(((.(((((((((((..(((((.....))))).))))))))))).)))..))..))).)))..)))). structure -43.40
**************TCCCTGAGACCCTAACTTGTGA**************************************************** hsa-miR-125b-5p 22
******************************************************ACGGGTTAGGCTCTTGGGAGCT************ hsa-miR-125b-1-3p 22
..............TCCCTGAGACCCTAACTTGTG..................................................... t0001375 21 1059
..............TCCCTGAGACCCTAACTTGTGA.................................................... t0001960 22 660
..............TCCCTGAGACCCTAACTTGT...................................................... t0004312 20 215
..............TCCCTGAGACCCTAACTTG....................................................... t0007271 19 105
..............TCCCTGAGACCCTAACTTGTGAT................................................... t0023706 23 16
..............TCCCTGAGACCCTAACTT........................................................ t0118866 18 1
...............CCCTGAGACCCTAACTTGTGA.................................................... t0282453 21 2
................CCTGAGACCCTAACTTGTGA.................................................... t0287121 20 1
.................CTGAGACCCTAACTTGTG..................................................... t1302051 18 1
......................................................ACGGGTTAGGCTCTTGGGAGCT............ t0041267 22 11
......................................................ACGGGTTAGGCTCTTGGGAGC............. t0146535 21 3
>hsa-mir-125b-2
ACCAGACTTTTCCTAGTCCCTGAGACCCTAACTTGTGAGGTATTTTAGTAACATCACAAGTCAGGCTCTTGGGACCTAGGCGGAGGGGA hsa-mir-125b-2 89
.((...(((..(((((..((..(((.(((.((((((((..(((....)))...)))))))).))).)))..))..)))))..))).)). structure -40.60
****************TCCCTGAGACCCTAACTTGTGA*************************************************** hsa-miR-125b-5p 22
*****************************************************TCACAAGTCAGGCTCTTGGGAC************** hsa-miR-125b-2-3p 22
................TCCCTGAGACCCTAACTTGTG.................................................... t0001375 21 1059
................TCCCTGAGACCCTAACTTGTGA................................................... t0001960 22 660
................TCCCTGAGACCCTAACTTGT..................................................... t0004312 20 215
................TCCCTGAGACCCTAACTTG...................................................... t0007271 19 105
................TCCCTGAGACCCTAACTTGTGAG.................................................. t0060885 23 1
................TCCCTGAGACCCTAACTT....................................................... t0118866 18 1
.................CCCTGAGACCCTAACTTGTGA................................................... t0282453 21 2
..................CCTGAGACCCTAACTTGTGA................................................... t0287121 20 1
...................CTGAGACCCTAACTTGTG.................................................... t1302051 18 1
....................................................ATCACAAGTCAGGCTCTTGGGAC.............. t1423724 23 1
.......................................................ACAAGTCAGGCTCTTGGGACC............. t0025276 21 4
.......................................................ACAAGTCAGGCTCTTGGGACCT............ t0024428 22 4
>hsa-mir-126
CGCTGGCGACGGGACATTATTACTTTTGGTACGCGCTGTGACACTTCAAACTCGTACCGTGAGTAATAATGCGCCGTCCACGGCA hsa-mir-126 85
.((((..((((((.(((((((((((.(((((((.(...(((....)))..).))))))).)))))))))))).)))))..)))). structure -40.20
**************CATTATTACTTTTGGTACGCG************************************************** hsa-miR-126-5p 21
***************************************************TCGTACCGTGAGTAATAATGCG************ hsa-miR-126-3p 22
.............ACATTATTACTTTTGGTACGCG.................................................. t0290345 22 2
..............CATTATTACTTTTGGTACGCG.................................................. t0000254 21 9306
..............CATTATTACTTTTGGTACGCGC................................................. t0001685 22 800
..............CATTATTACTTTTGGTACGC................................................... t0002765 20 408
..............CATTATTACTTTTGGTACGCGCT................................................ t0008617 23 83
..............CATTATTACTTTTGGTACG.................................................... t0005452 19 77
..............CATTATTACTTTTGGTAC..................................................... t0164620 18 2
..............CATTATTACTTTTGGTACGCGCTGT.............................................. t0085279 25 1
...............ATTATTACTTTTGGTACGCG.................................................. t0024922 20 15
...............ATTATTACTTTTGGTACGCGCT................................................ t0033503 22 14
...............ATTATTACTTTTGGTACGCGC................................................. t0189665 21 1
...............ATTATTACTTTTGGTACGCGCTG............................................... t0750837 23 1
................TTATTACTTTTGGTACGCGCT................................................ t0094293 21 4
................TTATTACTTTTGGTACGCG.................................................. t0149975 19 3
................................................AACTCGTACCGTGAGTAATAATGCG............ t0327148 25 2
.................................................ACTCGTACCGTGAGTAATAATGCG............ t0174788 24 3
..................................................CTCGTACCGTGAGTAATAATGCG............ t0000113 23 11703
..................................................CTCGTACCGTGAGTAATAATGC............. t0001249 22 498
..................................................CTCGTACCGTGAGTAATAATG.............. t0002903 21 144
..................................................CTCGTACCGTGAGTAATAATGCGC........... t0019479 24 16
..................................................CTCGTACCGTGAGTAATAAT............... t0021443 20 8
..................................................CTCGTACCGTGAGTAATA................. t0099071 18 1
...................................................TCGTACCGTGAGTAATAATGCG............ t0000008 22 257289
...................................................TCGTACCGTGAGTAATAATGC............. t0000076 21 19742
...................................................TCGTACCGTGAGTAATAATG.............. t0000116 20 4182
...................................................TCGTACCGTGAGTAATAATGCGC........... t0001911 23 464
...................................................TCGTACCGTGAGTAATAAT............... t0004954 19 91
...................................................TCGTACCGTGAGTAATAA................ t0033086 18 6
....................................................CGTACCGTGAGTAATAATGCG............ t0000095 21 28238
....................................................CGTACCGTGAGTAATAATGC............. t0000397 20 5610
....................................................CGTACCGTGAGTAATAATG.............. t0000646 19 1568
....................................................CGTACCGTGAGTAATAATGCGC........... t0001795 22 572
....................................................CGTACCGTGAGTAATAAT............... t0027719 18 17
.....................................................GTACCGTGAGTAATAATGCG............ t0011779 20 54
.....................................................GTACCGTGAGTAATAATGC............. t0044208 19 10
.....................................................GTACCGTGAGTAATAATG.............. t0037358 18 3
.....................................................GTACCGTGAGTAATAATGCGC........... t0198035 21 1
......................................................TACCGTGAGTAATAATGCG............ t0030772 19 2
.......................................................ACCGTGAGTAATAATGCG............ t0208522 18 1
>hsa-mir-1260b
TCTCCGTTTATCCCACCACTGCCACCATTATTGCTACTGTTCAGCAGGTGCTGCTGGTGGTGATGGTGATAGTCTGGTGGGGGCGGTGG hsa-mir-1260b 89
.(.((((...(((((((((((.(((((((((..(((.....((((....)))).)))..))))))))).))))..))))))))))).). structure -42.90
*********ATCCCACCACTGCCACCAT************************************************************* hsa-miR-1260b 19
.........ATCCCACCACTGCCACCATT............................................................ t0080979 20 3
.........ATCCCACCACTGCCACCAT............................................................. t0174574 19 3
.........ATCCCACCACTGCCACCA.............................................................. t0191076 18 2
>hsa-mir-1262
ATCTACAATGGTGATGGGTGAATTTGTAGAAGGATGAAAGTCAAAGAATCCTTCTGGGAACTAATTTTTGGCCTTCAACAAGAATTGTGATAT hsa-mir-1262 93
(((.(((((.((...((((.(((((.(((((((((............))))))))).))).......)).))))...))....)))))))).. structure -23.31
*************ATGGGTGAATTTGTAGAAGGAT********************************************************** hsa-miR-1262 22
...........TGATGGGTGAATTTGTAGAAGG............................................................ t0000267 22 1026
...........TGATGGGTGAATTTGTAGAAGGA........................................................... t0001733 23 239
...........TGATGGGTGAATTTGTAGAAG............................................................. t0000883 21 215
...........TGATGGGTGAATTTGTAGAA.............................................................. t0003299 20 61
...........TGATGGGTGAATTTGTAGA............................................................... t0004971 19 18
...........TGATGGGTGAATTTGTAGAAGGAT.......................................................... t0005524 24 16
...........TGATGGGTGAATTTGTAG................................................................ t0024846 18 1
............GATGGGTGAATTTGTAGAAGGA........................................................... t0118887 22 1
............GATGGGTGAATTTGTAGAAGG............................................................ t0095361 21 1
.............ATGGGTGAATTTGTAGAAGGAT.......................................................... t0071421 22 2
.............ATGGGTGAATTTGTAGAAGGA........................................................... t0444907 21 2
>hsa-mir-1268a
TAGCCGGGCGTGGTGGTGGGGGCCTGTGGTCCCAGCTACTTTGGAGGCTGAG hsa-mir-1268a 52
(((((...((.((((((.((((((...)))))).)))))).))..))))).. structure -25.60
****CGGGCGTGGTGGTGGGGG****************************** hsa-miR-1268a 18
.AGCCGGGCGTGGTGGTGGG................................ t0724698 19 1
>hsa-mir-127
TGTGATCACTGTCTCCAGCCTGCTGAAGCTCAGAGGGCTCTGATTCAGAAAGATCATCGGATCCGTCTGAGCTTGGCTGGTCGGAAGTCTCATCATC hsa-mir-127 97
((.(((..(((...((((((.....(((((((((.((.((((((((.....))..)))))).)).))))))))))))))).)))..))).))..... structure -41.10
**********************CTGAAGCTCAGAGGGCTCTGAT***************************************************** hsa-miR-127-5p 22
********************************************************TCGGATCCGTCTGAGCTTGGCT******************* hsa-miR-127-3p 22
......................CTGAAGCTCAGAGGGCTCTGATT.................................................... t0032089 23 6
......................CTGAAGCTCAGAGGGCTCTGA...................................................... t0044385 21 1
......................CTGAAGCTCAGAGGGCTCTGAT..................................................... t0057500 22 1
........................GAAGCTCAGAGGGCTCTGATT.................................................... t0017363 21 6
........................GAAGCTCAGAGGGCTCTGATTC................................................... t0014159 22 3
.......................................................ATCGGATCCGTCTGAGCTTGGC.................... t0061248 22 1
........................................................TCGGATCCGTCTGAGCTTGGCT................... t0000328 22 1159
........................................................TCGGATCCGTCTGAGCTTGGC.................... t0004361 21 63
........................................................TCGGATCCGTCTGAGCTTGG..................... t0009929 20 17
........................................................TCGGATCCGTCTGAGCTTGGCTG.................. t0003148 23 13
........................................................TCGGATCCGTCTGAGCTT....................... t0023467 18 6
.........................................................CGGATCCGTCTGAGCTTGGCT................... t0443067 21 1
>hsa-mir-1271
CACCCAGATCAGTGCTTGGCACCTAGCAAGCACTCAGTAAATATTTGTTGAGTGCCTGCTATGTGCCAGGCATTGTGCTGAGGGCT hsa-mir-1271 86
..(((((..(((((((((((((.(((((.(((((((((((....))))))))))).))))).)))))))))))))..))).))... structure -50.20
**************CTTGGCACCTAGCAAGCACTCA************************************************** hsa-miR-1271-5p 22
**************************************************AGTGCCTGCTATGTGCCAGGCA************** hsa-miR-1271-3p 22
..............CTTGGCACCTAGCAAGCACTCA.................................................. t0003393 22 307
..............CTTGGCACCTAGCAAGCACTC................................................... t0009452 21 73
..............CTTGGCACCTAGCAAGCACT.................................................... t0016317 20 35
..............CTTGGCACCTAGCAAGCAC..................................................... t0128054 19 3
..............CTTGGCACCTAGCAAGCACTCAGT................................................ t0252534 24 2
..............CTTGGCACCTAGCAAGCACTCAG................................................. t0516012 23 1
...............TTGGCACCTAGCAAGCACTCA.................................................. t0040685 21 2
...............TTGGCACCTAGCAAGCACTC................................................... t0498564 20 1
>hsa-mir-1273a
TGAGGCAGGAGAATTGCTTGAACCCGGGTGGTGGAGGTTGCAGTGAGCCAAGATTGCGCCACTGCACTCCAGCCTGGGCGACAAAGCAAGACTCTTTCTTGGA hsa-mir-1273a 103
.((((.(((((..((((((...(((((((..(((((..(((((((.((((....)).))))))))))))))))))))).....))))))..)))))))))... structure -47.50
***************************************************************************GGGCGACAAAGCAAGACTCTTTCTT*** hsa-miR-1273a 25
..........................................................CCACTGCACTCCAGCCTGGGC........................ t0260050 21 2
............................................................ACTGCACTCCAGCCTGGGCGA...................... t0161842 21 3
............................................................ACTGCACTCCAGCCTGGGCGAC..................... t0250845 22 2
............................................................ACTGCACTCCAGCCTGGGCG....................... t1287547 20 1
............................................................ACTGCACTCCAGCCTGGGC........................ t0029178 19 1
.............................................................CTGCACTCCAGCCTGGGCGA...................... t0115786 20 1
>hsa-mir-1273d
GAATCGCTTGAACCCATGAGGTTGAGGCTGCAGTGAGCCAAGATCGTGCCACTGCACTTCAGCCTGGGTGACAAGAGCGAAACTTC hsa-mir-1273d 86
...((((((..(((((...((((((((.(((((((.(((......).)))))))))))))))))))))).....))))))...... structure -41.00
*********GAACCCATGAGGTTGAGGCTGCAGT**************************************************** hsa-miR-1273d 25
....................................GCCAAGATCGTGCCACTGCAC............................. t1140107 21 1
>hsa-mir-1277
ACCTCCCAAATATATATATATATGTACGTATGTGTATATAAATGTATACGTAGATATATATGTATTTTTGGTGGGTTT hsa-mir-1277 78
(((..(((((.((((((((((((.((((((((..(......)..)))))))).)))))))))))).)))))..))).. structure -34.60
*******AAATATATATATATATGTACGTAT*********************************************** hsa-miR-1277-5p 24
**********************************************TACGTAGATATATATGTATTTT********** hsa-miR-1277-3p 22
........AATATATATATATATGTACGTATGT............................................. t1147753 25 1
........AATATATATATATATGTACGTATG.............................................. t0650725 24 1
..........TATATATATATATGTACGTATG.............................................. t0001563 22 896
..........TATATATATATATGTACGTAT............................................... t0005046 21 172
..........TATATATATATATGTACGTATGT............................................. t0009564 23 72
..........TATATATATATATGTACGTA................................................ t0015856 20 31
..........TATATATATATATGTACGT................................................. t0025029 19 19
..........TATATATATATATGTACGTATGTGT........................................... t0054971 25 7
..........TATATATATATATGTACG.................................................. t0056918 18 1
...........ATATATATATATGTACGTATG.............................................. t0200283 21 2
............TATATATATATGTACGTATG.............................................. t0026434 20 19
............TATATATATATGTACGTATGT............................................. t0299159 21 2
............TATATATATATGTACGTAT............................................... t0135969 19 2
.............ATATATATATGTACGTATG.............................................. t0190414 19 1
..............................................TACGTAGATATATATGTATTT........... t0011489 21 56
..............................................TACGTAGATATATATGTATTTT.......... t0021526 22 24
..............................................TACGTAGATATATATGTATT............ t0043495 20 9
>hsa-mir-128-1
TGAGCTGTTGGATTCGGGGCCGTAGCACTGTCTGAGAGGTTTACATTTCTCACAGTGAACCGGTCTCTTTTTCAGCTGCTTC hsa-mir-128-1 82
.((((.((((((...(((((((...((((((..(((((((....)))))))))))))...)))))))...)))))).)))). structure -35.90
**************CGGGGCCGTAGCACTGTCTGAGA********************************************* hsa-miR-128-1-5p 23
*************************************************TCACAGTGAACCGGTCTCTTT************ hsa-miR-128-3p 21
..............CGGGGCCGTAGCACTGTCTGAGA............................................. t0057528 23 7
..............CGGGGCCGTAGCACTGTCTGAG.............................................. t0039706 22 6
..............CGGGGCCGTAGCACTGTCTG................................................ t0030124 20 3
..............CGGGGCCGTAGCACTGTCTGA............................................... t0101051 21 3
..............CGGGGCCGTAGCACTGTCTGAGAGGTT......................................... t0416715 27 2
..............CGGGGCCGTAGCACTGTCTGAGAG............................................ t0121728 24 1
...............GGGGCCGTAGCACTGTCTGAGA............................................. t0436064 22 2
...............................................TCTCACAGTGAACCGGTCTCTTTT........... t0553495 24 1
................................................CTCACAGTGAACCGGTCTCTTT............ t0015377 22 15
................................................CTCACAGTGAACCGGTCTCTTTT........... t0018081 23 13
................................................CTCACAGTGAACCGGTCTCTTTTT.......... t0072191 24 4
................................................CTCACAGTGAACCGGTCTCTT............. t0086872 21 2
.................................................TCACAGTGAACCGGTCTCTTT............ t0000087 21 17755
.................................................TCACAGTGAACCGGTCTCTTTT........... t0000103 22 15665
.................................................TCACAGTGAACCGGTCTCTTTTT.......... t0000355 23 4655
.................................................TCACAGTGAACCGGTCTCTT............. t0000658 20 1577
.................................................TCACAGTGAACCGGTCTCT.............. t0001246 19 425
.................................................TCACAGTGAACCGGTCTCTTTTTC......... t0008015 24 92
.................................................TCACAGTGAACCGGTCTC............... t0017263 18 9
.................................................TCACAGTGAACCGGTCTCTTTTTCA........ t0445268 25 2
..................................................CACAGTGAACCGGTCTCTTT............ t0049408 20 6
..................................................CACAGTGAACCGGTCTCTTTT........... t0054455 21 3
..................................................CACAGTGAACCGGTCTCTTTTT.......... t1230203 22 1
...................................................ACAGTGAACCGGTCTCTTTT........... t0026074 20 17
...................................................ACAGTGAACCGGTCTCTTT............ t0023681 19 11
...................................................ACAGTGAACCGGTCTCTTTTT.......... t0171440 21 1
....................................................CAGTGAACCGGTCTCTTTT........... t0049310 19 3
....................................................CAGTGAACCGGTCTCTTTTT.......... t0439356 20 2
.....................................................AGTGAACCGGTCTCTTTTT.......... t0119566 19 1
>hsa-mir-128-2
TGTGCAGTGGGAAGGGGGGCCGATACACTGTACGAGAGTGAGTAGCAGGTCTCACAGTGAACCGGTCTCTTTCCCTACTGTGTC hsa-mir-128-2 84
.(..(((((((.((((((((((...((((((..((((.(........).))))))))))...)))))))))).)))))))..). structure -39.40
**************GGGGGCCGATACACTGTACGAGA*********************************************** hsa-miR-128-2-5p 23
***************************************************TCACAGTGAACCGGTCTCTTT************ hsa-miR-128-3p 21
..................................................CTCACAGTGAACCGGTCTCTTT............ t0015377 22 15
..................................................CTCACAGTGAACCGGTCTCTT............. t0086872 21 2
..................................................CTCACAGTGAACCGGTCTCTTTC........... t0221242 23 1
...................................................TCACAGTGAACCGGTCTCTTT............ t0000087 21 17755
...................................................TCACAGTGAACCGGTCTCTT............. t0000658 20 1577
...................................................TCACAGTGAACCGGTCTCTTTC........... t0000798 22 1536
...................................................TCACAGTGAACCGGTCTCT.............. t0001246 19 425
...................................................TCACAGTGAACCGGTCTCTTTCC.......... t0035698 23 9
...................................................TCACAGTGAACCGGTCTC............... t0017263 18 9
....................................................CACAGTGAACCGGTCTCTTT............ t0049408 20 6
.....................................................ACAGTGAACCGGTCTCTTT............ t0023681 19 11
>hsa-mir-1285-1
TGTAGAGATAGGATCTCACTTTGTTGCCCAGGCTGGTCTCAAACTCCTGGTCTGGGCAACAAAGTGAGACCTTATCTCTACAAG hsa-mir-1285-1 84
((((((((((((.((((((((((((((((((((..(..........)..)))))))))))))))))))).)))))))))))).. structure -58.20
***********GATCTCACTTTGTTGCCCAGG**************************************************** hsa-miR-1285-5p 21
**************************************************TCTGGGCAACAAAGTGAGACCT************ hsa-miR-1285-3p 22
.............TCTCACTTTGTTGCCCAGGCTG................................................. t0271631 22 2
.......................TTGCCCAGGCTGGTCTCAAACT....................................... t0360312 22 1
..........................CCCAGGCTGGTCTCAAACTCC..................................... t1417821 21 1
>hsa-mir-1289-1
TTCTCAATTTTTAGTAGGAATTAAAAACAAAACTGGTAAATGCAGACTCTTGGTTTCCACCCCCAGAGAATCCCTAAACCGGGGGTGGAGTCCAGGAATCTGCATTTTAGAAAGTACCCAGGGTGATTCTGATAATTGGGAACA hsa-mir-1289-1 144
(((((((((.......(((((((........(((...(((((((((.((((((.((((((((((..((.....)).....)))))))))).)))))).))))))))).....)))........)))))))...))))))))).. structure -55.89
*************************************************************************************TGGAGTCCAGGAATCTGCATTTT************************************ hsa-miR-1289 23
.....................................................................................TGGAGTCCAGGAATCTGCATTTT.................................... t0107640 23 2
>hsa-mir-1289-2
CCACGGTCCTAGTTAAAAAGGCACATTCCTAGACCCTGCCTCAGAACTACTGAACAGAGTCACTGGGTGTGGAGTCCAGGAATCTGCATTTTTACCCCTATCGCCCCCGCC hsa-mir-1289-2 111
....(((..(((.((((((.(((.((((((.(((.(..((((((.(((.((....)))))..))))).)..).))).)))))).))).))))))...)))..)))...... structure -34.40
*********************************************************************TGGAGTCCAGGAATCTGCATTTT******************* hsa-miR-1289 23
.....................................................................TGGAGTCCAGGAATCTGCATTTT................... t0107640 23 2
>hsa-mir-129-1
GGATCTTTTTGCGGTCTGGGCTTGCTGTTCCTCTCAACAGTAGTCAGGAAGCCCTTACCCCAAAAAGTATCT hsa-mir-129-1 72
(((((((((((.(((..((((((.(((..(..((....))..).))).))))))..))).))))))).)))) structure -29.40
****CTTTTTGCGGTCTGGGCTTGC*********************************************** hsa-miR-129-5p 21
************************************************AAGCCCTTACCCCAAAAAGTAT** hsa-miR-129-1-3p 22
....CTTTTTGCGGTCTGGGCTTG................................................ t0205147 20 2
....CTTTTTGCGGTCTGGGCTTGC............................................... t0111787 21 2
>hsa-mir-129-2
TGCCCTTCGCGAATCTTTTTGCGGTCTGGGCTTGCTGTACATAACTCAATAGCCGGAAGCCCTTACCCCAAAAAGCATTTGCGGAGGGCG hsa-mir-129-2 90
.((((((((((((((((((((.(((..(((((((((((..........)))))...))))))..))).))))))).))))))))))))). structure -48.80
**************CTTTTTGCGGTCTGGGCTTGC******************************************************* hsa-miR-129-5p 21
********************************************************AAGCCCTTACCCCAAAAAGCAT************ hsa-miR-129-2-3p 22
..............CTTTTTGCGGTCTGGGCTTG........................................................ t0205147 20 2
..............CTTTTTGCGGTCTGGGCTTGC....................................................... t0111787 21 2
>hsa-mir-1294
CACCTAATGTGTGCCAAGATCTGTTCATTTATGATCTCACCGAGTCCTGTGAGGTTGGCATTGTTGTCTGGCATTGTCTGATATACAACAGTGCCAACCTCACAGGACTCAGTGAGGTGAAACTGAGGATTAGGAAGGTGTA hsa-mir-1294 142
(((((........((..(((((..(((.((.(.(((((((.((((((((((((((((((((((((((.((.((.....)).)).)))))))))))))))))))))))))).))))))).))).)))))))).)).))))).. structure -70.20
***********************************************TGTGAGGTTGGCATTGTTGTCT************************************************************************* hsa-miR-1294 22
................................................GTGAGGTTGGCATTGTTGTCT......................................................................... t0082818 21 2
>hsa-mir-1296
ACCTACCTAACTGGGTTAGGGCCCTGGCTCCATCTCCTTTAGGAAAACCTTCTGTGGGGAGTGGGGCTTCGACCCTAACCCAGGTGGGCTGT hsa-mir-1296 92
.(((((((....(((((((((.(..((((((((..(((.(((((.....))))).)))..))))))))..).)))))))))))))))).... structure -50.20
***************TTAGGGCCCTGGCTCCATCTCC******************************************************* hsa-miR-1296-5p 22
**********************************************************GAGTGGGGCTTCGACCCTAACC************ hsa-miR-1296-3p 22
...............TTAGGGCCCTGGCTCCATCTCC....................................................... t0006390 22 126
...............TTAGGGCCCTGGCTCCATCTCCT...................................................... t0018641 23 29
...............TTAGGGCCCTGGCTCCATCTC........................................................ t0031204 21 15
...............TTAGGGCCCTGGCTCCATCTCCTTT.................................................... t0038007 25 12
...............TTAGGGCCCTGGCTCCATCTCCTT..................................................... t0060034 24 7
...............TTAGGGCCCTGGCTCCATCT......................................................... t0057447 20 3
...............TTAGGGCCCTGGCTCCATCTCCTTTAGGA................................................ t1102329 29 1
...............TTAGGGCCCTGGCTCCATCTCCTTTAGG................................................. t1270939 28 1
.................AGGGCCCTGGCTCCATCTCCTTTAGG................................................. t0931525 26 1
>hsa-mir-1298
AGACGAGGAGTTAAGAGTTCATTCGGCTGTCCAGATGTATCCAAGTACCCTGTGTTATTTGGCAATAAATACATCTGGGCAACTGACTGAACTTTTCACTTTTCATGACTCA hsa-mir-1298 112
....(((((((.(((((((((.((((.((((((((((((((((((((........)))))))......))))))))))))).)))).))))))))).)))))))........ structure -48.10
*****************TTCATTCGGCTGTCCAGATGTA************************************************************************* hsa-miR-1298-5p 22
***********************************************************************CATCTGGGCAACTGACTGAAC******************** hsa-miR-1298-3p 21
.................TTCATTCGGCTGTCCAGATGT.......................................................................... t0386307 21 2
>hsa-mir-1301
GGATTGTGGGGGGTCGCTCTAGGCACCGCAGCACTGTGCTGGGGATGTTGCAGCTGCCTGGGAGTGACTTCACACAGTCCTC hsa-mir-1301 82
((((((((.(((((((((((((((((.((((((((.......)).)))))).).))))).))))))))))).)))))))).. structure -45.80
**************CGCTCTAGGCACCGCAGCA************************************************* hsa-miR-1301-5p 19
***********************************************TTGCAGCTGCCTGGGAGTGACTTC*********** hsa-miR-1301-3p 24
...............................................TTGCAGCTGCCTGGGAGTGACT............. t0004776 22 187
...............................................TTGCAGCTGCCTGGGAGTGAC.............. t0007300 21 63
...............................................TTGCAGCTGCCTGGGAGTGACTTCA.......... t0014308 25 42
...............................................TTGCAGCTGCCTGGGAGTGA............... t0014520 20 41
...............................................TTGCAGCTGCCTGGGAGTGACTT............ t0012590 23 32
...............................................TTGCAGCTGCCTGGGAGTGACTTC........... t0020835 24 25
...............................................TTGCAGCTGCCTGGGAGTG................ t0034545 19 10
................................................TGCAGCTGCCTGGGAGTGACT............. t0027498 21 18
................................................TGCAGCTGCCTGGGAGTGACTTCA.......... t0036392 24 12
................................................TGCAGCTGCCTGGGAGTGACTTC........... t0048073 23 8
................................................TGCAGCTGCCTGGGAGTGAC.............. t0048338 20 5
................................................TGCAGCTGCCTGGGAGTGACTT............ t0062929 22 5
................................................TGCAGCTGCCTGGGAGTGA............... t0167717 19 2
................................................TGCAGCTGCCTGGGAGTG................ t0093184 18 1
..................................................CAGCTGCCTGGGAGTGACTTCA.......... t0101190 22 3
..................................................CAGCTGCCTGGGAGTGACT............. t0191246 19 3
..................................................CAGCTGCCTGGGAGTGAC.............. t0321735 18 2
..................................................CAGCTGCCTGGGAGTGACTTC........... t1360035 21 1
..................................................CAGCTGCCTGGGAGTGACTTCAC......... t0382612 23 1
>hsa-mir-1303
GGCTGGGCAACATAGCGAGACCTCAACTCTACAATTTTTTTTTTTTTAAATTTTAGAGACGGGGTCTTGCTCTGTTGCCAGGCTTT hsa-mir-1303 86
((((.(((((((.(((((((((((..(((((.(((((..........))))).)))))..))))))))))).))))))).)))).. structure -43.90
***************************************************TTTAGAGACGGGGTCTTGCTCT************* hsa-miR-1303 22
...TGGGCAACATAGCGAGACC................................................................ t0368434 19 2
............................................................GGGGTCTTGCTCTGTTGCC....... t1517322 19 1
>hsa-mir-1306
GTGAGCAGTCTCCACCACCTCCCCTGCAAACGTCCAGTGGTGCAGAGGTAATGGACGTTGGCTCTGGTGGTGATGGACAGTCCGA hsa-mir-1306 85
.((..(.((((.(((((((......((.((((((((....(((....))).)))))))).))...)))))))..)))).)..)). structure -33.80
**************CCACCTCCCCTGCAAACGTCCA************************************************* hsa-miR-1306-5p 22
******************************************************ACGTTGGCTCTGGTGGTG************* hsa-miR-1306-3p 18
..............CCACCTCCCCTGCAAACGTCC.................................................. t0013260 21 47
..............CCACCTCCCCTGCAAACGTCCA................................................. t0015387 22 38
..............CCACCTCCCCTGCAAACGTC................................................... t0037108 20 12
...................................................TGGACGTTGGCTCTGGTGGTGAT........... t0200148 23 1
.....................................................GACGTTGGCTCTGGTGGTGAT........... t0014939 21 18
.....................................................GACGTTGGCTCTGGTGGTGATG.......... t0028589 22 8
.....................................................GACGTTGGCTCTGGTGGTGA............ t0065601 20 6
.....................................................GACGTTGGCTCTGGTGGT.............. t0634169 18 1
.....................................................GACGTTGGCTCTGGTGGTG............. t0761043 19 1
......................................................ACGTTGGCTCTGGTGGTGAT........... t0010973 20 15
......................................................ACGTTGGCTCTGGTGGTGATG.......... t0015092 21 15
......................................................ACGTTGGCTCTGGTGGTG............. t0090657 18 1
......................................................ACGTTGGCTCTGGTGGTGA............ t0106565 19 1
>hsa-mir-1307
CATCAAGACCCAGCTGAGTCACTGTCACTGCCTACCAATCTCGACCGGACCTCGACCGGCTCGTCTGTGTTGCCAATCGACTCGGCGTGGCGTCGGTCGTGGTAGATAGGCGGTCATGCATACGAATTTTCAGCTCTTGTTCTGGTGAC hsa-mir-1307 149
(((((..((..(((((((((..(((.((((((((.(.(((.(((((((.((.((.(((..(((..((......))..)))..))))).))..))))))).))).).))))))))...)))...))...)))))))...))..))))).. structure -57.30
****************************************TCGACCGGACCTCGACCGGCT**************************************************************************************** hsa-miR-1307-5p 21
*******************************************************************************ACTCGGCGTGGCGTCGGTCGTG************************************************ hsa-miR-1307-3p 22
........................................TCGACCGGACCTCGACCG........................................................................................... t0026515 18 4
........................................TCGACCGGACCTCGACCGGCTCG...................................................................................... t0169057 23 3
........................................TCGACCGGACCTCGACCGGCTC....................................................................................... t0390042 22 2
........................................TCGACCGGACCTCGACCGGCT........................................................................................ t0060432 21 1
...............................................................................ACTCGGCGTGGCGTCGGTCGTGG............................................... t0000499 23 2488
...............................................................................ACTCGGCGTGGCGTCGGTCGTG................................................ t0000895 22 1863
...............................................................................ACTCGGCGTGGCGTCGGTCGTGGT.............................................. t0001305 24 1136
...............................................................................ACTCGGCGTGGCGTCGGTCGT................................................. t0002881 21 383
...............................................................................ACTCGGCGTGGCGTCGGTCG.................................................. t0004914 20 179
...............................................................................ACTCGGCGTGGCGTCGGTCGTGGTA............................................. t0024105 25 21
...............................................................................ACTCGGCGTGGCGTCGGTCGTGGTAGA........................................... t0458283 27 1
...............................................................................ACTCGGCGTGGCGTCGGTC................................................... t0738343 19 1
................................................................................CTCGGCGTGGCGTCGGTCGTGG............................................... t0000538 22 1987
................................................................................CTCGGCGTGGCGTCGGTCGTG................................................ t0002217 21 561
................................................................................CTCGGCGTGGCGTCGGTCGTGGT.............................................. t0001422 23 560
................................................................................CTCGGCGTGGCGTCGGTCGT................................................. t0006519 20 89
................................................................................CTCGGCGTGGCGTCGGTCGTGGTA............................................. t0015319 24 28
................................................................................CTCGGCGTGGCGTCGGTCG.................................................. t0032004 19 14
................................................................................CTCGGCGTGGCGTCGGTC................................................... t0349295 18 2
................................................................................CTCGGCGTGGCGTCGGTCGTGGTAG............................................ t0166662 25 2
.................................................................................TCGGCGTGGCGTCGGTCGTG................................................ t0412866 20 2
.................................................................................TCGGCGTGGCGTCGGTCGTGG............................................... t0032801 21 2
.................................................................................TCGGCGTGGCGTCGGTCGTGGT.............................................. t0070756 22 1
.................................................................................TCGGCGTGGCGTCGGTCGT................................................. t1053994 19 1
>hsa-mir-130a
TGCTGCTGGCCAGAGCTCTTTTCACATTGTGCTACTGTCTGCACCTGTCACTAGCAGTGCAATGTTAAAAGGGCATTGGCCGTGTAGTG hsa-mir-130a 89
.((((((((((((.((((((((.((((((..((.(((...((....))...))).))..)))))).)))))))).))))))).))))). structure -42.60
********************TTCACATTGTGCTACTGTCTGC*********************************************** hsa-miR-130a-5p 22
******************************************************CAGTGCAATGTTAAAAGGGCAT************* hsa-miR-130a-3p 22
......................................................CAGTGCAATGTTAAAAGGGC............... t0015057 20 39
......................................................CAGTGCAATGTTAAAAGGGCA.............. t0012419 21 31
......................................................CAGTGCAATGTTAAAAGGGCATT............ t0019276 23 28
......................................................CAGTGCAATGTTAAAAGGGCAT............. t0038752 22 11
......................................................CAGTGCAATGTTAAAAGGG................ t0119752 19 4
>hsa-mir-130b
GGCCTGCCCGACACTCTTTCCCTGTTGCACTACTATAGGCCGCTGGGAAGCAGTGCAATGATGAAAGGGCATCGGTCAGGTC hsa-mir-130b 82
((((((.((((..(((((((..(((((((((.((.(((....)))...)).)))))))))..)))))))..)))).)))))) structure -36.40
************ACTCTTTCCCTGTTGCACTAC************************************************* hsa-miR-130b-5p 21
**************************************************CAGTGCAATGATGAAAGGGCAT********** hsa-miR-130b-3p 22
............ACTCTTTCCCTGTTGCACTACT................................................ t0000999 22 734
............ACTCTTTCCCTGTTGCACTAC................................................. t0002274 21 286
............ACTCTTTCCCTGTTGCACTA.................................................. t0016552 20 34
............ACTCTTTCCCTGTTGCACT................................................... t0006482 19 32
............ACTCTTTCCCTGTTGCACTACTA............................................... t0037778 23 12
............ACTCTTTCCCTGTTGCACTACTAT.............................................. t0237312 24 2
...............CTTTCCCTGTTGCACTACT................................................ t0011627 19 1
...............CTTTCCCTGTTGCACTAC................................................. t0026267 18 1
..................................................CAGTGCAATGATGAAAGGGCA........... t0012237 21 52
..................................................CAGTGCAATGATGAAAGGGC............ t0013542 20 45
..................................................CAGTGCAATGATGAAAGGG............. t0019343 19 28
..................................................CAGTGCAATGATGAAAGGGCAT.......... t0026186 22 19
..................................................CAGTGCAATGATGAAAGGGCATC......... t0189308 23 3
>hsa-mir-132
CCGCCCCCGCGTCTCCAGGGCAACCGTGGCTTTCGATTGTTACTGTGGGAACTGGAGGTAACAGTCTACAGCCATGGTCGCCCCGCAGCACGCCCACGCGC hsa-mir-132 101
.(((....((((((.(.((((.(((((((((...((((((((((..(....)....))))))))))...))))))))).)))).).)).))))....))). structure -48.40
**********************ACCGTGGCTTTCGATTGTTACT********************************************************* hsa-miR-132-5p 22
**********************************************************TAACAGTCTACAGCCATGGTCG********************* hsa-miR-132-3p 22
.....................AACCGTGGCTTTCGATTGTTA........................................................... t0012767 21 49
.....................AACCGTGGCTTTCGATTGTT............................................................ t0021669 20 24
.....................AACCGTGGCTTTCGATTGTTAC.......................................................... t0058254 22 7
.....................AACCGTGGCTTTCGATTGTTACT......................................................... t0184874 23 3
.....................AACCGTGGCTTTCGATTGT............................................................. t0151902 19 3
......................ACCGTGGCTTTCGATTGTTACT......................................................... t0005134 22 168
......................ACCGTGGCTTTCGATTGTTA........................................................... t0008522 20 84
......................ACCGTGGCTTTCGATTGTT............................................................ t0017023 19 33
......................ACCGTGGCTTTCGATTGTTAC.......................................................... t0022985 21 22
......................ACCGTGGCTTTCGATTGT............................................................. t1342193 18 1
..........................................................TAACAGTCTACAGCCATGGTCG..................... t0006318 22 128
..........................................................TAACAGTCTACAGCCATGGTCGC.................... t0025789 23 19
..........................................................TAACAGTCTACAGCCATGGTC...................... t0052233 21 8
..........................................................TAACAGTCTACAGCCATGGT....................... t0090909 20 4
...........................................................AACAGTCTACAGCCATGGTCG..................... t0435179 21 2
...........................................................AACAGTCTACAGCCATGGTCGC.................... t0627047 22 1
>hsa-mir-133a-1
ACAATGCTTTGCTAGAGCTGGTAAAATGGAACCAAATCGCCTCTTCAATGGATTTGGTCCCCTTCAACCAGCTGTAGCTATGCATTGA hsa-mir-133a-1 88
.((((((...((((.(((((((..((.((.((((((((............)))))))).)).))..))))))).))))...)))))). structure -40.50
***************AGCTGGTAAAATGGAACCAAAT*************************************************** hsa-miR-133a-5p 22
****************************************************TTTGGTCCCCTTCAACCAGCTG************** hsa-miR-133a-3p 22
....................................................TTTGGTCCCCTTCAACCAGCTGT............. t0600649 23 1
>hsa-mir-133a-2
GGGAGCCAAATGCTTTGCTAGAGCTGGTAAAATGGAACCAAATCGACTGTCCAATGGATTTGGTCCCCTTCAACCAGCTGTAGCTGTGCATTGATGGCGCCG hsa-mir-133a-2 102
.((.(((((((((...((((.(((((((..((.((.((((((((.(........).)))))))).)).))..))))))).))))...)))))..)))).)). structure -47.50
*********************AGCTGGTAAAATGGAACCAAAT*********************************************************** hsa-miR-133a-5p 22
**********************************************************TTTGGTCCCCTTCAACCAGCTG********************** hsa-miR-133a-3p 22
..........................................................TTTGGTCCCCTTCAACCAGCTGT..................... t0600649 23 1
>hsa-mir-134
CAGGGTGTGTGACTGGTTGACCAGAGGGGCATGCACTGTGTTCACCCTGTGGGCCACCTAGTCACCAACCCTC hsa-mir-134 73
.(((((..((((((((.((.(((.((((((((.....))))...)))).)))..)).))))))))..))))). structure -35.20
*******TGTGACTGGTTGACCAGAGGGG******************************************** hsa-miR-134-5p 22
*********************************************CCTGTGGGCCACCTAGTCACCAA***** hsa-miR-134-3p 23
.......TGTGACTGGTTGACCAGAGGGG............................................ t0000637 22 630
.......TGTGACTGGTTGACCAGAGGG............................................. t0003984 21 96
.......TGTGACTGGTTGACCAGAGGGGC........................................... t0005198 23 30
.......TGTGACTGGTTGACCAGAGG.............................................. t0009384 20 21
.......TGTGACTGGTTGACCAGAG............................................... t0035924 19 4
.......TGTGACTGGTTGACCAGA................................................ t0037496 18 1
..............................................CTGTGGGCCACCTAGTCACCA...... t0934798 21 1
>hsa-mir-1343
GCTGGCGTCGGTGCTGGGGAGCGGCCCCCGGGTGGGCCTCTGCTCTGGCCCCTCCTGGGGCCCGCACTCTCGCTCTGGGCCCGC hsa-mir-1343 84
((.(((.((((.((.((((.((((.(((((((.(((((........)))))..))))))).)))).)))).)).))))))).)) structure -54.80
**************TGGGGAGCGGCCCCCGGGTGGG************************************************ hsa-miR-1343-5p 22
***************************************************CTCCTGGGGCCCGCACTCTCGC*********** hsa-miR-1343-3p 22
...................................................CTCCTGGGGCCCGCACTCTCG............ t0436365 21 2
>hsa-mir-135a-1
AGGCCTCGCTGTTCTCTATGGCTTTTTATTCCTATGTGATTCTACTGCTCACTCATATAGGGATTGGAGCCGTGGCGCACGGCGGGGACA hsa-mir-135a-1 90
.(.(((((((((.(.((((((((((..((((((((((((.............)))))))))))).)))))))))).).))))))))).). structure -44.72
****************TATGGCTTTTTATTCCTATGTGA*************************************************** hsa-miR-135a-5p 23
*******************************************************TATAGGGATTGGAGCCGTGGCG************* hsa-miR-135a-3p 22
................TATGGCTTTTTATTCCTATGTG.................................................... t0034313 22 13
................TATGGCTTTTTATTCCTATG...................................................... t0216449 20 1
................TATGGCTTTTTATTCCTATGTGA................................................... t0109659 23 1
................TATGGCTTTTTATTCCTATGTGAT.................................................. t0687767 24 1
......................................................ATATAGGGATTGGAGCCGTGGC.............. t0040883 22 1
>hsa-mir-135a-2
AGATAAATTCACTCTAGTGCTTTATGGCTTTTTATTCCTATGTGATAGTAATAAAGTCTCATGTAGGGATGGAAGCCATGAAATACATTGTGAAAAATCA hsa-mir-135a-2 100
.(((...(((((....(((.((((((((((((.((((((((((((.(.(.....).).)))))))))))))))))))))))).)))...)))))..))). structure -35.10
**********************TATGGCTTTTTATTCCTATGTGA******************************************************* hsa-miR-135a-5p 23
......................TATGGCTTTTTATTCCTATGTG........................................................ t0034313 22 13
......................TATGGCTTTTTATTCCTATG.......................................................... t0216449 20 1
......................TATGGCTTTTTATTCCTATGTGA....................................................... t0109659 23 1
......................TATGGCTTTTTATTCCTATGTGAT...................................................... t0687767 24 1
>hsa-mir-135b
CACTCTGCTGTGGCCTATGGCTTTTCATTCCTATGTGATTGCTGTCCCAAACTCATGTAGGGCTAAAAGCCATGGGCTACAGTGAGGGGCGAGCTCC hsa-mir-135b 97
..(((((((((((((((((((((((...(((((((((((((......)))..))))))))))..))))))))))))))))))).))))......... structure -47.20
***************TATGGCTTTTCATTCCTATGTGA*********************************************************** hsa-miR-135b-5p 23
******************************************************ATGTAGGGCTAAAAGCCATGGG********************* hsa-miR-135b-3p 22
...............TATGGCTTTTCATTCCTATGTG............................................................ t0048952 22 9
...............TATGGCTTTTCATTCCTATGTGA........................................................... t0041127 23 7
...............TATGGCTTTTCATTCCTATGT............................................................. t1554029 21 1
>hsa-mir-136
TGAGCCCTCGGAGGACTCCATTTGTTTTGATGATGGATTCTTATGCTCCATCATCGTCTCAAATGAGTCTTCAGAGGGTTCT hsa-mir-136 82
.((((((((.((((((((.(((((...((((((((((.........))))))))))...))))))))))))).)))))))). structure -45.80
**************ACTCCATTTGTTTTGATGATGGA********************************************* hsa-miR-136-5p 23
************************************************CATCATCGTCTCAAATGAGTCT************ hsa-miR-136-3p 22
...........AGGACTCCATTTGTTTTGATGAT................................................ t0005875 23 22
...........AGGACTCCATTTGTTTTGATGA................................................. t0010300 22 17
...........AGGACTCCATTTGTTTTGATG.................................................. t0049283 21 1
...........AGGACTCCATTTGTTTTG..................................................... t1683761 18 1
............GGACTCCATTTGTTTTGATGAT................................................ t0034966 22 13
............GGACTCCATTTGTTTTGATGA................................................. t0076432 21 5
..............ACTCCATTTGTTTTGATGATGG.............................................. t0003752 22 261
..............ACTCCATTTGTTTTGATGATG............................................... t1265624 21 1
................................................CATCATCGTCTCAAATGAGTCT............ t0003565 22 47
................................................CATCATCGTCTCAAATGAGTC............. t0021801 21 4
.................................................ATCATCGTCTCAAATGAGTCT............ t0007204 21 72
.................................................ATCATCGTCTCAAATGAGTC............. t0032219 20 14
..................................................TCATCGTCTCAAATGAGTCTTCA......... t0439326 23 2
..................................................TCATCGTCTCAAATGAGTCTTC.......... t0383854 22 2
...................................................CATCGTCTCAAATGAGTCTTCA......... t1345167 22 1
>hsa-mir-138-1
CCCTGGCATGGTGTGGTGGGGCAGCTGGTGTTGTGAATCAGGCCGTTGCCAATCAGAGAACGGCTACTTCACAACACCAGGGCCACACCACACTACAGG hsa-mir-138-1 99
.((((...((((((((((.(((..(((((((((((((...(((((((..(.....)..)))))))..))))))))))))).))).)))))))))))))) structure -58.80
**********************AGCTGGTGTTGTGAATCAGGCCG****************************************************** hsa-miR-138-5p 23
**************************************************************GCTACTTCACAACACCAGGGCC*************** hsa-miR-138-1-3p 22
......................AGCTGGTGTTGTGAATCAGGCCGT..................................................... t0037355 24 12
......................AGCTGGTGTTGTGAATCAGGC........................................................ t0035683 21 10
......................AGCTGGTGTTGTGAATCAGG......................................................... t0049403 20 8
......................AGCTGGTGTTGTGAATCA........................................................... t0214440 18 2
............................................................CGGCTACTTCACAACACCAGGGC................ t0158805 23 2
..............................................................GCTACTTCACAACACCAGGG................. t0854887 20 1
>hsa-mir-138-2
CGTTGCTGCAGCTGGTGTTGTGAATCAGGCCGACGAGCAGCGCATCCTCTTACCCGGCTATTTCACGACACCAGGGTTGCATCA hsa-mir-138-2 84
.(.(((.((..(((((((((((((...(((((..(((.((......)))))...)))))..))))))))))))).)).))).). structure -36.00
*********AGCTGGTGTTGTGAATCAGGCCG**************************************************** hsa-miR-138-5p 23
********************************************************GCTATTTCACGACACCAGGGTT****** hsa-miR-138-2-3p 22
.........AGCTGGTGTTGTGAATCAGGC...................................................... t0035683 21 10
.........AGCTGGTGTTGTGAATCAGG....................................................... t0049403 20 8
.........AGCTGGTGTTGTGAATCAGGCCGA................................................... t0076848 24 5
.........AGCTGGTGTTGTGAATCA......................................................... t0214440 18 2
>hsa-mir-139
GTGTATTCTACAGTGCACGTGTCTCCAGTGTGGCTCGGAGGCTGGAGACGCGGCCCTGTTGGAGTAAC hsa-mir-139 68
...((((((((((.((.((((((((((((.(.......).)))))))))))))).))).))))))).. structure -34.90
******TCTACAGTGCACGTGTCTCCAGT*************************************** hsa-miR-139-5p 23
******************************************TGGAGACGCGGCCCTGTTGGAGT*** hsa-miR-139-3p 23
......TCTACAGTGCACGTGTCTCCAGT....................................... t0000643 23 2976
......TCTACAGTGCACGTGTCTCCAG........................................ t0001725 22 772
......TCTACAGTGCACGTGTCTCC.......................................... t0005639 20 148
......TCTACAGTGCACGTGTCTCCA......................................... t0006493 21 123
......TCTACAGTGCACGTGTCTC........................................... t0077047 19 5
......TCTACAGTGCACGTGTCTCCAGTG...................................... t0121045 24 1
.......CTACAGTGCACGTGTCTCCAGT....................................... t0995471 22 1
........TACAGTGCACGTGTCTCCAGT....................................... t0173267 21 1
.........ACAGTGCACGTGTCTCCAGT....................................... t0067566 20 6
.........................................CTGGAGACGCGGCCCTGTTGGAGT... t0212100 24 2
..........................................TGGAGACGCGGCCCTGTTGGAGT... t0001466 23 387
..........................................TGGAGACGCGGCCCTGTTGGAG.... t0005836 22 55
..........................................TGGAGACGCGGCCCTGTTGGA..... t0025092 21 8
..........................................TGGAGACGCGGCCCTGTTGGAGTA.. t0050162 24 8
..........................................TGGAGACGCGGCCCTGTTGG...... t0017741 20 3
...........................................GGAGACGCGGCCCTGTTGGAGT... t0026594 22 4
..............................................GACGCGGCCCTGTTGGAGT... t0721150 19 1
>hsa-mir-140
TGTGTCTCTCTCTGTGTCCTGCCAGTGGTTTTACCCTATGGTAGGTTACGTCATGCTGTTCTACCACAGGGTAGAACCACGGACAGGATACCGGGGCACC hsa-mir-140 100
.(((((((.....((((((((((.(((((((((((((.(((((((..(((......)))))))))).))))))))))))))).)))))))).))))))). structure -55.00
**********************CAGTGGTTTTACCCTATGGTAG******************************************************** hsa-miR-140-5p 22
*************************************************************TACCACAGGGTAGAACCACGG****************** hsa-miR-140-3p 21
..TGTCTCTCTCTGTGTCCTGC.............................................................................. t0007601 20 3
..TGTCTCTCTCTGTGTCCTG............................................................................... t0808054 19 1
...GTCTCTCTCTGTGTCCTGC.............................................................................. t0017642 19 4
.....................CCAGTGGTTTTACCCTATGGTA......................................................... t0384964 22 2
......................CAGTGGTTTTACCCTATGGTAG........................................................ t0000164 22 14419
......................CAGTGGTTTTACCCTATGGT.......................................................... t0001420 20 1011
......................CAGTGGTTTTACCCTATGGTA......................................................... t0001528 21 924
......................CAGTGGTTTTACCCTATGGTAGG....................................................... t0004441 23 207
......................CAGTGGTTTTACCCTATGGTAGGT...................................................... t0015031 24 39
......................CAGTGGTTTTACCCTATGG........................................................... t0048828 19 9
.......................AGTGGTTTTACCCTATGGTAG........................................................ t0028629 21 17
........................GTGGTTTTACCCTATGGTA......................................................... t0926516 19 1
........................GTGGTTTTACCCTATGGTAG........................................................ t1348423 20 1
............................................................CTACCACAGGGTAGAACCACGGACA............... t0063121 25 6
............................................................CTACCACAGGGTAGAACCACGGAC................ t0073451 24 5
............................................................CTACCACAGGGTAGAACCACGG.................. t0047161 22 4
............................................................CTACCACAGGGTAGAACCACGGA................. t0041456 23 2
.............................................................TACCACAGGGTAGAACCACGGA................. t0000277 22 3551
.............................................................TACCACAGGGTAGAACCACGGACA............... t0000595 24 3096
.............................................................TACCACAGGGTAGAACCACGG.................. t0000307 21 2631
.............................................................TACCACAGGGTAGAACCACGGAC................ t0000651 23 2319
.............................................................TACCACAGGGTAGAACCACG................... t0002281 20 195
.............................................................TACCACAGGGTAGAACCAC.................... t0004631 19 61
.............................................................TACCACAGGGTAGAACCACGGACAG.............. t0016724 25 8
.............................................................TACCACAGGGTAGAACCA..................... t0036207 18 2
.............................................................TACCACAGGGTAGAACCACGGACAGG............. t0178067 26 1
..............................................................ACCACAGGGTAGAACCACGGAC................ t0000274 22 2597
..............................................................ACCACAGGGTAGAACCACGGACA............... t0000558 23 2463
..............................................................ACCACAGGGTAGAACCACGGA................. t0000350 21 1891
..............................................................ACCACAGGGTAGAACCACGG.................. t0000689 20 709
..............................................................ACCACAGGGTAGAACCACG................... t0005358 19 32
..............................................................ACCACAGGGTAGAACCACGGACAG.............. t0018049 24 11
..............................................................ACCACAGGGTAGAACCAC.................... t0006822 18 8
..............................................................ACCACAGGGTAGAACCACGGACAGG............. t0056947 25 1
...............................................................CCACAGGGTAGAACCACGGAC................ t0002181 21 132
...............................................................CCACAGGGTAGAACCACGGACA............... t0004127 22 111
...............................................................CCACAGGGTAGAACCACGGA................. t0007328 20 23
...............................................................CCACAGGGTAGAACCACGG.................. t0018087 19 14
................................................................CACAGGGTAGAACCACGGACA............... t0012127 21 34
................................................................CACAGGGTAGAACCACGGA................. t0045147 19 2
................................................................CACAGGGTAGAACCACGGAC................ t0046756 20 2
................................................................CACAGGGTAGAACCACGGACAGG............. t0732530 23 1
.................................................................ACAGGGTAGAACCACGGACAGGA............ t0006139 23 69
.................................................................ACAGGGTAGAACCACGGACAGG............. t0004993 22 37
.................................................................ACAGGGTAGAACCACGGACAGGAT........... t0027857 24 7
.................................................................ACAGGGTAGAACCACGGACA............... t0002351 20 5
.................................................................ACAGGGTAGAACCACGGACAG.............. t0011780 21 4
.................................................................ACAGGGTAGAACCACGGA................. t0002528 18 1
>hsa-mir-141
CGGCCGGCCCTGGGTCCATCTTCCAGTACAGTGTTGGATGGTCTAATTGTGAAGCTCCTAACACTGTCTGGTAAAGATGGCTCCCGGGTGGGTTC hsa-mir-141 95
.((((.((((.(((.(((((((((((.(((((((((((...((.......))...))).))))))))))))..)))))))..))))))).)))). structure -48.90
****************CATCTTCCAGTACAGTGTTGGA********************************************************* hsa-miR-141-5p 22
**********************************************************TAACACTGTCTGGTAAAGATGG*************** hsa-miR-141-3p 22
................CATCTTCCAGTACAGTGTTGGA......................................................... t0036116 22 12
................CATCTTCCAGTACAGTGTTGG.......................................................... t0184843 21 3
......................................TGGTCTAATTGTGAAGCTC...................................... t0019732 19 3
.........................................................CTAACACTGTCTGGTAAAGA.................. t0660769 20 1
..........................................................TAACACTGTCTGGTAAAGATG................ t0006180 21 131
..........................................................TAACACTGTCTGGTAAAGAT................. t0015830 20 37
..........................................................TAACACTGTCTGGTAAAGATGGC.............. t0033282 23 14
..........................................................TAACACTGTCTGGTAAAGATGG............... t0082482 22 5
..........................................................TAACACTGTCTGGTAAAGA.................. t0061734 19 4
..........................................................TAACACTGTCTGGTAAAGATGGCT............. t0175381 24 3
..........................................................TAACACTGTCTGGTAAAG................... t0102116 18 2
>hsa-mir-142
GACAGTGCAGTCACCCATAAAGTAGAAAGCACTACTAACAGCACTGGAGGGTGTAGTGTTTCCTACTTTATGGATGAGTGTACTGTG hsa-mir-142 87
.((((((((.(((.(((((((((((.(((((((((...(..(....)..)..))))))))).))))))))))).))).)))))))). structure -44.70
***************CATAAAGTAGAAAGCACTACT*************************************************** hsa-miR-142-5p 21
***************************************************TGTAGTGTTTCCTACTTTATGGA************* hsa-miR-142-3p 23
............ACCCATAAAGTAGAAAGCACT...................................................... t0013269 21 47
............ACCCATAAAGTAGAAAGCACTA..................................................... t0021243 22 25
............ACCCATAAAGTAGAAAGCA........................................................ t0096652 19 4
............ACCCATAAAGTAGAAAGCACTAC.................................................... t0111067 23 4
.............CCCATAAAGTAGAAAGCACT...................................................... t0000040 20 68892
.............CCCATAAAGTAGAAAGCACTAC.................................................... t0000120 22 21335
.............CCCATAAAGTAGAAAGCACTA..................................................... t0000259 21 9142
.............CCCATAAAGTAGAAAGCAC....................................................... t0000858 19 1361
.............CCCATAAAGTAGAAAGCACTACT................................................... t0001904 23 681
.............CCCATAAAGTAGAAAGCA........................................................ t0001926 18 147
..............CCATAAAGTAGAAAGCACT...................................................... t0005967 19 137
..............CCATAAAGTAGAAAGCACTAC.................................................... t0013727 21 39
..............CCATAAAGTAGAAAGCACTA..................................................... t0024371 20 21
..............CCATAAAGTAGAAAGCACTACT................................................... t0027847 22 17
..............CCATAAAGTAGAAAGCAC....................................................... t0057551 18 7
...............CATAAAGTAGAAAGCACTACT................................................... t0000074 21 38040
...............CATAAAGTAGAAAGCACTAC.................................................... t0000739 20 2403
...............CATAAAGTAGAAAGCACTA..................................................... t0000840 19 1418
...............CATAAAGTAGAAAGCACT...................................................... t0000512 18 848
...............CATAAAGTAGAAAGCACTACTA.................................................. t0002109 22 600
...............CATAAAGTAGAAAGCACTACTAA................................................. t0012559 23 50
...............CATAAAGTAGAAAGCACTACTAAC................................................ t0051198 24 2
................ATAAAGTAGAAAGCACTACT................................................... t0001380 20 1053
................ATAAAGTAGAAAGCACTAC.................................................... t0017114 19 30
................ATAAAGTAGAAAGCACTACTAA................................................. t0025956 22 19
................ATAAAGTAGAAAGCACTACTAAC................................................ t0031338 23 15
................ATAAAGTAGAAAGCACTACTA.................................................. t0028604 21 7
................ATAAAGTAGAAAGCACTA..................................................... t0009022 18 6
................ATAAAGTAGAAAGCACTACTAACAGCACT.......................................... t1291521 29 1
.................TAAAGTAGAAAGCACTACT................................................... t0021923 19 24
.................TAAAGTAGAAAGCACTAC.................................................... t0194333 18 1
...................................TAACAGCACTGGAGGGTGT................................. t0180604 19 3
..............................................GAGGGTGTAGTGTTTCCTACTTTATGGA............. t0103439 28 4
...............................................AGGGTGTAGTGTTTCCTACTTTATGGA............. t0149416 27 3
..................................................GTGTAGTGTTTCCTACTTTATGGA............. t0124668 24 3
..................................................GTGTAGTGTTTCCTACTTTATGG.............. t1680825 23 1
...................................................TGTAGTGTTTCCTACTTTATGGA............. t0000056 23 45822
...................................................TGTAGTGTTTCCTACTTTATGG.............. t0000142 22 16003
...................................................TGTAGTGTTTCCTACTTTATG............... t0001578 21 882
...................................................TGTAGTGTTTCCTACTTTAT................ t0003046 20 353
...................................................TGTAGTGTTTCCTACTTTATGGAT............ t0003942 24 243
...................................................TGTAGTGTTTCCTACTTT.................. t0075959 18 5
...................................................TGTAGTGTTTCCTACTTTATGGATG........... t0912458 25 1
....................................................GTAGTGTTTCCTACTTTATGGA............. t0000048 22 54535
....................................................GTAGTGTTTCCTACTTTATGG.............. t0000297 21 7809
....................................................GTAGTGTTTCCTACTTTATG............... t0002791 20 403
....................................................GTAGTGTTTCCTACTTTATGGAT............ t0005204 23 165
....................................................GTAGTGTTTCCTACTTTAT................ t0005417 19 156
.....................................................TAGTGTTTCCTACTTTATGGA............. t0000812 21 2122
.....................................................TAGTGTTTCCTACTTTATGG.............. t0002215 20 562
.....................................................TAGTGTTTCCTACTTTATGGAT............ t0018463 22 30
.....................................................TAGTGTTTCCTACTTTATG............... t0027219 19 9
.....................................................TAGTGTTTCCTACTTTAT................ t0075317 18 5
......................................................AGTGTTTCCTACTTTATGGATG........... t0002957 22 367
......................................................AGTGTTTCCTACTTTATGGA............. t0011143 20 45
......................................................AGTGTTTCCTACTTTATGGAT............ t0016263 21 35
......................................................AGTGTTTCCTACTTTATGG.............. t0024316 19 19
......................................................AGTGTTTCCTACTTTATGGATGA.......... t0097030 23 4
.......................................................GTGTTTCCTACTTTATGGA............. t0049285 19 8
.......................................................GTGTTTCCTACTTTATGG.............. t0062459 18 2
.......................................................GTGTTTCCTACTTTATGGATG........... t0435417 21 2
........................................................TGTTTCCTACTTTATGGA............. t0067161 18 2
................................................................ACTTTATGGATGAGTGTACTGT. t0139971 22 1
>hsa-mir-143
GCGCAGCGCCCTGTCTCCCAGCCTGAGGTGCAGTGCTGCATCTCTGGTCAGTTGGGAGTCTGAGATGAAGCACTGTAGCTCAGGAAGAGAGAAGTTGTTCTGCAGC hsa-mir-143 106
..((((.((....((((.(..((((((.(((((((((.((((((.((((......)).)).)))))).))))))))).))))))..).))))....)).))))... structure -51.90
**************************GGTGCAGTGCTGCATCTCTGGT********************************************************** hsa-miR-143-5p 22
************************************************************TGAGATGAAGCACTGTAGCTC************************* hsa-miR-143-3p 21
..........................GGTGCAGTGCTGCATCTCTGGT.......................................................... t0063790 22 1
...........................................................CTGAGATGAAGCACTGTAGCT.......................... t0132587 21 1
...........................................................CTGAGATGAAGCACTGTAGCTCA........................ t0103436 23 1
............................................................TGAGATGAAGCACTGTAGCTC......................... t0000602 21 159
............................................................TGAGATGAAGCACTGTAGCT.......................... t0001336 20 75
............................................................TGAGATGAAGCACTGTAGCTCA........................ t0001579 22 57
............................................................TGAGATGAAGCACTGTAGC........................... t0009315 19 6
............................................................TGAGATGAAGCACTGTAG............................ t0069744 18 1
>hsa-mir-144
TGGGGCCCTGGCTGGGATATCATCATATACTGTAAGTTTGCGATGAGACACTACAGTATAGATGATGTACTAGTCCGGGCACCCCC hsa-mir-144 86
.(((((((.((((((.((((((((.(((((((((.((((......))))..))))))))))))))))).)))))).)))).))).. structure -44.40
**************GGATATCATCATATACTGTAAG************************************************** hsa-miR-144-5p 22
***************************************************TACAGTATAGATGATGTACT*************** hsa-miR-144-3p 20
..............GGATATCATCATATACTGTAAGT................................................. t0000181 23 2408
..............GGATATCATCATATACTGTAAG.................................................. t0000416 22 605
..............GGATATCATCATATACTGTA.................................................... t0000838 20 195
..............GGATATCATCATATACTGTAAGTT................................................ t0002371 24 103
..............GGATATCATCATATACTGTAA................................................... t0011312 21 8
..............GGATATCATCATATACTGT..................................................... t0010681 19 6
..............GGATATCATCATATACTGTAAGTTT............................................... t0020826 25 2
...............GATATCATCATATACTGTAAGT................................................. t0003317 22 67
...............GATATCATCATATACTGTAAGTT................................................ t0005864 23 27
...............GATATCATCATATACTGTAAG.................................................. t0007706 21 12
...............GATATCATCATATACTGTA.................................................... t0010974 19 3
...............GATATCATCATATACTGTAAGTTT............................................... t0039340 24 1
................ATATCATCATATACTGTA.................................................... t0811602 18 1
................ATATCATCATATACTGTAAGT................................................. t0075644 21 1
..................................................CTACAGTATAGATGATGTACT............... t0000501 21 1163
..................................................CTACAGTATAGATGATGTAC................ t0003675 20 24
..................................................CTACAGTATAGATGATGT.................. t0013449 18 8
..................................................CTACAGTATAGATGATGTA................. t0026457 19 5
..................................................CTACAGTATAGATGATGTACTA.............. t0057622 22 1
...................................................TACAGTATAGATGATGTACT............... t0000057 20 8961
...................................................TACAGTATAGATGATGTAC................ t0000635 19 342
...................................................TACAGTATAGATGATGTACTA.............. t0016753 21 7
...................................................TACAGTATAGATGATGTA................. t0007928 18 4
>hsa-mir-145
CACCTTGTCCTCACGGTCCAGTTTTCCCAGGAATCCCTTAGATGCTAAGATGGGGATTCCTGGAAATACTGTTCTTGAGGTCATGGTT hsa-mir-145 88
.(((.((.(((((.((..((((.((.((((((((((((.............)))))))))))).)).))))..))))))).)).))). structure -41.62
***************GTCCAGTTTTCCCAGGAATCCCT************************************************** hsa-miR-145-5p 23
*****************************************************GGATTCCTGGAAATACTGTTCT************* hsa-miR-145-3p 22
...............GTCCAGTTTTCCCAGGAATCCCTT................................................. t0387523 24 2
.....................................................GGATTCCTGGAAATACTGTTCT............. t0021594 22 4
......................................................GATTCCTGGAAATACTGTTCT............. t0035405 21 2
......................................................GATTCCTGGAAATACTGTTCTT............ t0090192 22 1
.......................................................ATTCCTGGAAATACTGTTCT............. t0012067 20 4
.......................................................ATTCCTGGAAATACTGTTCTT............ t0014025 21 4
>hsa-mir-1468
GGTGGGTGGTTTCTCCGTTTGCCTGTTTCGCTGATGTGCATTCAACTCATTCTCAGCAAAATAAGCAAATGGAAAATTCGTCCATC hsa-mir-1468 86
(((((..(..((.(((((((((.(((((.(((((.(((.........)))..))))).))))).))))))))).))..)..))))) structure -32.00
************CTCCGTTTGCCTGTTTCGCTG***************************************************** hsa-miR-1468-5p 21
******************************************************AGCAAAATAAGCAAATGGAAAA********** hsa-miR-1468-3p 22
............CTCCGTTTGCCTGTTTCGCTG..................................................... t1708520 21 1
>hsa-mir-146a
CCGATGTGTATCCTCAGCTTTGAGAACTGAATTCCATGGGTTGTGTCAGTGTCAGACCTCTGAAATTCAGTTCTTCAGCTGGGATATCTCTGTCATCGT hsa-mir-146a 99
.(((((.((((((.(((((..((((((((((((.((.(((((.((.......))))))).)).)))))))))))).)))))))))))......))))). structure -40.30
********************TGAGAACTGAATTCCATGGGTT********************************************************* hsa-miR-146a-5p 22
********************************************************CCTCTGAAATTCAGTTCTTCAG********************* hsa-miR-146a-3p 22
...................TTGAGAACTGAATTCCATGGGT.......................................................... t0001837 22 304
...................TTGAGAACTGAATTCCATGGGTT......................................................... t0006666 23 119
...................TTGAGAACTGAATTCCATGGG........................................................... t0006254 21 62
...................TTGAGAACTGAATTCCATG............................................................. t0035647 19 7
...................TTGAGAACTGAATTCCATGG............................................................ t0053393 20 4
...................TTGAGAACTGAATTCCAT.............................................................. t0105042 18 1
...................TTGAGAACTGAATTCCATGGGTTG........................................................ t0057398 24 1
....................TGAGAACTGAATTCCATGGGTT......................................................... t0000128 22 20203
....................TGAGAACTGAATTCCATGGGT.......................................................... t0000096 21 11645
....................TGAGAACTGAATTCCATGGG........................................................... t0000435 20 1858
....................TGAGAACTGAATTCCATGGGTTG........................................................ t0000928 23 1179
....................TGAGAACTGAATTCCATGGGTTGT....................................................... t0001595 24 499
....................TGAGAACTGAATTCCATG............................................................. t0001835 18 238
....................TGAGAACTGAATTCCATGG............................................................ t0002947 19 99
....................TGAGAACTGAATTCCATGGGTTGTG...................................................... t0072410 25 4
....................TGAGAACTGAATTCCATGGGTTGTGT..................................................... t0147738 26 1
.....................GAGAACTGAATTCCATGGGT.......................................................... t0008690 20 54
.....................GAGAACTGAATTCCATGGGTT......................................................... t0016710 21 34
.....................GAGAACTGAATTCCATGGGTTG........................................................ t0024656 22 20
.....................GAGAACTGAATTCCATGGGTTGT....................................................... t0042289 23 9
.....................GAGAACTGAATTCCATGGG........................................................... t0030174 19 8
......................AGAACTGAATTCCATGGGTTGTG...................................................... t0025540 23 19
......................AGAACTGAATTCCATGGGTTGT....................................................... t0030051 22 16
......................AGAACTGAATTCCATGGGT.......................................................... t0023486 19 4
......................AGAACTGAATTCCATGGGTT......................................................... t0092568 20 4
......................AGAACTGAATTCCATGGGTTG........................................................ t0039674 21 4
......................AGAACTGAATTCCATGGGTTGTGT..................................................... t0066313 24 3
......................AGAACTGAATTCCATGGG........................................................... t0291597 18 2
.........................ACTGAATTCCATGGGTTG........................................................ t1385498 18 1
>hsa-mir-146b
CCTGGCACTGAGAACTGAATTCCATAGGCTGTGAGCTCTAGCAATGCCCTGTGGACTCAGTTCTGGTGCCCGG hsa-mir-146b 73
((.((((((.((((((((..((((((((..((..((....)).))..)))))))).)))))))))))))).)) structure -37.10
********TGAGAACTGAATTCCATAGGCT******************************************* hsa-miR-146b-5p 22
********************************************TGCCCTGTGGACTCAGTTCTGG******* hsa-miR-146b-3p 22
.......CTGAGAACTGAATTCCATAGGCTGT......................................... t0007727 25 30
.......CTGAGAACTGAATTCCATAGGCTG.......................................... t0008847 24 28
.......CTGAGAACTGAATTCCATAGGCT........................................... t0028445 23 17
.......CTGAGAACTGAATTCCATAGGC............................................ t0058432 22 3
........TGAGAACTGAATTCCATAGGCTG.......................................... t0000028 23 27019
........TGAGAACTGAATTCCATAGGCTGT......................................... t0000039 24 22508
........TGAGAACTGAATTCCATAGGCT........................................... t0000151 22 17047
........TGAGAACTGAATTCCATAGGC............................................ t0000494 21 1576
........TGAGAACTGAATTCCATAGG............................................. t0001946 20 403
........TGAGAACTGAATTCCATA............................................... t0007265 18 52
........TGAGAACTGAATTCCATAGGCTGTG........................................ t0006943 25 29
........TGAGAACTGAATTCCATAG.............................................. t0011977 19 25
........TGAGAACTGAATTCCATAGGCTGTGA....................................... t0058858 26 5
.........GAGAACTGAATTCCATAGGCTG.......................................... t0031739 22 5
.........GAGAACTGAATTCCATAGGCTGT......................................... t0030262 23 5
.........GAGAACTGAATTCCATAGGCT........................................... t0130294 21 3
............AACTGAATTCCATAGGCTGT......................................... t0035273 20 2
.............................................GCCCTGTGGACTCAGTTCTGG....... t0537523 21 1
>hsa-mir-148a
GAGGCAAAGTTCTGAGACACTCCGACTCTGAGTATGATAGAAGTCAGTGCACTACAGAACTTTGTCTC hsa-mir-148a 68
((((((((((((((((.((((..(((((((.......))).))))))))..)).)))))))))))))) structure -28.20
*****AAAGTTCTGAGACACTCCGACT***************************************** hsa-miR-148a-5p 22
*******************************************TCAGTGCACTACAGAACTTTGT*** hsa-miR-148a-3p 22
....CAAAGTTCTGAGACACTCCGACT......................................... t0011732 23 23
....CAAAGTTCTGAGACACTCCGA........................................... t0044864 21 5
....CAAAGTTCTGAGACACTCCGAC.......................................... t0082736 22 1
.....AAAGTTCTGAGACACTCCGACT......................................... t0000387 22 1214
.....AAAGTTCTGAGACACTCCGA........................................... t0005623 20 38
.....AAAGTTCTGAGACACTCCGAC.......................................... t0008172 21 32
.....AAAGTTCTGAGACACTCCG............................................ t0032531 19 3
.....AAAGTTCTGAGACACTCCGACTCTGA..................................... t1141429 26 1
.....AAAGTTCTGAGACACTCCGACTC........................................ t0189088 23 1
......AAGTTCTGAGACACTCCGACT......................................... t0171596 21 3
......AAGTTCTGAGACACTCCGAC.......................................... t1361549 20 1
........................................AAGTCAGTGCACTACAGAACTTTGT... t0100486 25 1
.........................................AGTCAGTGCACTACAGAACTTTGT... t0472270 24 1
..........................................GTCAGTGCACTACAGAACTTTGT... t0005383 23 115
..........................................GTCAGTGCACTACAGAACTTTG.... t0270016 22 2
...........................................TCAGTGCACTACAGAACTTTGT... t0000002 22 728936
...........................................TCAGTGCACTACAGAACTTTGTC.. t0000102 23 9399
...........................................TCAGTGCACTACAGAACTTTGTCT. t0000173 24 6755
...........................................TCAGTGCACTACAGAACTTTG.... t0000272 21 6642
...........................................TCAGTGCACTACAGAACTTT..... t0001838 20 224
...........................................TCAGTGCACTACAGAACTT...... t0002962 19 72
...........................................TCAGTGCACTACAGAACT....... t0000441 18 70
...........................................TCAGTGCACTACAGAACTTTGTCTC t0007124 25 44
............................................CAGTGCACTACAGAACTTTGT... t0002199 21 211
............................................CAGTGCACTACAGAACTTTGTC.. t0017813 22 9
............................................CAGTGCACTACAGAACTTTGTCT. t0028643 23 8
............................................CAGTGCACTACAGAACTTTG.... t0046244 20 2
.............................................AGTGCACTACAGAACTTTGT... t0001227 20 531
.............................................AGTGCACTACAGAACTTTGTC.. t0016657 21 10
.............................................AGTGCACTACAGAACTTTG.... t0041205 19 5
.............................................AGTGCACTACAGAACTTTGTCT. t0034236 22 4
..............................................GTGCACTACAGAACTTTGT... t0000542 19 13
..............................................GTGCACTACAGAACTTTGTC.. t0006083 20 1
...............................................TGCACTACAGAACTTTGT... t0001075 18 3
................................................GCACTACAGAACTTTGTC.. t0003350 18 1
................................................GCACTACAGAACTTTGTCT. t0004716 19 1
.................................................CACTACAGAACTTTGTCT. t0015085 18 1
>hsa-mir-148b
CAAGCACGATTAGCATTTGAGGTGAAGTTCTGTTATACACTCAGGCTGTGGCTCTCTGAAAGTCAGTGCATCACAGAACTTTGTCTCGAAAGCTTTCTA hsa-mir-148b 99
.......((..(((.(((((((..(((((((((.((.((((..((((....(.....)..)))))))).)).)))))))))..))))))).))).)).. structure -35.00
************************AAGTTCTGTTATACACTCAGGC***************************************************** hsa-miR-148b-5p 22
**************************************************************TCAGTGCATCACAGAACTTTGT*************** hsa-miR-148b-3p 22
......................TGAAGTTCTGTTATACACTCAGG...................................................... t0061509 23 2
.......................GAAGTTCTGTTATACACTCAGGC..................................................... t0002222 23 145
.......................GAAGTTCTGTTATACACTCAGG...................................................... t0004250 22 122
.......................GAAGTTCTGTTATACACTCAGGCT.................................................... t0014177 24 42
.......................GAAGTTCTGTTATACACTCAG....................................................... t0016470 21 13
........................AAGTTCTGTTATACACTCAGGC..................................................... t0039174 22 5
........................AAGTTCTGTTATACACTCAGGCT.................................................... t0179114 23 3
........................AAGTTCTGTTATACACTCAG....................................................... t0181458 20 3
........................AAGTTCTGTTATACACTCAGG...................................................... t0067027 21 1
.............................................................GTCAGTGCATCACAGAACTTTGT............... t1571423 23 1
..............................................................TCAGTGCATCACAGAACTTTGT............... t0000224 22 6935
..............................................................TCAGTGCATCACAGAACTTTG................ t0000789 21 1037
..............................................................TCAGTGCATCACAGAACTTTGTC.............. t0002848 23 313
..............................................................TCAGTGCATCACAGAACTTT................. t0008837 20 53
..............................................................TCAGTGCATCACAGAACTT.................. t0015602 19 14
..............................................................TCAGTGCATCACAGAACTTTGTCT............. t0015918 24 11
..............................................................TCAGTGCATCACAGAACT................... t0012488 18 7
...............................................................CAGTGCATCACAGAACTTTGT............... t0098463 21 1
...............................................................CAGTGCATCACAGAACTTTG................ t0705147 20 1
................................................................AGTGCATCACAGAACTTTGT............... t0057915 20 6
................................................................AGTGCATCACAGAACTTTG................ t0186717 19 3
................................................................AGTGCATCACAGAACTTTGTC.............. t0415951 21 2
.................................................................GTGCATCACAGAACTTTGT............... t0030210 19 2
>hsa-mir-149
GCCGGCGCCCGAGCTCTGGCTCCGTGTCTTCACTCCCGTGCTTGTCCGAGGAGGGAGGGAGGGACGGGGGCTGTGCTGGGGCAGCTGGA hsa-mir-149 89
.(((((((((.(((.(.(.((((((.(((((.(((((.(.(((....))).))))))))))).)))))).).).))).)))).))))). structure -55.80
**************TCTGGCTCCGTGTCTTCACTCCC**************************************************** hsa-miR-149-5p 23
*******************************************************AGGGAGGGACGGGGGCTGTGC************* hsa-miR-149-3p 21
..............TCTGGCTCCGTGTCTTCACTCC..................................................... t0006209 22 72
..............TCTGGCTCCGTGTCTTCACTC...................................................... t0004060 21 51
..............TCTGGCTCCGTGTCTTCACT....................................................... t0012870 20 25
..............TCTGGCTCCGTGTCTTCACTCCC.................................................... t0031655 23 8
..............TCTGGCTCCGTGTCTTCAC........................................................ t0972451 19 1
...............CTGGCTCCGTGTCTTCACT....................................................... t0525706 19 1
>hsa-mir-150
CTCCCCATGGCCCTGTCTCCCAACCCTTGTACCAGTGCTGGGCTCAGACCCTGGTACAGGCCTGGGGGACAGGGACCTGGGGAC hsa-mir-150 84
.((((((.((((((((((((((..(((.(((((((.((((....))).).))))))))))..)))))))))))).)))))))). structure -57.50
***************TCTCCCAACCCTTGTACCAGTG*********************************************** hsa-miR-150-5p 22
**************************************************CTGGTACAGGCCTGGGGGACAG************ hsa-miR-150-3p 22
.............TGTCTCCCAACCCTTGTACCAGT................................................ t0001511 23 934
.............TGTCTCCCAACCCTTGTACCAGTG............................................... t0003070 24 349
.............TGTCTCCCAACCCTTGTACCAG................................................. t0005538 22 152
.............TGTCTCCCAACCCTTGTACC................................................... t0011147 20 58
.............TGTCTCCCAACCCTTGTACCA.................................................. t0017304 21 32
.............TGTCTCCCAACCCTTGTACCAGTGC.............................................. t0020274 25 26
.............TGTCTCCCAACCCTTGTAC.................................................... t0093620 19 4
...............TCTCCCAACCCTTGTACCAGTG............................................... t0000020 22 137859
...............TCTCCCAACCCTTGTACCAGT................................................ t0000107 21 24728
...............TCTCCCAACCCTTGTACCAG................................................. t0000497 20 4291
...............TCTCCCAACCCTTGTACCAGTGC.............................................. t0000613 23 3229
...............TCTCCCAACCCTTGTACC................................................... t0000633 18 1603
...............TCTCCCAACCCTTGTACCA.................................................. t0006722 19 118
...............TCTCCCAACCCTTGTACCAGTGCT............................................. t0010148 24 66
................CTCCCAACCCTTGTACCAGTG............................................... t0013530 21 45
................CTCCCAACCCTTGTACCAGT................................................ t0031014 20 15
................CTCCCAACCCTTGTACCAGTGC.............................................. t0132419 22 3
................CTCCCAACCCTTGTACCAG................................................. t0742677 19 1
.................TCCCAACCCTTGTACCAGTG............................................... t0004871 20 182
.................TCCCAACCCTTGTACCAGT................................................ t0021566 19 24
.................TCCCAACCCTTGTACCAG................................................. t0047630 18 9
.................TCCCAACCCTTGTACCAGTGC.............................................. t0112637 21 4
..................CCCAACCCTTGTACCAGTG............................................... t0008771 19 20
..................CCCAACCCTTGTACCAGT................................................ t0049434 18 1
...................CCAACCCTTGTACCAGTG............................................... t0015831 18 11
....................CAACCCTTGTACCAGTGC.............................................. t0382112 18 1
.................................................CCTGGTACAGGCCTGGGGGACA............. t0001552 22 903
.................................................CCTGGTACAGGCCTGGGGGAC.............. t0006802 21 54
.................................................CCTGGTACAGGCCTGGGGGA............... t0037237 20 12
.................................................CCTGGTACAGGCCTGGGGGACAG............ t0164825 23 1
..................................................CTGGTACAGGCCTGGGGGACA............. t0000540 21 962
..................................................CTGGTACAGGCCTGGGGGAC.............. t0002205 20 210
..................................................CTGGTACAGGCCTGGGGGA............... t0006403 19 50
..................................................CTGGTACAGGCCTGGGGG................ t0018179 18 17
..................................................CTGGTACAGGCCTGGGGGACAG............ t0022133 22 7
..................................................CTGGTACAGGCCTGGGGGACAGG........... t0059548 23 7
...................................................TGGTACAGGCCTGGGGGACAGG........... t0016092 22 36
...................................................TGGTACAGGCCTGGGGGACA............. t0017664 20 10
...................................................TGGTACAGGCCTGGGGGACAG............ t0012357 21 8
...................................................TGGTACAGGCCTGGGGGAC.............. t0029695 19 3
...................................................TGGTACAGGCCTGGGGGACAGGG.......... t1314654 23 1
>hsa-mir-151a
TTTCCTGCCCTCGAGGAGCTCACAGTCTAGTATGTCTCATCCCCTACTAGACTGAAGCTCCTTGAGGACAGGGATGGTCATACTCACCTC hsa-mir-151a 90
.((((((.((((((((((((..((((((((((.(........).)))))))))).)))))))))))).)))))).(((.......))).. structure -46.20
**********TCGAGGAGCTCACAGTCTAGT*********************************************************** hsa-miR-151a-5p 21
**********************************************CTAGACTGAAGCTCCTTGAGG*********************** hsa-miR-151a-3p 21
.........CTCGAGGAGCTCACAGTCTAGT........................................................... t0033475 22 9
.........CTCGAGGAGCTCACAGTCTAGTA.......................................................... t0051384 23 8
.........CTCGAGGAGCTCACAGTCTAG............................................................ t0168413 21 3
..........TCGAGGAGCTCACAGTCTAGTA.......................................................... t0002293 22 538
..........TCGAGGAGCTCACAGTCTAGT........................................................... t0002979 21 363
..........TCGAGGAGCTCACAGTCTAG............................................................ t0018775 20 29
..........TCGAGGAGCTCACAGTCT.............................................................. t0044516 18 10
..........TCGAGGAGCTCACAGTCTAGTAT......................................................... t0030707 23 9
..........TCGAGGAGCTCACAGTCTAGTATG........................................................ t0183109 24 2
..........TCGAGGAGCTCACAGTCTAGTATGT....................................................... t0907511 25 1
...........CGAGGAGCTCACAGTCTAGTATG........................................................ t0188136 23 3
...........CGAGGAGCTCACAGTCTAGTAT......................................................... t1082810 22 1
............GAGGAGCTCACAGTCTAGT........................................................... t1544973 19 1
............GAGGAGCTCACAGTCTAGTA.......................................................... t0429543 20 1
.............AGGAGCTCACAGTCTAGTA.......................................................... t0059722 19 3
...........................................CTACTAGACTGAAGCTCCTTGAGG....................... t0226407 24 2
............................................TACTAGACTGAAGCTCCTTGAGG....................... t0000364 23 1864
............................................TACTAGACTGAAGCTCCTTGAG........................ t0000811 22 412
............................................TACTAGACTGAAGCTCCTTGAGGA...................... t0003458 24 118
............................................TACTAGACTGAAGCTCCTTGA......................... t0003966 21 75
............................................TACTAGACTGAAGCTCCTTG.......................... t0005010 20 64
............................................TACTAGACTGAAGCTCCT............................ t0106877 18 1
.............................................ACTAGACTGAAGCTCCTTGAGG....................... t0001214 22 451
.............................................ACTAGACTGAAGCTCCTTGAG........................ t0004086 21 37
.............................................ACTAGACTGAAGCTCCTTGAGGA...................... t0012953 23 27
.............................................ACTAGACTGAAGCTCCTTG.......................... t0022576 19 11
.............................................ACTAGACTGAAGCTCCTTGA......................... t0025012 20 6
..............................................CTAGACTGAAGCTCCTTGAGG....................... t0000111 21 15084
..............................................CTAGACTGAAGCTCCTTGAGGA...................... t0000180 22 5714
..............................................CTAGACTGAAGCTCCTTGAG........................ t0001476 20 677
..............................................CTAGACTGAAGCTCCTTGA......................... t0002925 19 159
..............................................CTAGACTGAAGCTCCTTG.......................... t0003226 18 126
..............................................CTAGACTGAAGCTCCTTGAGGAC..................... t0007762 23 66
..............................................CTAGACTGAAGCTCCTTGAGGACA.................... t0063913 24 2
...............................................TAGACTGAAGCTCCTTGAGG....................... t0011171 20 29
...............................................TAGACTGAAGCTCCTTGAGGA...................... t0018028 21 18
...............................................TAGACTGAAGCTCCTTGAGGAC..................... t0026534 22 5
................................................AGACTGAAGCTCCTTGAGGA...................... t0071553 20 3
................................................AGACTGAAGCTCCTTGAGGACA.................... t0087889 22 2
>hsa-mir-151b
ACCTCTGATGTGTCAGTCTCTCTTCAGGGCTCCCGAGACACAGAAACAGACACCTGCCCTCGAGGAGCTCACAGTCTAGACAAACAAACCCAGGGT hsa-mir-151b 96
..(((((...(((..((((..((...(((((((((((...(((..........)))..)))).)))))))..))...))))..)))....))))). structure -30.70
***********************************************************TCGAGGAGCTCACAGTCT******************* hsa-miR-151b 18
..........................................................CTCGAGGAGCTCACAGTCTAG................. t0168413 21 3
...........................................................TCGAGGAGCTCACAGTCTAG................. t0018775 20 29
...........................................................TCGAGGAGCTCACAGTCTAGA................ t0038221 21 12
...........................................................TCGAGGAGCTCACAGTCT................... t0044516 18 10
>hsa-mir-152
TGTCCCCCCCGGCCCAGGTTCTGTGATACACTCCGACTCGGGCTCTGGAGCAGTCAGTGCATGACAGAACTTGGGCCCGGAAGGACC hsa-mir-152 87
.((((..((.((((((((((((((.((.((((..((((...(((....))))))))))).)).)))))))))))))).))..)))). structure -48.20
***************AGGTTCTGTGATACACTCCGACT************************************************* hsa-miR-152-5p 23
*****************************************************TCAGTGCATGACAGAACTTGG************* hsa-miR-152-3p 21
.....................................................TCAGTGCATGACAGAACTTGGG............ t0001609 22 110
.....................................................TCAGTGCATGACAGAACTTGG............. t0002614 21 75
.....................................................TCAGTGCATGACAGAACTTG.............. t0011800 20 19
.....................................................TCAGTGCATGACAGAACTTGGGC........... t0017277 23 8
.....................................................TCAGTGCATGACAGAACTT............... t0027123 19 3
>hsa-mir-153-1
CTCACAGCTGCCAGTGTCATTTTTGTGATCTGCAGCTAGTATTCTCACTCCAGTTGCATAGTCACAAAAGTGATCATTGGCAGGTGTGGC hsa-mir-153-1 90
.(((((.((((((((((((((((((((((.((((((((((......)))..)))))))..))))))))))))).))))))))).))))). structure -48.10
*****************************************************TTGCATAGTCACAAAAGTGATC*************** hsa-miR-153-3p 22
...............GTCATTTTTGTGATCTGCAGCT..................................................... t0063903 22 6
...............GTCATTTTTGTGATCTGCAGC...................................................... t1620401 21 1
.....................................................TTGCATAGTCACAAAAGTGATC............... t0117611 22 4
>hsa-mir-153-2
AGCGGTGGCCAGTGTCATTTTTGTGATGTTGCAGCTAGTAATATGAGCCCAGTTGCATAGTCACAAAAGTGATCATTGGAAACTGTG hsa-mir-153-2 87
.(((((..(((((((((((((((((((..(((((((.((.......))..)))))))..))))))))))))).))))))..))))). structure -41.30
**************TCATTTTTGTGATGTTGCAGCT*************************************************** hsa-miR-153-5p 22
****************************************************TTGCATAGTCACAAAAGTGATC************* hsa-miR-153-3p 22
....................................................TTGCATAGTCACAAAAGTGATC............. t0117611 22 4
>hsa-mir-154
GTGGTACTTGAAGATAGGTTATCCGTGTTGCCTTCGCTTTATTTGTGACGAATCATACACGGTTGACCTATTTTTCAGTACCAA hsa-mir-154 84
.(((((((.((((((((((((.((((((....(((((.........).))))....)))))).)))))))))))).))))))). structure -37.50
**************TAGGTTATCCGTGTTGCCTTCG************************************************ hsa-miR-154-5p 22
**************************************************AATCATACACGGTTGACCTATT************ hsa-miR-154-3p 22
..............TAGGTTATCCGTGTTGCCTTCG................................................ t0020841 22 25
..................................................AATCATACACGGTTGACCTATT............ t0021607 22 24
>hsa-mir-155
CTGTTAATGCTAATCGTGATAGGGGTTTTTGCCTCCAACTGACTCCTACATATTAGCATTAACAG hsa-mir-155 65
((((((((((((((.(((.((((((((.(((....)))..))))))))))))))))))))))))) structure -29.70
***TTAATGCTAATCGTGATAGGGGT*************************************** hsa-miR-155-5p 23
******************************************CTCCTACATATTAGCATTAACA* hsa-miR-155-3p 22
...TTAATGCTAATCGTGATAGGGGT....................................... t0000105 23 25335
...TTAATGCTAATCGTGATAGGGGTT...................................... t0000137 24 18770
...TTAATGCTAATCGTGATAGGGGTTT..................................... t0000230 25 10254
...TTAATGCTAATCGTGATAGGGG........................................ t0000515 22 4084
...TTAATGCTAATCGTGATAGGG......................................... t0001001 21 1617
...TTAATGCTAATCGTGATAGGGGTTTT.................................... t0001153 26 1311
...TTAATGCTAATCGTGATAGG.......................................... t0002164 20 576
...TTAATGCTAATCGTGATAGGGGTTTTT................................... t0005732 27 145
...TTAATGCTAATCGTGATAG........................................... t0010965 19 60
...TTAATGCTAATCGTGATA............................................ t0100108 18 3
....TAATGCTAATCGTGATAGGGGT....................................... t0025338 22 20
....TAATGCTAATCGTGATAGGGGTT...................................... t0033037 23 14
....TAATGCTAATCGTGATAGGGGTTT..................................... t0048587 24 9
....TAATGCTAATCGTGATAGGGGTTTT.................................... t0180545 25 3
....TAATGCTAATCGTGATAGGGG........................................ t0056795 21 3
....TAATGCTAATCGTGATAGGG......................................... t0174370 20 3
....TAATGCTAATCGTGATAGGGGTTTTT................................... t1098897 26 1
.....AATGCTAATCGTGATAGGGGTTT..................................... t0092517 23 4
.....AATGCTAATCGTGATAGGGGTT...................................... t0102373 22 4
.....AATGCTAATCGTGATAGGGG........................................ t0218437 20 2
......ATGCTAATCGTGATAGGGGTT...................................... t0340029 21 1
........GCTAATCGTGATAGGGGT....................................... t0044896 18 3
.........CTAATCGTGATAGGGGTTTTT................................... t1563558 21 1
>hsa-mir-15a
CCTTGGAGTAAAGTAGCAGCACATAATGGTTTGTGGATTTTGAAAAGGTGCAGGCCATATTGTGCTGCCTCAAAAATACAAGG hsa-mir-15a 83
(((((.......(..((((((((..((((((((((..((.....))..))))))))))..))))))))..).......))))) structure -30.74
*************TAGCAGCACATAATGGTTTGTG************************************************ hsa-miR-15a-5p 22
**************************************************CAGGCCATATTGTGCTGCCTCA*********** hsa-miR-15a-3p 22
...........AGTAGCAGCACATAATGGTTTGT................................................. t0520357 23 1
...........AGTAGCAGCACATAATGGTTT................................................... t0603724 21 1
.............TAGCAGCACATAATGGTTTGTGGA.............................................. t0002039 24 627
.............TAGCAGCACATAATGGTTTGTG................................................ t0001698 22 506
.............TAGCAGCACATAATGGTTTGT................................................. t0003437 21 229
.............TAGCAGCACATAATGGTTTG.................................................. t0004623 20 125
.............TAGCAGCACATAATGGTTTGTGG............................................... t0007945 23 89
.............TAGCAGCACATAATGGTT.................................................... t0011480 18 14
.............TAGCAGCACATAATGGTTTGTGGATT............................................ t0052403 26 8
.............TAGCAGCACATAATGGTTTGTGGAT............................................. t0046389 25 7
.............TAGCAGCACATAATGGTTT................................................... t0022106 19 2
..................................................CAGGCCATATTGTGCTGCCTCA........... t0042512 22 10
.......................................................CATATTGTGCTGCCTCAA.......... t1011194 18 1
>hsa-mir-15b
TTGAGGCCTTAAAGTACTGTAGCAGCACATCATGGTTTACATGCTACAGTCAAGATGCGAATCATTATTTGCTGCTCTAGAAATTTAAGGAAATTCAT hsa-mir-15b 98
.((((.(((((((...(((.(((((((.((.((((((..(((.((.......)))))..)))))).)).))))))).)))...)))))))...)))). structure -32.70
*******************TAGCAGCACATCATGGTTTACA********************************************************* hsa-miR-15b-5p 22
*********************************************************CGAATCATTATTTGCTGCTCTA******************* hsa-miR-15b-3p 22
TTGAGGCCTTAAAGTACTG............................................................................... t0040653 19 3
.TGAGGCCTTAAAGTACTG............................................................................... t0688330 18 1
...................TAGCAGCACATCATGGTTTACA......................................................... t0000520 22 4014
...................TAGCAGCACATCATGGTTTAC.......................................................... t0001493 21 949
...................TAGCAGCACATCATGGTTTA........................................................... t0004131 20 145
...................TAGCAGCACATCATGGTTT............................................................ t0004696 19 118
...................TAGCAGCACATCATGGTTTACAT........................................................ t0014233 23 42
...................TAGCAGCACATCATGGTT............................................................. t0004476 18 34
....................AGCAGCACATCATGGTTTACA......................................................... t0191573 21 3
......................CAGCACATCATGGTTTACA......................................................... t0105661 19 4
.........................................................CGAATCATTATTTGCTGCTCT.................... t0001054 21 679
.........................................................CGAATCATTATTTGCTGCTCTA................... t0004863 22 182
.........................................................CGAATCATTATTTGCTGCTC..................... t0007612 20 49
.........................................................CGAATCATTATTTGCTGCT...................... t0017060 19 15
.........................................................CGAATCATTATTTGCTGCTCTAG.................. t0087261 23 5
.........................................................CGAATCATTATTTGCTGCTCTAGA................. t0066373 24 4
.........................................................CGAATCATTATTTGCTGC....................... t0265480 18 2
.........................................................CGAATCATTATTTGCTGCTCTAGAAA............... t0982171 26 1
>hsa-mir-16-1
GTCAGCAGTGCCTTAGCAGCACGTAAATATTGGCGTTAAGATTCTAAAATTATCTCCAGTATTAACTGTGCTGCTGAAGTAAGGTTGAC hsa-mir-16-1 89
((((((..(((.((((((((((((.((((((((.(.(((..........))).).)))))))).)).)))))))))).)))..)))))) structure -37.70
*************TAGCAGCACGTAAATATTGGCG****************************************************** hsa-miR-16-5p 22
*******************************************************CCAGTATTAACTGTGCTGCTGA************ hsa-miR-16-1-3p 22
.............TAGCAGCACGTAAATATTGGC....................................................... t0000133 21 17582
.............TAGCAGCACGTAAATATTGGCGT..................................................... t0000165 23 11374
.............TAGCAGCACGTAAATATTGGCG...................................................... t0000213 22 11210
.............TAGCAGCACGTAAATATTGG........................................................ t0000389 20 3717
.............TAGCAGCACGTAAATATTGGCGTT.................................................... t0002455 24 419
.............TAGCAGCACGTAAATATT.......................................................... t0002176 18 358
.............TAGCAGCACGTAAATATTG......................................................... t0003515 19 170
.............TAGCAGCACGTAAATATTGGCGTTA................................................... t0047864 25 9
.............TAGCAGCACGTAAATATTGGCGTTAAG................................................. t0690310 27 1
..............AGCAGCACGTAAATATTGGCGT..................................................... t0012470 22 26
..............AGCAGCACGTAAATATTGGCG...................................................... t0029415 21 12
..............AGCAGCACGTAAATATTGGC....................................................... t0189243 20 3
..............AGCAGCACGTAAATATTGGCGTT.................................................... t0430955 23 1
..............AGCAGCACGTAAATATTG......................................................... t1649362 18 1
..............AGCAGCACGTAAATATTGG........................................................ t0155861 19 1
...............GCAGCACGTAAATATTGGC....................................................... t0353951 19 2
...............GCAGCACGTAAATATTGG........................................................ t1688218 18 1
................CAGCACGTAAATATTGGCGT..................................................... t0073113 20 5
................CAGCACGTAAATATTGGCG...................................................... t0090771 19 4
.................AGCACGTAAATATTGGCGT..................................................... t0030033 19 4
..................GCACGTAAATATTGGCGT..................................................... t0678872 18 1
...................................................ATCTCCAGTATTAACTGTGCTGC............... t1429065 23 1
.....................................................CTCCAGTATTAACTGTGCTGCTG............. t0993910 23 1
.......................................................CCAGTATTAACTGTGCTGCTGAA........... t0006459 23 74
.......................................................CCAGTATTAACTGTGCTGCTGA............ t0027048 22 18
.......................................................CCAGTATTAACTGTGCTGCTG............. t0089912 21 2
.........................................................AGTATTAACTGTGCTGCTGAAGT......... t0959608 23 1
>hsa-mir-16-2
GTTCCACTCTAGCAGCACGTAAATATTGGCGTAGTGAAATATATATTAAACACCAATATTACTGTGCTGCTTTAGTGTGAC hsa-mir-16-2 81
((..((((..(((((((((..((((((((.((..(((........))).)).))))))))..)))))))))..))))..)) structure -30.80
*********TAGCAGCACGTAAATATTGGCG************************************************** hsa-miR-16-5p 22
****************************************************CCAATATTACTGTGCTGCTTTA******* hsa-miR-16-2-3p 22
.......TCTAGCAGCACGTAAATATTGGCG.................................................. t1017648 24 1
........CTAGCAGCACGTAAATATTGGC................................................... t0029466 22 14
........CTAGCAGCACGTAAATATTGGCG.................................................. t0043850 23 10
........CTAGCAGCACGTAAATATTGGCGT................................................. t0043637 24 10
........CTAGCAGCACGTAAATATTGG.................................................... t0044180 21 1
.........TAGCAGCACGTAAATATTGGC................................................... t0000133 21 17582
.........TAGCAGCACGTAAATATTGGCGT................................................. t0000165 23 11374
.........TAGCAGCACGTAAATATTGGCG.................................................. t0000213 22 11210
.........TAGCAGCACGTAAATATTGG.................................................... t0000389 20 3717
.........TAGCAGCACGTAAATATT...................................................... t0002176 18 358
.........TAGCAGCACGTAAATATTG..................................................... t0003515 19 170
.........TAGCAGCACGTAAATATTGGCGTA................................................ t0006996 24 112
.........TAGCAGCACGTAAATATTGGCGTAG............................................... t0027069 25 18
..........AGCAGCACGTAAATATTGGCGT................................................. t0012470 22 26
..........AGCAGCACGTAAATATTGGCG.................................................. t0029415 21 12
..........AGCAGCACGTAAATATTGGC................................................... t0189243 20 3
..........AGCAGCACGTAAATATTG..................................................... t1649362 18 1
..........AGCAGCACGTAAATATTGG.................................................... t0155861 19 1
...........GCAGCACGTAAATATTGGC................................................... t0353951 19 2
...........GCAGCACGTAAATATTGG.................................................... t1688218 18 1
............CAGCACGTAAATATTGGCGT................................................. t0073113 20 5
............CAGCACGTAAATATTGGCG.................................................. t0090771 19 4
.............AGCACGTAAATATTGGCGT................................................. t0030033 19 4
..............GCACGTAAATATTGGCGT................................................. t0678872 18 1
..................................................CACCAATATTACTGTGCTGCTT......... t0009442 22 39
..................................................CACCAATATTACTGTGCTGCT.......... t0025529 21 12
..................................................CACCAATATTACTGTGCTGCTTT........ t0041362 23 10
...................................................ACCAATATTACTGTGCTGCTT......... t0000204 21 4333
...................................................ACCAATATTACTGTGCTGCT.......... t0000654 20 1414
...................................................ACCAATATTACTGTGCTGCTTT........ t0001287 22 1153
...................................................ACCAATATTACTGTGCTGC........... t0004255 19 74
...................................................ACCAATATTACTGTGCTGCTTTA....... t0014719 23 40
...................................................ACCAATATTACTGTGCTG............ t0008733 18 3
....................................................CCAATATTACTGTGCTGCTT......... t0002655 20 138
....................................................CCAATATTACTGTGCTGCTTT........ t0012296 21 51
....................................................CCAATATTACTGTGCTGCT.......... t0006936 19 42
....................................................CCAATATTACTGTGCTGCTTTA....... t0263584 22 1
....................................................CCAATATTACTGTGCTGC........... t0048581 18 1
.....................................................CAATATTACTGTGCTGCTT......... t0069797 19 1
......................................................AATATTACTGTGCTGCTTT........ t0068483 19 2
>hsa-mir-17
GTCAGAATAATGTCAAAGTGCTTACAGTGCAGGTAGTGATATGTGCATCTACTGCAGTGAAGGCACTTGTAGCATTATGGTGAC hsa-mir-17 84
((((..(((((((..((((((((.((.(((((.(((((.......)).)))))))).)).))))))))...)))))))..)))) structure -34.30
*************CAAAGTGCTTACAGTGCAGGTAG************************************************ hsa-miR-17-5p 23
**************************************************ACTGCAGTGAAGGCACTTGTAG************ hsa-miR-17-3p 22
............TCAAAGTGCTTACAGTGCAGGTAG................................................ t0006606 24 46
............TCAAAGTGCTTACAGTGCAGGT.................................................. t0038121 22 12
............TCAAAGTGCTTACAGTGCAGGTAGT............................................... t0037766 25 12
............TCAAAGTGCTTACAGTGCAGGTA................................................. t0046728 23 9
............TCAAAGTGCTTACAGTGCAGG................................................... t0061529 21 2
.............CAAAGTGCTTACAGTGCAGGTAG................................................ t0000250 23 9431
.............CAAAGTGCTTACAGTGCAGGTAGT............................................... t0000882 24 1852
.............CAAAGTGCTTACAGTGCAGGT.................................................. t0002288 21 539
.............CAAAGTGCTTACAGTGCAGGTA................................................. t0001938 22 501
.............CAAAGTGCTTACAGTGCAGG................................................... t0011329 20 20
.............CAAAGTGCTTACAGTGCAG.................................................... t0090778 19 4
.............CAAAGTGCTTACAGTGCAGGTAGTG.............................................. t0223701 25 2
.............CAAAGTGCTTACAGTGCA..................................................... t0416300 18 1
..............AAAGTGCTTACAGTGCAGGTAG................................................ t0014603 22 41
..............AAAGTGCTTACAGTGCAGGTAGT............................................... t0119500 23 4
..............AAAGTGCTTACAGTGCAGGT.................................................. t0230888 20 2
.................................................TACTGCAGTGAAGGCACTTGT.............. t1003062 21 1
..................................................ACTGCAGTGAAGGCACTTGTA............. t0005247 21 87
..................................................ACTGCAGTGAAGGCACTTGT.............. t0007403 20 71
..................................................ACTGCAGTGAAGGCACTTGTAG............ t0008006 22 46
..................................................ACTGCAGTGAAGGCACTTGTAGC........... t0018435 23 15
..................................................ACTGCAGTGAAGGCACTTG............... t0053585 19 8
..................................................ACTGCAGTGAAGGCACTTGTAGCA.......... t0055258 24 7
...................................................CTGCAGTGAAGGCACTTGTAGC........... t0017499 22 29
...................................................CTGCAGTGAAGGCACTTGTAGCA.......... t0019625 23 19
...................................................CTGCAGTGAAGGCACTTGTA............. t0067907 20 6
...................................................CTGCAGTGAAGGCACTTGT.............. t0075977 19 5
...................................................CTGCAGTGAAGGCACTTGTAG............ t0424912 21 2
...................................................CTGCAGTGAAGGCACTTG............... t0237028 18 2
....................................................TGCAGTGAAGGCACTTGTAG............ t0859220 20 1
>hsa-mir-181a-1
TGAGTTTTGAGGTTGCTTCAGTGAACATTCAACGCTGTCGGTGAGTTTGGAATTAAAATCAAAACCATCGACCGTTGATTGTACCCTATGGCTAACCATCATCTACTCCA hsa-mir-181a-1 110
.((((..((((((((((..((.(.(((.((((((..(((((((.((((.((.......)).))))))))))))))))).))).).))..))).)))).)))...)))).. structure -38.30
***********************AACATTCAACGCTGTCGGTGAGT**************************************************************** hsa-miR-181a-5p 23
***************************************************************ACCATCGACCGTTGATTGTACC************************* hsa-miR-181a-3p 22
...GTTTTGAGGTTGCTTCAGTG....................................................................................... t1006866 20 1
......................GAACATTCAACGCTGTCGGTGA.................................................................. t0013793 22 44
......................GAACATTCAACGCTGTCGGTG................................................................... t0028715 21 13
......................GAACATTCAACGCTGTCGGTGAGT................................................................ t0051557 24 8
......................GAACATTCAACGCTGTCGGTGAG................................................................. t0077189 23 5
......................GAACATTCAACGCTGTCGGT.................................................................... t0181642 20 3
......................GAACATTCAACGCTGTCGGTGAGTT............................................................... t1520285 25 1
.......................AACATTCAACGCTGTCGGTGAGT................................................................ t0000085 23 35011
.......................AACATTCAACGCTGTCGGTGA.................................................................. t0000157 21 16454
.......................AACATTCAACGCTGTCGGTGAG................................................................. t0000310 22 7470
.......................AACATTCAACGCTGTCGGTG................................................................... t0000405 20 5522
.......................AACATTCAACGCTGTCGGTGAGTT............................................................... t0001025 24 1556
.......................AACATTCAACGCTGTCGGTGAGTTT.............................................................. t0001590 25 873
.......................AACATTCAACGCTGTCGGT.................................................................... t0001406 19 727
.......................AACATTCAACGCTGTCGG..................................................................... t0003295 18 59
.......................AACATTCAACGCTGTCGGTGAGTTTG............................................................. t0190084 26 1
........................ACATTCAACGCTGTCGGTGAGT................................................................ t0015002 22 39
........................ACATTCAACGCTGTCGGTGAGTT............................................................... t0073375 23 5
........................ACATTCAACGCTGTCGGTGAGTTT.............................................................. t0103764 24 4
........................ACATTCAACGCTGTCGGTGAG................................................................. t0395246 21 2
........................ACATTCAACGCTGTCGGTGA.................................................................. t0107448 20 2
........................ACATTCAACGCTGTCGGTG................................................................... t0147295 19 1
.........................CATTCAACGCTGTCGGTG................................................................... t0175985 18 3
.........................CATTCAACGCTGTCGGTGAGTT............................................................... t0419848 22 2
.........................CATTCAACGCTGTCGGTGAG................................................................. t0299050 20 1
.........................CATTCAACGCTGTCGGTGAGT................................................................ t0367544 21 1
..........................ATTCAACGCTGTCGGTGAGT................................................................ t0048665 20 9
..........................ATTCAACGCTGTCGGTGA.................................................................. t0049734 18 4
..........................ATTCAACGCTGTCGGTGAGTT............................................................... t0268799 21 1
..........................ATTCAACGCTGTCGGTGAG................................................................. t0049407 19 1
...........................TTCAACGCTGTCGGTGAGT................................................................ t0006697 19 1
............................TCAACGCTGTCGGTGAGT................................................................ t0008124 18 1
.............................CAACGCTGTCGGTGAGTTT.............................................................. t0009617 19 1
.............................CAACGCTGTCGGTGAGTT............................................................... t0004686 18 1
.............................................................AAACCATCGACCGTTGATTGT............................ t0101275 21 1
[truncated: 13,161 more rows]
